# Supplementary material for: The SlDOF9‐SlSWEET17 Module: a Switch for Controlling Sugar Distribution Between Nematode Induced Galls and Roots in Tomato
Source: Adv Sci (Weinh). 2025 May 11;12(28):2501771. doi: 10.1002/advs.202501771 (PMC12302606; doi:10.1002/advs.202501771)
Supplement: Supplementary file 2 — Supporting Information [file ADVS-12-2501771-s003.xls]

## Sheet: Table S1
Supplemental Table 1. Differentially expressed genes between control and galls from RNA-seq data.( RNA-Seq, RNA sequencing).
test_id	gene_id	gene	locus	sample_1	sample_2	status	value_1	value_2	log2(fold_change)	test_stat	p_value	q_value	significant	description
Solyc01g005010.2	Solyc01g005010.2	-	1:23041-26059	CK	RK_1	OK	10.6723	4.26654	-1.32273	-2.16802	0.00015	0.00120231	yes	Protein XRI1 (XRI1_ARATH)
Solyc01g005020.2	Solyc01g005020.2	-	1:30655-44144	CK	RK_1	OK	31.8969	8.91542	-1.83904	-4.35631	5e-05	0.000447115	yes	plasmalemma Na+/H+ antiporter (manually curated)
Solyc01g005030.2	Solyc01g005030.2,XLOC_000003	-	1:44368-51321	CK	RK_1	OK	22.2363	7.44281	-1.579	-3.44913	5e-05	0.000447115	yes	Serine/threonine-protein kinase 36 (STK36_HUMAN)
Solyc01g005090.2	Solyc01g005090.2	-	1:82793-87352	CK	RK_1	OK	34.066	5.68803	-2.58233	-5.40781	5e-05	0.000447115	yes	Inositol 1 4 5-trisphosphate 5-phosphatase-like protein (Q6H453_ORYSJ)
Solyc01g005140.2	Solyc01g005140.2	-	1:126832-129510	CK	RK_1	OK	15.1235	2.69387	-2.48904	-6.66904	5e-05	0.000447115	yes	Cytochrome b561 (Q3LGX5_CITLA)
Solyc01g005150.2	Solyc01g005150.2	-	1:131741-134315	CK	RK_1	OK	17.5049	43.3327	1.3077	3.07599	5e-05	0.000447115	yes	Cytochrome b561 (Q3LGX5_CITLA)
Solyc01g005180.1	Solyc01g005180.1	-	1:143650-149605	CK	RK_1	OK	0.92923	0.0925403	-3.32788	-2.80309	0.0017	0.0095118	yes	Unknown Protein
Solyc01g005300.2	Solyc01g005300.2	-	1:216551-223076	CK	RK_1	OK	13.7039	4.78122	-1.51913	-3.04885	5e-05	0.000447115	yes	Flavin-binding kelch domain F box protein (D7KVS5_ARALY)
Solyc01g005330.2	Solyc01g005330.2	-	1:232040-237010	CK	RK_1	OK	44.2506	20.0586	-1.14148	-2.6853	5e-05	0.000447115	yes	microtubule associated protein Type 1 (Q9C9X0_ARATH)
Solyc01g005390.2	Solyc01g005390.2	-	1:276017-278559	CK	RK_1	OK	8.74216	49.2738	2.49476	6.21119	5e-05	0.000447115	yes	Nudix hydrolase 4 (B6T5N7_MAIZE)
Solyc01g005400.2	Solyc01g005400.2	-	1:279713-283653	CK	RK_1	OK	6.78058	2.32936	-1.54148	-2.40084	0.0002	0.00154661	yes	Calcium binding protein Caleosin (A8N0P5_COPC7)
Solyc01g005410.2	Solyc01g005410.2	-	1:286571-290282	CK	RK_1	OK	19.7032	104.374	2.40526	9.25869	5e-05	0.000447115	yes	Calcium binding protein Caleosin (A8N0P5_COPC7)
Solyc01g005440.2	Solyc01g005440.2	-	1:308854-312417	CK	RK_1	OK	128.281	334.368	1.38213	3.26736	5e-05	0.000447115	yes	Jasmonate ZIM-domain protein 3 (B2XVS2_SOLLC)
Solyc01g005450.2	Solyc01g005450.2	-	1:314756-321212	CK	RK_1	OK	0.691781	5.2236	2.91666	5.0547	5e-05	0.000447115	yes	F-box protein family-like protein (Q7EY67_ORYSJ)
Solyc01g005470.2	Solyc01g005470.2	-	1:322574-325140	CK	RK_1	OK	2.55081	241.628	6.56569	10.864	5e-05	0.000447115	yes	Cell number regulator 10 (D9HP26_MAIZE)
Solyc01g005480.2	Solyc01g005480.2	-	1:333032-337780	CK	RK_1	OK	4.17564	10.4161	1.31875	2.751	5e-05	0.000447115	yes	Unknown Protein; contains Interpro domain(s) IPR007749 Protein of unknown function DUF677
Solyc01g005500.2	Solyc01g005500.2	-	1:344773-346699	CK	RK_1	OK	0.291414	8.5963	4.88258	3.55844	0.0001	0.000839654	yes	3-phenylpropionate-dihydrodiol/cinnamic acid-dihydrodiol dehydrogenase (HCAB_SHIFL)
Solyc01g005520.2	Solyc01g005520.2	ZKT	1:349878-352890	CK	RK_1	OK	15.5955	4.53379	-1.78234	-3.24356	5e-05	0.000447115	yes	Tetratricopeptide TPR_2 repeat protein (A8ZVN6_DESOH)
Solyc01g005630.1	Solyc01g005630.1	-	1:444812-445677	CK	RK_1	OK	13.0644	0.406406	-5.00657	-5.65088	0.00445	0.020938	yes	Ethylene responsive transcription factor 2a (C0J9I7_9ROSA)
Solyc01g005790.1	Solyc01g005790.1	-	1:498484-508701	CK	RK_1	OK	4.50064	1.95361	-1.20399	-2.11223	0.00115	0.00690403	yes	Pentatricopeptide repeat-containing protein (D7KKP4_ARALY)
Solyc01g005930.2	Solyc01g005930.2	-	1:606556-610654	CK	RK_1	OK	5.81955	1.83826	-1.66257	-2.42028	0.0001	0.000839654	yes	Unknown Protein
Solyc01g005940.2	Solyc01g005940.2	-	1:613791-617264	CK	RK_1	OK	94.5594	0.154194	-9.26033	-7.62008	0.0128	0.0489463	yes	Phytoene synthase 3
Solyc01g006010.2	Solyc01g006010.2	-	1:671138-682332	CK	RK_1	OK	4.93673	1.88343	-1.3902	-1.80795	0.0037	0.018044	yes	Branchpoint-bridging protein (C1FYD8_PARBD)
Solyc01g006020.2	Solyc01g006020.2	-	1:671138-682332	CK	RK_1	OK	5.67137	14.1234	1.31632	2.1645	0.0013	0.00760916	yes	At3g32930-like protein (Fragment) (B3SKU7_ARAHA)
Solyc01g006040.2	Solyc01g006040.2	-	1:712842-726923	CK	RK_1	OK	8.09851	2.53222	-1.67725	-3.26874	5e-05	0.000447115	yes	E3 ubiquitin-protein ligase BRE1-like 2 (BRE1B_ARATH)
Solyc01g006060.2	Solyc01g006060.2	-	1:737484-738161	CK	RK_1	OK	65.2308	15.9826	-2.02905	-8.16158	5e-05	0.000447115	yes	Disease resistance response protein (A8IXC7_BRACM)
Solyc01g006150.2	Solyc01g006150.2,Solyc01g006170.2	-	1:797535-811615	CK	RK_1	OK	81.7475	287.892	1.81628	5.16598	5e-05	0.000447115	yes	Cation-efflux pump fieF (FIEF_KLEPN)
Solyc01g006210.2	Solyc01g006210.2	emb1379	1:833611-838011	CK	RK_1	OK	1.74014	5.60525	1.68757	2.2198	0.0004	0.00281012	yes	Non-structural maintenance of chromosomes element 1 homolog (B5X8H0_SALSA)
Solyc01g006240.2	Solyc01g006240.2	-	1:860284-861335	CK	RK_1	OK	16.3184	32.7634	1.00558	4.21424	0.00235	0.0124297	yes	Myrosinase-binding protein-like At3g16440 (MB32_ARATH)
Solyc01g006310.2	Solyc01g006310.2	-	1:899132-902387	CK	RK_1	OK	14.4368	3.24876	-2.15179	-3.57713	5e-05	0.000447115	yes	Peroxidase (D7LZC8_ARALY)
Solyc01g006340.2	Solyc01g006340.2	-	1:915359-919393	CK	RK_1	OK	5.30388	2.43469	-1.12331	-1.95474	0.00075	0.00480926	yes	ATP dependent RNA helicase (B3LKV6_YEAS1)
Solyc01g006350.2	Solyc01g006350.2	-	1:934356-982767	CK	RK_1	OK	27.5551	13.7515	-1.00273	-2.57546	5e-05	0.000447115	yes	Glucan synthase like 7 (D8TE42_SELML)
Solyc01g006380.2	Solyc01g006380.2	-	1:1010335-1015929	CK	RK_1	OK	19.6291	4.83492	-2.02143	-4.00719	5e-05	0.000447115	yes	U-box domain-containing protein (B6V8G2_HELAN)
Solyc01g006500.2	Solyc01g006500.2	-	1:1088982-1093199	CK	RK_1	OK	5.53209	2.58597	-1.09712	-1.99347	0.0005	0.00340153	yes	Pentatricopeptide repeat-containing protein (D7MMK8_ARALY)
Solyc01g006580.2	Solyc01g006580.2	-	1:1182737-1185503	CK	RK_1	OK	6.22815	1.69167	-1.88036	-3.83839	5e-05	0.000447115	yes	2-oxoglutarate-dependent dioxygenase (B9GL08_POPTR)
Solyc01g006620.2	Solyc01g006620.2	-	1:1217038-1220331	CK	RK_1	OK	1.30682	0.178149	-2.8749	-2.88844	0.0009	0.00561747	yes	Phosphoribosylanthranilate transferase (Fragment) (Q43085_PEA)
Solyc01g006640.1	Solyc01g006640.1	-	1:1233503-1244336	CK	RK_1	OK	21.602	0.0279021	-9.59657	-6.12326	0.0039	0.0188272	yes	AMP-dependent synthetase and ligase (B2J012_NOSP7)
Solyc01g006660.1	Solyc01g006660.1	-	1:1245774-1255615	CK	RK_1	OK	7.74082	2.56522	-1.5934	-2.54386	5e-05	0.000447115	yes	Subtilisin-like serine protease (Q8LAE1_ARATH)
Solyc01g006680.2	Solyc01g006680.2	-	1:1258182-1264620	CK	RK_1	OK	1.05253	2.91045	1.46738	1.54104	0.0076	0.0322309	yes	Transcription factor jumonji jmjC domain protein (D5NKF9_9BURK)
Solyc01g006690.2	Solyc01g006690.2	-	1:1266928-1270811	CK	RK_1	OK	13.4686	3.06732	-2.13454	-3.95323	5e-05	0.000447115	yes	Unknown Protein
Solyc01g006710.2	Solyc01g006710.2	-	1:1285887-1301003	CK	RK_1	OK	10.5587	3.31763	-1.67021	-3.75839	5e-05	0.000447115	yes	ATP-dependent RNA helicase A-like protein (Q9FF84_ARATH)
Solyc01g006720.2	Solyc01g006720.2	-	1:1301081-1310207	CK	RK_1	OK	35.4737	0.588	-5.91479	-8.26116	5e-05	0.000447115	yes	ABC transporter G family member 22 (AB22G_ARATH)
Solyc01g006740.2	Solyc01g006740.2	-	1:1335993-1340862	CK	RK_1	OK	10.2667	4.35411	-1.23753	-2.497	5e-05	0.000447115	yes	Sucrose phosphate phosphatase (Q5J3P0_MALDO)
Solyc01g006780.2	Solyc01g006780.2	-	1:1359820-1361298	CK	RK_1	OK	15.0509	6.6398	-1.18064	-1.67525	0.01295	0.0494089	yes	Unknown Protein
Solyc01g006830.2	Solyc01g006830.2	-	1:1399466-1404531	CK	RK_1	OK	29.5989	11.4612	-1.36878	-2.87412	5e-05	0.000447115	yes	Os02g0200800 protein (Fragment) (Q0E303_ORYSJ)
Solyc01g006870.2	Solyc01g006870.2	-	1:1430668-1438956	CK	RK_1	OK	20.7136	3.99416	-2.37461	-4.98546	5e-05	0.000447115	yes	cDNA clone J023119C16 full insert sequence (B7F733_ORYSJ)
Solyc01g006880.2	Solyc01g006880.2	-	1:1442160-1458717	CK	RK_1	OK	8.64752	1.96459	-2.13806	-4.92756	5e-05	0.000447115	yes	Histone-lysine N-methyltransferase (B6JWJ3_SCHJY)
Solyc01g006950.2	Solyc01g006950.2	-	1:1516106-1518476	CK	RK_1	OK	25.478	56.4342	1.14732	2.63058	5e-05	0.000447115	yes	Syntaxin (Q6X9V9_HORVD)
Solyc01g006960.2	Solyc01g006960.2	-	1:1520468-1539910	CK	RK_1	OK	17.7013	8.42771	-1.07064	-2.65157	5e-05	0.000447115	yes	Transport protein particle subunit trs85-2 (TR852_SCHPO)
Solyc01g006970.2	Solyc01g006970.2	-	1:1541838-1551459	CK	RK_1	OK	15.0268	5.35436	-1.48875	-3.36136	5e-05	0.000447115	yes	ATP-dependent RNA helicase A-like protein (Q9FF84_ARATH)
Solyc01g007000.2	Solyc01g007000.2	-	1:1567649-1570090	CK	RK_1	OK	10.2255	65.3351	2.67568	8.19093	5e-05	0.000447115	yes	U-box domain-containing protein (D7LU64_ARALY)
Solyc01g007020.2	Solyc01g007020.2	-	1:1576114-1578465	CK	RK_1	OK	26.5158	78.1324	1.55907	4.14275	5e-05	0.000447115	yes	U-box domain-containing protein (D7LU64_ARALY)
Solyc01g007030.2	Solyc01g007030.2	-	1:1582151-1584894	CK	RK_1	OK	61.0546	132.917	1.12236	3.10834	5e-05	0.000447115	yes	U-box domain-containing protein (D7LU64_ARALY)
Solyc01g007070.2	Solyc01g007070.2	-	1:1602621-1608136	CK	RK_1	OK	29.877	10.0774	-1.56791	-3.75939	5e-05	0.000447115	yes	BEL1-like homeodomain protein 1 (BLH1_ARATH)
Solyc01g007100.2	Solyc01g007100.2	-	1:1653933-1658727	CK	RK_1	OK	8.1335	2.75889	-1.55979	-3.00779	5e-05	0.000447115	yes	Digalactosyldiacylglycerol synthase 1, chloroplastic (DGDG1_LOTJA)
Solyc01g007110.2	Solyc01g007110.2	-	1:1660177-1668863	CK	RK_1	OK	44.5689	194.677	2.12698	6.3416	5e-05	0.000447115	yes	NC domain-containing protein (D7LZP9_ARALY)
Solyc01g007170.2	Solyc01g007170.2	-	1:1728440-1737244	CK	RK_1	OK	2.23999	0.98953	-1.17868	-1.70021	0.00255	0.013298	yes	Protein unc-13 homolog C (UN13C_RAT)
Solyc01g007230.2	Solyc01g007230.2	-	1:1804401-1807157	CK	RK_1	OK	5.73093	11.7293	1.03327	3.14156	0.0001	0.000839654	yes	Harpin-induced protein-like (Fragment) (D2CFH8_COFAR)
Solyc01g007260.2	Solyc01g007260.2	-	1:1820323-1824324	CK	RK_1	OK	6.56949	2.46285	-1.41546	-2.89892	5e-05	0.000447115	yes	Os04g0416500 protein (Fragment) (Q0JDA8_ORYSJ)
Solyc01g007630.2	Solyc01g007630.2	-	1:1875228-1883716	CK	RK_1	OK	8.72793	1.63487	-2.41646	-5.49452	5e-05	0.000447115	yes	50S ribosomal protein L2 chloroplastic (A6YA71_9MAGN)
Solyc01g007660.2	Solyc01g007660.2	-	1:1890673-1904001	CK	RK_1	OK	2.87673	0.705889	-2.02692	-1.76099	0.00845	0.0351003	yes	NAD(P)H-quinone oxidoreductase subunit 2 chloroplastic (D3WB81_9BORA)
Solyc01g007770.2	Solyc01g007770.2	-	1:1926804-1932522	CK	RK_1	OK	14.7468	33.7848	1.19598	3.13205	0.0008	0.0050809	yes	Genomic DNA chromosome 5 P1 clone MHF15 (Q9FNI0_ARATH)
Solyc01g007830.1	Solyc01g007830.1	-	1:1993929-2005899	CK	RK_1	OK	1.01112	0.120552	-3.06822	-3.60779	5e-05	0.000447115	yes	Unknown Protein
Solyc01g007890.1	Solyc01g007890.1	-	1:2059236-2063763	CK	RK_1	OK	12.2893	2.23396	-2.45973	-3.33373	5e-05	0.000447115	yes	Unknown Protein
Solyc01g007920.2	Solyc01g007920.2	-	1:2113930-2120883	CK	RK_1	OK	15.1836	5.70577	-1.41202	-2.81327	0.00095	0.00588039	yes	Isochorismatase family protein (B5IAW4_ACIB4)
Solyc01g007960.2	Solyc01g007960.2	-	1:2148639-2152773	CK	RK_1	OK	8.1208	0.436197	-4.21857	-4.82777	5e-05	0.000447115	yes	RLK, Receptor like protein, putative resistance protein with an antifungal domain
Solyc01g007980.2	Solyc01g007980.2	-	1:2159268-2164765	CK	RK_1	OK	3.40175	0.718005	-2.24421	-3.1141	5e-05	0.000447115	yes	RLK, Receptor like protein, putative resistance protein with an antifungal domain
Solyc01g007990.2	Solyc01g007990.2	-	1:2168795-2173860	CK	RK_1	OK	11.0335	3.70989	-1.57244	-3.17944	5e-05	0.000447115	yes	RLK, Receptor like protein, putative resistance protein with an antifungal domain
Solyc01g008030.2	Solyc01g008030.2	-	1:2194080-2196270	CK	RK_1	OK	24.5316	86.4586	1.81737	3.19337	5e-05	0.000447115	yes	Unknown Protein
Solyc01g008080.2	Solyc01g008080.2	-	1:2219734-2226083	CK	RK_1	OK	93.0626	429.375	2.20596	7.08255	5e-05	0.000447115	yes	Ribosomal protein S27 (Q3HVK9_SOLTU)
Solyc01g008120.2	Solyc01g008120.2	-	1:2244987-2264056	CK	RK_1	OK	23.4804	8.15003	-1.52658	-3.79672	5e-05	0.000447115	yes	Histone acetyltransferase (B9HG17_POPTR)
Solyc01g008160.2	Solyc01g008160.2	-	1:2304112-2306003	CK	RK_1	OK	3.92921	8.63348	1.13571	2.60281	0.0004	0.00281012	yes	Tetratricopeptide repeat-containing protein (D7L8H9_ARALY)
Solyc01g008220.2	Solyc01g008220.2	-	1:2350131-2354914	CK	RK_1	OK	7.60121	36.6924	2.27118	5.05781	5e-05	0.000447115	yes	Arabinogalactan protein (B6SST2_MAIZE)
Solyc01g008250.2	Solyc01g008250.2	-	1:2375067-2377972	CK	RK_1	OK	5.32805	10.7214	1.00882	2.58846	0.0039	0.0188272	yes	Thioredoxin X (B6T9S0_MAIZE)
Solyc01g008320.2	Solyc01g008320.2	-	1:2427412-2447103	CK	RK_1	OK	41.8067	9.01947	-2.21262	-4.42389	5e-05	0.000447115	yes	DDHD domain containing 1 (Q3ZAU5_RAT)
Solyc01g008360.2	Solyc01g008360.2	-	1:2474424-2476370	CK	RK_1	OK	52.2931	118.866	1.18464	5.41448	5e-05	0.000447115	yes	Pre-mRNA branch site p14-like protein (B6T0W0_MAIZE)
Solyc01g008420.2	Solyc01g008420.2	-	1:2505231-2512069	CK	RK_1	OK	3.40398	0.397124	-3.09956	-3.83314	0.0001	0.000839654	yes	Mate efflux family protein (D7KHQ9_ARALY)
Solyc01g008460.2	Solyc01g008460.2	-	1:2541101-2547320	CK	RK_1	OK	6.01041	13.4678	1.16398	3.29333	5e-05	0.000447115	yes	2Fe-2S ferredoxin (B6U5I8_MAIZE)
Solyc01g008480.2	Solyc01g008480.2	-	1:2568270-2575572	CK	RK_1	OK	9.57085	2.7181	-1.81605	-3.73495	5e-05	0.000447115	yes	Pentatricopeptide repeat-containing protein (D7MTZ6_ARALY)
Solyc01g008530.2	Solyc01g008530.2	-	1:2631007-2641958	CK	RK_1	OK	10.5491	28.049	1.41083	4.19021	5e-05	0.000447115	yes	phenylacetaldehyde reductase 1 (manually curated)
Solyc01g008550.2	Solyc01g008550.2	-	1:2646658-2650336	CK	RK_1	OK	120.602	278.695	1.20843	4.14586	5e-05	0.000447115	yes	phenylacetaldehyde reductase 2 (manually curated)
Solyc01g008650.2	Solyc01g008650.2	-	1:2711986-2714594	CK	RK_1	OK	17.4544	2.88062	-2.59914	-6.43143	5e-05	0.000447115	yes	Cytochrome P450
Solyc01g008760.2	Solyc01g008760.2	-	1:2789912-2794220	CK	RK_1	OK	7.50941	15.2486	1.02191	1.85812	0.00165	0.00927896	yes	Genomic DNA chromosome 5 P1 clone MUB3 (Q9FLF2_ARATH)
Solyc01g008850.2	Solyc01g008850.2	-	1:2877806-2884282	CK	RK_1	OK	11.2374	37.4587	1.737	4.11083	5e-05	0.000447115	yes	CBL-interacting protein kinase 18 (C4P7W7_VITVI)
Solyc01g008890.2	Solyc01g008890.2	-	1:2909935-2917718	CK	RK_1	OK	10.7022	4.04488	-1.40374	-2.33112	5e-05	0.000447115	yes	Solanum lycopersicum Cytokinin Response Factor 3 (manually curated)
Solyc01g008950.2	Solyc01g008950.2	-	1:2960065-2963287	CK	RK_1	OK	195.085	398.056	1.02887	4.04246	5e-05	0.000447115	yes	Calmodulin 1 (manually curated)
Solyc01g009070.2	Solyc01g009070.2	-	1:3075194-3082510	CK	RK_1	OK	8.16702	2.35698	-1.79287	-3.41917	5e-05	0.000447115	yes	ob5281-GAMyb-like1 (manually curated)
Solyc01g009100.2	Solyc01g009100.2	-	1:3112310-3119034	CK	RK_1	OK	167.548	522.399	1.64058	6.73948	5e-05	0.000447115	yes	Ribosomal protein L30 (B3TLP4_ELAGV)
Solyc01g009170.2	Solyc01g009170.2	-	1:3203590-3208452	CK	RK_1	OK	60.4153	19.0341	-1.66633	-4.59782	5e-05	0.000447115	yes	EIL-EIN3/EIL (manually curated)
Solyc01g009230.2	Solyc01g009230.2	-	1:3253257-3262161	CK	RK_1	OK	8.63364	1.7668	-2.28883	-5.13809	5e-05	0.000447115	yes	Xanthine dehydrogenase/oxidase (A9YL93_RABIT)
Solyc01g009280.2	Solyc01g009280.2	-	1:3302414-3320364	CK	RK_1	OK	15.553	7.53901	-1.04474	-2.64164	5e-05	0.000447115	yes	Serine/threonine-protein phosphatase (D7LGU6_ARALY)
Solyc01g009300.2	Solyc01g009300.2	-	1:3336938-3345235	CK	RK_1	OK	41.3885	9.2137	-2.16738	-5.34973	5e-05	0.000447115	yes	Serine/threonine kinase (C4QNN2_SCHMA)
Solyc01g009400.2	Solyc01g009400.2	-	1:3606746-3609808	CK	RK_1	OK	4.63545	0.518597	-3.16002	-4.09343	0.00035	0.00250341	yes	Peroxidase 57 (D7LXN0_ARALY)
Solyc01g009410.2	Solyc01g009410.2	-	1:3612072-3615772	CK	RK_1	OK	12.2913	3.35487	-1.87331	-4.5452	5e-05	0.000447115	yes	Peroxidase 57 (D7LXN0_ARALY)
Solyc01g009500.2	Solyc01g009500.2	-	1:3739684-3744179	CK	RK_1	OK	46.2567	14.9687	-1.62772	-4.01142	5e-05	0.000447115	yes	Hydrolase alpha/beta fold family protein (D7LRW3_ARALY)
Solyc01g009520.2	Solyc01g009520.2	-	1:3780892-3784242	CK	RK_1	OK	153.202	376.402	1.29684	4.78714	5e-05	0.000447115	yes	Ribosomal protein (Q6ER67_ORYSJ)
Solyc01g009560.1	Solyc01g009560.1	-	1:3813568-3814626	CK	RK_1	OK	1.58391	0	#NAME?	#NAME?	5e-05	0.000447115	yes	Terminal flower 1 (Fragment) (B3VT07_9ROSA)
Solyc01g009580.1	Solyc01g009580.1	-	1:3828855-3830620	CK	RK_1	OK	1.7866	0	#NAME?	#NAME?	5e-05	0.000447115	yes	Terminal flower 1 (Fragment) (B3VT07_9ROSA)
Solyc01g009610.2	Solyc01g009610.2	-	1:3842428-3846918	CK	RK_1	OK	17.0406	47.3444	1.47422	2.88883	5e-05	0.000447115	yes	Unknown Protein
Solyc01g009620.2	Solyc01g009620.2	-	1:3852689-3862824	CK	RK_1	OK	8.79455	22.1281	1.3312	3.8335	5e-05	0.000447115	yes	Cleavage and polyadenylation specificity factor subunit 5 (C1BVK1_9MAXI)
Solyc01g009630.2	Solyc01g009630.2	-	1:3865049-3874400	CK	RK_1	OK	15.7398	38.1714	1.27808	4.11349	5e-05	0.000447115	yes	Cleavage and polyadenylation specificity factor subunit 5 (C1BVK1_9MAXI)
Solyc01g009700.1	Solyc01g009700.1	-	1:3978956-3981540	CK	RK_1	OK	0.897884	0	#NAME?	#NAME?	5e-05	0.000447115	yes	LRR receptor-like serine/threonine-protein kinase, RLP
Solyc01g009720.1	Solyc01g009720.1	-	1:3990728-4001166	CK	RK_1	OK	4.17682	1.27515	-1.71173	-2.20579	0.0008	0.0050809	yes	Zinc finger family protein (D7LC67_ARALY)
Solyc01g009780.2	Solyc01g009780.2	-	1:4205298-4208912	CK	RK_1	OK	45.7564	114.032	1.3174	2.70757	5e-05	0.000447115	yes	LITAF-domain-containing protein (Q4U6G1_PEA)
Solyc01g009810.2	Solyc01g009810.2	-	1:4251863-4255314	CK	RK_1	OK	13.8614	2.66697	-2.3778	-3.19327	5e-05	0.000447115	yes	LRR receptor-like serine/threonine-protein kinase, RLP
Solyc01g009830.2	Solyc01g009830.2	-	1:4325227-4329528	CK	RK_1	OK	17.8085	5.35402	-1.73387	-3.09453	5e-05	0.000447115	yes	UDP-glucuronic acid/UDP-N-acetylgalactosamine transporter (C1BM09_OSMMO)
Solyc01g009850.2	Solyc01g009850.2	-	1:4369285-4376281	CK	RK_1	OK	9.42427	32.3091	1.77749	5.65545	5e-05	0.000447115	yes	Unknown Protein
Solyc01g009860.2	Solyc01g009860.2	-	1:4381888-4384441	CK	RK_1	OK	51.1869	15.4927	-1.72419	-4.3392	5e-05	0.000447115	yes	NAC domain transcription factor (Q5DM36_WHEAT)
Solyc01g009930.1	Solyc01g009930.1	-	1:4520344-4523032	CK	RK_1	OK	0.992944	0.230523	-2.1068	-2.21504	0.0094	0.0383021	yes	LRR receptor-like serine/threonine-protein kinase, RLP
Solyc01g010020.2	Solyc01g010020.2	-	1:4656970-4658375	CK	RK_1	OK	14.7619	62.163	2.07418	7.31024	5e-05	0.000447115	yes	Calmodulin (B6SJJ2_MAIZE)
Solyc01g010040.2	Solyc01g010040.2	-	1:4682410-4687811	CK	RK_1	OK	48.1788	98.0755	1.0255	3.14724	5e-05	0.000447115	yes	S-adenosylmethionine decarboxylase uORF (Q6RUQ6_DAUCA)
Solyc01g010080.2	Solyc01g010080.2	-	1:4800069-4810831	CK	RK_1	OK	36.9513	11.5902	-1.67272	-5.05153	5e-05	0.000447115	yes	Potassium/sodium hyperpolarization-activated cyclic nucleotide-gated channel 4 (HCN4_MOUSE)
Solyc01g010200.2	Solyc01g010200.2	-	1:4988552-4989355	CK	RK_1	OK	79.0378	23.7611	-1.73394	-3.51633	5e-05	0.000447115	yes	LTRGag-pol-polymerase 3 (B2BXJ4_ARALY)
Solyc01g010250.2	Solyc01g010250.2	-	1:5033389-5037124	CK	RK_1	OK	4.25718	0.39633	-3.42513	-3.20809	0.00015	0.00120231	yes	6-phosphogluconolactonase (B6U0H2_MAIZE)
Solyc01g010260.2	Solyc01g010260.2	-	1:5060529-5062632	CK	RK_1	OK	13.7896	0.207354	-6.05534	-5.82351	0.00015	0.00120231	yes	Cytochrome P450
Solyc01g010350.2	Solyc01g010350.2	-	1:5153707-5158197	CK	RK_1	OK	17.0048	0.543186	-4.96835	-7.18077	5e-05	0.000447115	yes	Glucose-6-phosphate/phosphate translocator (Q7XY15_WHEAT)
Solyc01g010430.2	Solyc01g010430.2	-	1:5333974-5348405	CK	RK_1	OK	20.3845	89.7368	2.13823	3.79447	5e-05	0.000447115	yes	cDNA clone J023121M11 full insert sequence (B7F743_ORYSJ)
Solyc01g010490.2	Solyc01g010490.2	-	1:5373491-5375434	CK	RK_1	OK	0.882634	0	#NAME?	#NAME?	5e-05	0.000447115	yes	Cytochrome P450
Solyc01g010540.2	Solyc01g010540.2	-	1:5553485-5556670	CK	RK_1	OK	60.7617	175.098	1.52693	5.84632	5e-05	0.000447115	yes	Ribosomal protein (B3TM27_ELAGV)
Solyc01g010580.2	Solyc01g010580.2	-	1:5590459-5593480	CK	RK_1	OK	159.102	462.734	1.54023	5.48964	5e-05	0.000447115	yes	Ribosomal protein (B3TM27_ELAGV)
Solyc01g010650.2	Solyc01g010650.2	-	1:5655239-5660893	CK	RK_1	OK	11.3157	25.352	1.16377	2.51614	5e-05	0.000447115	yes	UDP-galactose transporter 3 (D7KBJ4_ARALY)
Solyc01g010660.2	Solyc01g010660.2	-	1:5673957-5680579	CK	RK_1	OK	9.95751	54.6558	2.45652	5.52817	5e-05	0.000447115	yes	Receptor-like protein kinase At3g21340 (RLK6_ARATH)
Solyc01g010700.2	Solyc01g010700.2	-	1:5700645-5730952	CK	RK_1	OK	11.1658	2.12258	-2.3952	-3.90945	5e-05	0.000447115	yes	AKIN gamma (B4FX20_MAIZE)
Solyc01g010750.2	Solyc01g010750.2	-	1:5783186-5788209	CK	RK_1	OK	249.304	111.497	-1.16091	-4.0444	5e-05	0.000447115	yes	Stress responsive protein (B6STP1_MAIZE)
Solyc01g010870.2	Solyc01g010870.2	-	1:6308688-6315990	CK	RK_1	OK	24.7548	10.2345	-1.27426	-3.55003	5e-05	0.000447115	yes	Dehydration-responsive family protein (D7KPN7_ARALY)
Solyc01g010880.2	Solyc01g010880.2	-	1:6317439-6322850	CK	RK_1	OK	6.39721	13.4734	1.0746	2.09792	5e-05	0.000447115	yes	E3 ubiquitin-protein ligase MARCH3 (B5X3M1_SALSA)
Solyc01g010970.2	Solyc01g010970.2	-	1:6612176-6616340	CK	RK_1	OK	2.64451	0.421575	-2.64914	-3.74072	5e-05	0.000447115	yes	Argonaute7 (manually curated)
Solyc01g011000.2	Solyc01g011000.2	-	1:6848109-6851228	CK	RK_1	OK	286.763	716.102	1.3203	5.70048	5e-05	0.000447115	yes	Eukaryotic translation initiation factor 5A (D6N3G5_GOSHI)
Solyc01g011060.1	Solyc01g011060.1	-	1:7029927-7030211	CK	RK_1	OK	45.2944	0	#NAME?	#NAME?	5e-05	0.000447115	yes	Maturase (Fragment) (O79414_SOLTU)
Solyc01g011080.2	Solyc01g011080.2	-	1:7575174-7581536	CK	RK_1	OK	3.40436	1.58915	-1.09912	-2.64194	5e-05	0.000447115	yes	Unknown Protein
Solyc01g011420.1	Solyc01g011420.1	-	1:9030538-9042136	CK	RK_1	OK	2.27886	0.755404	-1.59299	-2.42234	0.0037	0.018044	yes	Unknown Protein
Solyc01g011430.2	Solyc01g011430.2	-	1:9218876-9221481	CK	RK_1	OK	12.2807	1.6063	-2.93458	-4.82843	5e-05	0.000447115	yes	Diacylglycerol O-acyltransferase (A5UWY0_ROSS1)
Solyc01g011510.2	Solyc01g011510.2	-	1:9530228-9544397	CK	RK_1	OK	27.1974	5.16547	-2.3965	-5.0287	5e-05	0.000447115	yes	Aldehyde dehydrogenase (Q71LY7_ORYSI)
Solyc01g014110.2	Solyc01g014110.2	-	1:11642040-11642751	CK	RK_1	OK	18.1944	4.7387	-1.94093	-5.51613	5e-05	0.000447115	yes	Unknown Protein
Solyc01g014120.2	Solyc01g014120.2	-	1:11643813-11646338	CK	RK_1	OK	17.0739	2.1318	-3.00165	-6.72593	5e-05	0.000447115	yes	Unknown Protein
Solyc01g014250.2	Solyc01g014250.2	-	1:11926721-11929428	CK	RK_1	OK	6.65672	1.84082	-1.85446	-4.65805	5e-05	0.000447115	yes	Unknown Protein
Solyc01g014380.2	Solyc01g014380.2	-	1:12706718-12708916	CK	RK_1	OK	4.90574	0.495406	-3.30779	-3.96688	0.0024	0.0126496	yes	Unknown Protein
Solyc01g014740.1	Solyc01g014740.1,XLOC_000231	-	1:14787225-14835855	CK	RK_1	OK	1.88505	7.47668	1.98779	2.03823	0.0033	0.0164305	yes	Unknown Protein
Solyc01g015020.2	Solyc01g015020.2	-	1:16607081-16611768	CK	RK_1	OK	28.9346	7.84278	-1.88336	-4.82543	5e-05	0.000447115	yes	PRLI-interacting factor A (Fragment) (Q9FUB4_ARATH)
Solyc01g016460.2	Solyc01g016460.2	-	1:20000414-20004635	CK	RK_1	OK	8.53365	3.88348	-1.13581	-2.05487	0.00065	0.0042621	yes	Unknown Protein
Solyc01g016470.2	Solyc01g016470.2	-	1:20123359-20124343	CK	RK_1	OK	104.538	337.562	1.69112	4.05551	5e-05	0.000447115	yes	Unknown Protein; contains Interpro domain(s) IPR001813 Ribosomal protein 60S
Solyc01g017600.2	Solyc01g017600.2	-	1:24335322-24337339	CK	RK_1	OK	39.0245	1.19888	-5.02462	-9.27981	5e-05	0.000447115	yes	Plant viral-response family protein (B6SQA7_MAIZE)
Solyc01g017710.1	Solyc01g017710.1	-	1:24903537-24933785	CK	RK_1	OK	1.06736	5.62435	2.39764	1.9933	0.00745	0.0317039	yes	Unknown Protein
Solyc01g020160.1	Solyc01g020160.1	-	1:27816586-27828692	CK	RK_1	OK	1.20669	0.271621	-2.15139	-1.71936	0.00545	0.024654	yes	Unknown Protein
Solyc01g020190.2	Solyc01g020190.2	-	1:27872520-27873906	CK	RK_1	OK	0.859141	2.70855	1.65656	2.42062	0.0082	0.0342761	yes	Membrane-associated ring finger 6 (B3VKM1_PIG)
Solyc01g020500.1	Solyc01g020500.1	-	1:31053913-31065393	CK	RK_1	OK	1.18989	0.355362	-1.74347	-3.37148	5e-05	0.000447115	yes	Unknown Protein
Solyc01g033980.2	Solyc01g033980.2	-	1:35290898-35295825	CK	RK_1	OK	2.85591	1.24456	-1.19831	-1.66322	0.00755	0.0320542	yes	Unknown Protein
Solyc01g034150.2	Solyc01g034150.2	-	1:36249153-36267415	CK	RK_1	OK	15.0862	3.81617	-1.98303	-3.87838	5e-05	0.000447115	yes	DNA polymerase IV (C9SBX6_VERA1)
Solyc01g044240.2	Solyc01g044240.2	-	1:42525808-42531004	CK	RK_1	OK	4.93561	0.77117	-2.67811	-2.90817	5e-05	0.000447115	yes	Unknown Protein
Solyc01g044340.2	Solyc01g044340.2	-	1:43254253-43257846	CK	RK_1	OK	6.98526	2.73666	-1.3519	-3.08507	5e-05	0.000447115	yes	Os09g0513800 protein (Fragment) (Q0J0E7_ORYSJ)
Solyc01g044360.2	Solyc01g044360.2	emb2734	1:43295466-43307473	CK	RK_1	OK	71.1404	33.3695	-1.09214	-2.93718	5e-05	0.000447115	yes	Importin beta-3 (Q16TN4_AEDAE)
Solyc01g044420.2	Solyc01g044420.2	-	1:43926809-43929720	CK	RK_1	OK	2.09926	0.690784	-1.60358	-1.59635	0.00945	0.0384646	yes	Calmodulin binding protein (B6SL12_MAIZE)
Solyc01g044490.2	Solyc01g044490.2	-	1:44121381-44145933	CK	RK_1	OK	21.0955	42.9991	1.02738	2.34627	5e-05	0.000447115	yes	Elongation factor P family protein expressed (Q10BS5_ORYSJ)
Solyc01g049960.2	Solyc01g049960.2	-	1:47705615-47723990	CK	RK_1	OK	42.9054	91.6283	1.09464	3.83798	5e-05	0.000447115	yes	Unknown Protein
Solyc01g056330.1	Solyc01g056330.1	-	1:53392338-53392674	CK	RK_1	OK	26.3571	0	#NAME?	#NAME?	5e-05	0.000447115	yes	DNA-directed RNA polymerase subunit beta&apos&apos (D3WBD0_9BORA)
Solyc01g056570.2	Solyc01g056570.2	-	1:54696801-54707605	CK	RK_1	OK	14.2668	4.96154	-1.5238	-3.58789	5e-05	0.000447115	yes	Regulator of chromosome condensation (RCC1)-like protein (D0NM06_PHYIN)
Solyc01g056780.2	Solyc01g056780.2	-	1:56543659-56545291	CK	RK_1	OK	8.44817	26.3597	1.64162	2.65164	5e-05	0.000447115	yes	50S ribosomal protein L34 (D7KDQ0_ARALY)
Solyc01g056850.2	Solyc01g056850.2	-	1:56987814-56995262	CK	RK_1	OK	5.8684	38.3369	2.7077	6.42851	5e-05	0.000447115	yes	CTP synthase (B6U7R1_MAIZE)
Solyc01g056940.2	Solyc01g056940.2	-	1:57604046-57604739	CK	RK_1	OK	606.779	1428.71	1.23547	5.71966	5e-05	0.000447115	yes	Ubiquitin (D3PHG3_9MAXI)
Solyc01g056990.2	Solyc01g056990.2	-	1:57868110-57881295	CK	RK_1	OK	1.52861	4.73686	1.63171	2.05773	0.00125	0.0073628	yes	Genomic DNA chromosome 5 BAC clone F15M7 (Q9FG11_ARATH)
Solyc01g057170.2	Solyc01g057170.2	-	1:59432485-59436639	CK	RK_1	OK	1.25528	0.137482	-3.1907	-1.19169	0.0129	0.0492486	yes	Unknown Protein
Solyc01g057270.2	Solyc01g057270.2	-	1:60284160-60295010	CK	RK_1	OK	2.99161	1.15801	-1.36927	-1.99129	0.0008	0.0050809	yes	Calmodulin-binding transcription activator 1 (Q0WQF9_ARATH)
Solyc01g057320.1	Solyc01g057320.1	-	1:60474636-60493790	CK	RK_1	OK	3.34668	0.718468	-2.21974	-4.04553	5e-05	0.000447115	yes	Kinesin-like protein (Q75LL2_ORYSJ)
Solyc01g057430.2	Solyc01g057430.2	-	1:60899878-60902777	CK	RK_1	OK	1.43492	0.35289	-2.02368	-1.915	0.0106	0.0421321	yes	Chloroplast carboxyltransferase alpha subunit (Q6QIW1_BRANA)
Solyc01g057460.2	Solyc01g057460.2	-	1:60992907-60995194	CK	RK_1	OK	21.2715	81.7095	1.94158	3.50254	5e-05	0.000447115	yes	CTV.22 (Q8H6Q7_PONTR)
Solyc01g057760.2	Solyc01g057760.2	-	1:63614278-63622914	CK	RK_1	OK	15.7037	6.30654	-1.31618	-2.91436	5e-05	0.000447115	yes	RNA helicase DEAD2 (manually curated)
Solyc01g057780.2	Solyc01g057780.2	-	1:63860301-63868837	CK	RK_1	OK	4.20371	1.63104	-1.36587	-2.32868	5e-05	0.000447115	yes	Zinc finger protein VAR3, chloroplastic (VAR3_ARATH)
Solyc01g057830.2	Solyc01g057830.2	-	1:64034482-64039553	CK	RK_1	OK	3.53355	9.04384	1.35582	3.04441	5e-05	0.000447115	yes	30S ribosomal protein S1 (B4FUZ5_MAIZE)
Solyc01g057850.2	Solyc01g057850.2	-	1:64048997-64083586	CK	RK_1	OK	10.3145	2.72715	-1.9192	-4.00604	5e-05	0.000447115	yes	Serologically defined colon cancer antigen 1 (Fragment) (C7TZM6_SCHJA)
Solyc01g058100.2	Solyc01g058100.2	-	1:65142278-65143362	CK	RK_1	OK	20.7175	57.5582	1.47417	6.09205	5e-05	0.000447115	yes	Unknown Protein
Solyc01g058140.2	Solyc01g058140.2	-	1:65425194-65441952	CK	RK_1	OK	27.3804	10.1144	-1.43673	-3.37594	5e-05	0.000447115	yes	beta-glycosidase 2 (manually curated)
Solyc01g058260.2	Solyc01g058260.2	-	1:65869321-65874462	CK	RK_1	OK	32.2858	75.5534	1.2266	3.22907	5e-05	0.000447115	yes	Poly(A) polymerase (Q56XM9_ARATH)
Solyc01g058490.1	Solyc01g058490.1	-	1:66781540-66782316	CK	RK_1	OK	45.1626	5.55639	-3.02291	-7.40626	5e-05	0.000447115	yes	Unknown Protein
Solyc01g058500.2	Solyc01g058500.2	-	1:66782642-66783096	CK	RK_1	OK	45.9797	2.29164	-4.32654	-14.3742	0.00555	0.0250304	yes	Unknown Protein
Solyc01g058670.2	Solyc01g058670.2	-	1:67462720-67465127	CK	RK_1	OK	62.7589	26.6259	-1.23699	-3.92045	5e-05	0.000447115	yes	Transcription factor (D7L4N5_ARALY)
Solyc01g058720.2	Solyc01g058720.2	ATCP1	1:67920577-67922287	CK	RK_1	OK	20.2127	82.5015	2.02916	6.97661	5e-05	0.000447115	yes	NaCl-inducible Ca2+-binding protein (O22368_ARATH)
Solyc01g059800.1	Solyc01g059800.1	-	1:68407157-68410046	CK	RK_1	OK	0.939635	0	#NAME?	#NAME?	5e-05	0.000447115	yes	Unknown Protein
Solyc01g059830.2	Solyc01g059830.2	-	1:68574207-68578150	CK	RK_1	OK	22.1579	63.0091	1.50774	4.96804	5e-05	0.000447115	yes	Enoyl-CoA hydratase (C1K4P1_ELAOL)
Solyc01g059880.2	Solyc01g059880.2	-	1:68870217-68876374	CK	RK_1	OK	66.717	32.2383	-1.04928	-2.60053	5e-05	0.000447115	yes	ATP citrate lyase a-subunit (Q93YH4_LUPAL)
Solyc01g059900.2	Solyc01g059900.2	-	1:69140343-69141087	CK	RK_1	OK	155.755	8.27528	-4.23433	-15.0387	5e-05	0.000447115	yes	Dirigent-like protein (A6YR04_PICSI)
Solyc01g059950.1	Solyc01g059950.1	-	1:69273307-69274961	CK	RK_1	OK	0.974381	0.114102	-3.09416	-2.78963	0.0056	0.0252141	yes	GAI-like protein 1 (Fragment) (A1YWX1_9ROSI)
Solyc01g060010.1	Solyc01g060010.1	-	1:69319596-69320343	CK	RK_1	OK	0	1.59638	inf	#NAME?	5e-05	0.000447115	yes	Beta-glucanase (Q53X08_NICPL)
Solyc01g060050.1	Solyc01g060050.1	-	1:69364483-69380432	CK	RK_1	OK	6.8864	1.3188	-2.38452	-4.92076	5e-05	0.000447115	yes	WD-40 repeat protein-like (Q9FGX4_ARATH)
Solyc01g060170.2	Solyc01g060170.2	-	1:69595547-69629266	CK	RK_1	OK	32.0893	11.9863	-1.4207	-3.51779	5e-05	0.000447115	yes	Calmodulin-binding transcription activator 5 (D7MA72_ARALY)
Solyc01g060210.2	Solyc01g060210.2	-	1:69714891-69719477	CK	RK_1	OK	4.03062	0.737435	-2.45041	-2.65885	0.00025	0.00187637	yes	X1 (Fragment) (Q3T7E6_ZEAMM)
Solyc01g060240.2	Solyc01g060240.2	-	1:69831085-69833899	CK	RK_1	OK	7.28704	30.924	2.08532	3.51991	5e-05	0.000447115	yes	Unknown Protein; contains Interpro domain(s) IPR012482 Lg106-like
Solyc01g060450.2	Solyc01g060450.2	-	1:70940986-70943012	CK	RK_1	OK	1.82876	5.49407	1.58701	3.10987	0.0009	0.00561747	yes	Unknown Protein; contains Interpro domain(s) IPR009606 Protein of unknown function DUF1218
Solyc01g060490.2	Solyc01g060490.2	-	1:71190702-71191533	CK	RK_1	OK	0	1.3609	inf	#NAME?	5e-05	0.000447115	yes	GATA transcription factor 22 (B6U513_MAIZE)
Solyc01g065690.2	Solyc01g065690.2	-	1:72282466-72284509	CK	RK_1	OK	13.3469	1.58001	-3.0785	-4.65847	5e-05	0.000447115	yes	Heavy-metal associated domain protein (C3SA91_BRADI)
Solyc01g065700.2	Solyc01g065700.2	-	1:72290229-72294465	CK	RK_1	OK	141.464	10.834	-3.7068	-8.49318	5e-05	0.000447115	yes	Integrin-linked kinase-associated serine/threonine phosphatase 2C (ILKAP_BOVIN)
Solyc01g065710.2	Solyc01g065710.2	-	1:72296989-72300031	CK	RK_1	OK	5.62849	11.5724	1.03986	1.61316	0.0051	0.0233696	yes	Unknown Protein
Solyc01g065740.2	Solyc01g065740.2	-	1:72350661-72355418	CK	RK_1	OK	2.86496	1.06644	-1.42571	-1.99274	0.0008	0.0050809	yes	F-box family protein (B9GFH4_POPTR)
Solyc01g066060.2	Solyc01g066060.2	-	1:73007773-73012771	CK	RK_1	OK	4.36376	9.17849	1.07268	2.04767	0.0005	0.00340153	yes	DAG protein (B6UD77_MAIZE)
Solyc01g066310.2	Solyc01g066310.2	-	1:73959846-73968738	CK	RK_1	OK	32.6222	15.5075	-1.07289	-2.67382	5e-05	0.000447115	yes	Acyl-CoA dehydrogenase (A6F634_9ALTE)
Solyc01g066570.2	Solyc01g066570.2	-	1:74646328-74647471	CK	RK_1	OK	0.523922	5.6729	3.43666	4.40494	0.00255	0.013298	yes	Genomic DNA chromosome 5 TAC clone K14A3 (Q9FGQ9_ARATH)
Solyc01g066590.2	Solyc01g066590.2	-	1:74695399-74699064	CK	RK_1	OK	37.675	81.7345	1.11734	4.32383	5e-05	0.000447115	yes	Dynein light chain 2 cytoplasmic (B5XH01_SALSA)
Solyc01g066700.2	Solyc01g066700.2	-	1:74859039-74876515	CK	RK_1	OK	11.2786	63.4631	2.49234	5.41148	5e-05	0.000447115	yes	Bifunctional polymyxin resistance protein ArnA (ARNA_SALPC)
Solyc01g066760.2	Solyc01g066760.2	-	1:74942996-74943933	CK	RK_1	OK	3.52389	13.7464	1.96382	4.81961	5e-05	0.000447115	yes	Unknown Protein
Solyc01g066820.2	Solyc01g066820.2	-	1:74997104-75020567	CK	RK_1	OK	2.45997	0.505967	-2.28152	-2.42981	0.00135	0.00784845	yes	Kinesin like protein (Q940B8_ARATH)
Solyc01g066840.2	Solyc01g066840.2	-	1:75057224-75058006	CK	RK_1	OK	44.2041	240.18	2.44186	10.3994	5e-05	0.000447115	yes	40S ribosomal protein S21 (D7M5J1_ARALY)
Solyc01g066880.2	Solyc01g066880.2	-	1:75121128-75122623	CK	RK_1	OK	14.0343	2.50306	-2.48719	-5.10959	5e-05	0.000447115	yes	Copper chaperone (B6TJ24_MAIZE)
Solyc01g066900.2	Solyc01g066900.2	-	1:75153846-75157560	CK	RK_1	OK	11.7295	35.6121	1.60222	3.21405	5e-05	0.000447115	yes	Os12g0541400 protein (Fragment) (Q0IMU1_ORYSJ)
Solyc01g066910.2	Solyc01g066910.2	-	1:75179200-75179905	CK	RK_1	OK	14.0703	87.4818	2.63633	11.065	5e-05	0.000447115	yes	PVR3-like protein (B6TYX6_MAIZE)
Solyc01g066970.2	Solyc01g066970.2	-	1:75234359-75286858	CK	RK_1	OK	489.189	87.4239	-2.48429	-4.51651	5e-05	0.000447115	yes	Flowering promoting factor-like 1 (Fragment) (A6MZJ6_ORYSI)
Solyc01g066980.2	Solyc01g066980.2	-	1:75293563-75294323	CK	RK_1	OK	121.618	38.5997	-1.6557	-7.22386	5e-05	0.000447115	yes	Flowering promoting factor-like 1 (Fragment) (A6MZJ6_ORYSI)
Solyc01g067070.2	Solyc01g067070.2	-	1:75404404-75411117	CK	RK_1	OK	16.1411	34.2107	1.08371	2.57852	5e-05	0.000447115	yes	Mitochondrial deoxynucleotide carrier (B4FIJ0_MAIZE)
Solyc01g067210.2	Solyc01g067210.2	-	1:75605593-75633016	CK	RK_1	OK	1.46345	0.560881	-1.3836	-1.9554	0.0027	0.0139381	yes	Cullin 1-like protein C (A0ELU7_PETIN)
Solyc01g067330.2	Solyc01g067330.2	-	1:75805292-75807773	CK	RK_1	OK	11.0491	163.912	3.89092	8.05768	5e-05	0.000447115	yes	UPF0497 membrane protein 4 (U4974_VITVI)
Solyc01g067370.2	Solyc01g067370.2	-	1:75838174-75839899	CK	RK_1	OK	45.7079	1.48122	-4.94759	-9.2025	5e-05	0.000447115	yes	TSB (manually curated)
Solyc01g067390.2	Solyc01g067390.2	-	1:75866726-75877929	CK	RK_1	OK	42.3852	13.0462	-1.69993	-4.40024	5e-05	0.000447115	yes	RNA helicase DEAH-box1 (manually curated)
Solyc01g067440.2	Solyc01g067440.2	-	1:76117056-76117754	CK	RK_1	OK	11.3345	0.895539	-3.66182	-5.91141	0.0024	0.0126496	yes	Glutaredoxin (B9MZY7_POPTR)
Solyc01g067460.1	Solyc01g067460.1	-	1:76155633-76156261	CK	RK_1	OK	0	2.29373	inf	#NAME?	5e-05	0.000447115	yes	Glutaredoxin family protein (D7MAF1_ARALY)
Solyc01g067540.1	Solyc01g067540.1	-	1:76297105-76298212	CK	RK_1	OK	2.61842	6.99732	1.41811	2.98544	0.00165	0.00927896	yes	Ethylene responsive transcription factor 12 (C0J9I3_9ROSA)
Solyc01g067560.2	Solyc01g067560.2	-	1:76351039-76371066	CK	RK_1	OK	7.45933	2.90139	-1.3623	-2.73539	5e-05	0.000447115	yes	Always early protein 3 (D7L0S7_ARALY)
Solyc01g067570.2	Solyc01g067570.2	-	1:76379793-76384205	CK	RK_1	OK	8.03267	2.38304	-1.75308	-3.54459	5e-05	0.000447115	yes	Unknown Protein
Solyc01g067600.2	Solyc01g067600.2	-	1:76439558-76451468	CK	RK_1	OK	15.5396	2.76618	-2.48998	-5.85099	5e-05	0.000447115	yes	CW-type Zinc Finger family protein expressed (Q10LI9_ORYSJ)
Solyc01g067640.2	Solyc01g067640.2	-	1:76511010-76516822	CK	RK_1	OK	33.5245	10.4033	-1.68818	-3.863	5e-05	0.000447115	yes	Cell division protein kinase 12 (CDK12_HUMAN)
Solyc01g067710.2	Solyc01g067710.2	NHX4	1:76651471-76656547	CK	RK_1	OK	32.6953	13.8834	-1.23573	-3.13055	5e-05	0.000447115	yes	(Sodium/potassium)/proton exchanger 3 (manually curated)
Solyc01g067730.2	Solyc01g067730.2	-	1:76674605-76678399	CK	RK_1	OK	284.31	602.337	1.08311	2.58521	5e-05	0.000447115	yes	Acyl carrier protein (Q9XF20_CAPCH)
Solyc01g067740.2	Solyc01g067740.2	-	1:76683380-76689073	CK	RK_1	OK	235.553	576.064	1.29018	3.24704	5e-05	0.000447115	yes	Superoxide dismutase [Cu-Zn] 1 (manually curated)
Solyc01g067790.2	Solyc01g067790.2	-	1:76770064-76776193	CK	RK_1	OK	3.56652	1.11524	-1.67717	-2.818	5e-05	0.000447115	yes	Mediator of DNA damage checkpoint protein 1 (MDC1_PIG)
Solyc01g067820.2	Solyc01g067820.2	-	1:76799794-76802375	CK	RK_1	OK	7.69297	15.7473	1.03349	2.08465	0.00075	0.00480926	yes	Unknown Protein
Solyc01g067860.2	Solyc01g067860.2	-	1:76839903-76841814	CK	RK_1	OK	5.17678	142.74	4.78519	13.7105	5e-05	0.000447115	yes	Peroxidase 24 (B6SRH9_MAIZE)
Solyc01g067870.2	Solyc01g067870.2	-	1:76860436-76862152	CK	RK_1	OK	10.8577	1.54516	-2.81289	-5.37068	5e-05	0.000447115	yes	Peroxidase 24 (B6SRH9_MAIZE)
Solyc01g067890.2	Solyc01g067890.2	-	1:76868464-76872754	CK	RK_1	OK	49.2715	14.8165	-1.73354	-4.91335	5e-05	0.000447115	yes	1-D-deoxyxylulose 5-phosphate synthase (manually curated)
Solyc01g067910.2	Solyc01g067910.2	-	1:76925487-76929116	CK	RK_1	OK	14.2852	66.5782	2.22052	7.83988	5e-05	0.000447115	yes	Unknown Protein
Solyc01g068020.2	Solyc01g068020.2	-	1:77063519-77069729	CK	RK_1	OK	5.65823	11.7641	1.05596	2.34054	5e-05	0.000447115	yes	Cyclase/dehydrase (B6T2Z5_MAIZE)
Solyc01g068130.2	Solyc01g068130.2	-	1:77237280-77241030	CK	RK_1	OK	9.07426	19.955	1.1369	2.59091	5e-05	0.000447115	yes	Os05g0272200 protein (Fragment) (Q0DJJ5_ORYSJ)
Solyc01g068140.2	Solyc01g068140.2	-	1:77249471-77258216	CK	RK_1	OK	7.4259	3.05681	-1.28054	-2.18122	0.00465	0.0216868	yes	10-deacetylbaccatin III-10-O-acetyl transferase-like (Q9FTH0_ORYSJ)
Solyc01g068210.2	Solyc01g068210.2	-	1:77305106-77318699	CK	RK_1	OK	24.3759	10.3076	-1.24174	-2.91377	5e-05	0.000447115	yes	Glutamate dehydrogenase (A2TQI4_9FLAO)
Solyc01g068360.2	Solyc01g068360.2	-	1:77571169-77581982	CK	RK_1	OK	16.2667	6.18009	-1.39622	-3.53212	5e-05	0.000447115	yes	Receptor like kinase, RLK
Solyc01g068380.2	Solyc01g068380.2	-	1:77582147-77592366	CK	RK_1	OK	15.4188	6.47756	-1.25117	-2.93842	5e-05	0.000447115	yes	Purple acid phosphatase (B6TKL3_MAIZE)
Solyc01g068410.2	Solyc01g068410.2	-	1:77668369-77671523	CK	RK_1	OK	83.7796	14.4714	-2.53339	-9.09951	5e-05	0.000447115	yes	SlPIN5 (manually curated)
Solyc01g068420.2	Solyc01g068420.2	-	1:77672572-77675240	CK	RK_1	OK	6.88644	0.830345	-3.05198	-3.90295	5e-05	0.000447115	yes	Os06g0207500 protein (Fragment) (Q0DDQ9_ORYSJ)
Solyc01g068480.2	Solyc01g068480.2	-	1:77720732-77735171	CK	RK_1	OK	11.9199	4.64883	-1.35843	-3.17613	5e-05	0.000447115	yes	Embryo defective 2765 (Fragment) (D3U0D1_9MAGN)
Solyc01g068490.2	Solyc01g068490.2	-	1:77737483-77740436	CK	RK_1	OK	3.49599	0.725697	-2.26826	-3.11854	5e-05	0.000447115	yes	U-box domain-containing protein (Q1ENX4_MUSAC)
Solyc01g068530.2	Solyc01g068530.2	-	1:77753385-77756720	CK	RK_1	OK	54.9905	178.084	1.6953	5.31567	5e-05	0.000447115	yes	30S ribosomal protein S9 (C5JX04_AJEDS)
Solyc01g068560.2	Solyc01g068560.2	-	1:77771854-77778714	CK	RK_1	OK	9.19987	31.4226	1.77212	3.52882	5e-05	0.000447115	yes	Unknown Protein
Solyc01g068630.2	Solyc01g068630.2	-	1:77835788-77839719	CK	RK_1	OK	274.835	31.6546	-3.11808	-7.67072	5e-05	0.000447115	yes	Pyrimidine 5&apos-nucleotidase (D3P8R6_DEFDS)
Solyc01g073660.2	Solyc01g073660.2	-	1:81029040-81037794	CK	RK_1	OK	9.48211	20.8226	1.13487	2.61222	5e-05	0.000447115	yes	Uncharacterized MFS-type transporter C19orf28 (CS028_HUMAN)
Solyc01g073710.2	Solyc01g073710.2	-	1:81077597-81077825	CK	RK_1	OK	22.8402	46.8653	1.03694	3.49122	5e-05	0.000447115	yes	Calcium-binding EF hand family protein (D7LKY8_ARALY)
Solyc01g073750.2	Solyc01g073750.2	-	1:81118039-81146532	CK	RK_1	OK	35.9706	7.43707	-2.27401	-5.75588	5e-05	0.000447115	yes	Glucan synthase like 3 (D8R8I5_SELML)
Solyc01g073770.2	Solyc01g073770.2	-	1:81148997-81151122	CK	RK_1	OK	5.23585	11.4849	1.13325	2.85439	0.00015	0.00120231	yes	PRLI-interacting factor A (B6TGN5_MAIZE)
Solyc01g073800.2	Solyc01g073800.2	-	1:81156895-81158852	CK	RK_1	OK	0.16505	7.39138	5.48487	5.30928	0.00415	0.0197922	yes	CHP-rich zinc finger protein-like (Q8H5Y9_ORYSJ)
Solyc01g073820.2	Solyc01g073820.2	-	1:81169352-81173505	CK	RK_1	OK	1.1313	56.1604	5.6335	12.4082	5e-05	0.000447115	yes	CHP-rich zinc finger protein-like (Q9FNE5_ARATH)
Solyc01g073830.1	Solyc01g073830.1	-	1:81178905-81180604	CK	RK_1	OK	1.39747	36.3186	4.69981	9.41542	5e-05	0.000447115	yes	CHP-rich zinc finger protein-like (Q8H5Y9_ORYSJ)
Solyc01g073840.1	Solyc01g073840.1	-	1:81181884-81183855	CK	RK_1	OK	0.207279	4.56405	4.46067	4.41508	0.0008	0.0050809	yes	CHP-rich zinc finger protein-like (Q9FK70_ARATH)
Solyc01g073870.2	Solyc01g073870.2	-	1:81195260-81207330	CK	RK_1	OK	17.0873	6.90619	-1.30697	-2.89429	5e-05	0.000447115	yes	ATP synthase subunit-like protein (Q6YWH6_ORYSJ)
Solyc01g073880.2	Solyc01g073880.2	-	1:81210982-81212099	CK	RK_1	OK	0.768686	3.27734	2.09206	2.97647	0.00665	0.0288795	yes	CHP-rich zinc finger protein-like (Q9LRV1_ARATH)
Solyc01g073890.2	Solyc01g073890.2	-	1:81215301-81217408	CK	RK_1	OK	2.75476	18.7789	2.76911	6.71693	5e-05	0.000447115	yes	CHP-rich zinc finger protein-like (Q9FJG5_ARATH)
Solyc01g073910.2	Solyc01g073910.2	-	1:81244862-81247355	CK	RK_1	OK	6.50333	37.6232	2.53237	5.44818	5e-05	0.000447115	yes	Homeobox-leucine zipper protein 14 (D7LZT3_ARALY)
Solyc01g073940.2	Solyc01g073940.2	-	1:81267283-81282490	CK	RK_1	OK	8.3179	3.63873	-1.19279	-1.88682	0.0006	0.00397891	yes	Zinc finger transcription factor 9 (manually curated)
Solyc01g073950.2	Solyc01g073950.2	-	1:81294245-81299188	CK	RK_1	OK	26.523	7.37675	-1.84619	-3.74942	5e-05	0.000447115	yes	Bromodomain protein (B9N6H8_POPTR)
Solyc01g073970.2	Solyc01g073970.2	-	1:81315440-81316543	CK	RK_1	OK	0	1.09023	inf	#NAME?	5e-05	0.000447115	yes	Histone H3 (D8L9K7_WHEAT)
Solyc01g073990.2	Solyc01g073990.2	-	1:81323048-81323835	CK	RK_1	OK	13.4388	0.491232	-4.77385	-6.41109	0.0068	0.0294138	yes	Unknown Protein
Solyc01g074010.2	Solyc01g074010.2	-	1:81328653-81336847	CK	RK_1	OK	22.8904	49.0061	1.09822	2.62788	5e-05	0.000447115	yes	Protein kinase (C0NU81_AJECG)
Solyc01g074030.2	Solyc01g074030.2	-	1:81362355-81362559	CK	RK_1	OK	108.865	44.189	-1.30078	-4.498	5e-05	0.000447115	yes	Beta-glucosidase 01 (B5M9E4_SOLLC)
Solyc01g079100.2	Solyc01g079100.2	-	1:78165023-78168911	CK	RK_1	OK	2.28549	5.9532	1.38116	2.81656	0.00015	0.00120231	yes	Palmitoyltransferase erf2 (C5FZI1_NANOT)
Solyc01g079110.2	Solyc01g079110.2	-	1:78169915-78170552	CK	RK_1	OK	66.6467	340.442	2.3528	12.5353	5e-05	0.000447115	yes	Histone H3 (D8L9K7_WHEAT)
Solyc01g079130.1	Solyc01g079130.1	-	1:78208144-78211438	CK	RK_1	OK	1.94383	7.43223	1.9349	3.19588	5e-05	0.000447115	yes	Polygalacturonase (B6TPQ7_MAIZE)
Solyc01g079150.2	Solyc01g079150.2	-	1:78237974-78241911	CK	RK_1	OK	18.5633	3.6236	-2.35696	-4.86205	5e-05	0.000447115	yes	AE family transporter anion exchange (A4RY02_OSTLU)
Solyc01g079160.2	Solyc01g079160.2	-	1:78252753-78261493	CK	RK_1	OK	44.0637	2.51978	-4.12822	-7.44931	5e-05	0.000447115	yes	GDSL esterase/lipase At1g09390 (GDL2_ARATH)
Solyc01g079180.2	Solyc01g079180.2	-	1:78276921-78280009	CK	RK_1	OK	1.4547	0.404122	-1.84786	-2.13717	0.00765	0.0323932	yes	Pectinesterase (D8RVT4_SELML)
Solyc01g079200.2	Solyc01g079200.2	-	1:78282802-78286136	CK	RK_1	OK	30.0909	373.802	3.63487	10.3687	5e-05	0.000447115	yes	gibberellin 2-oxidase 3 (manually curated)
Solyc01g079230.2	Solyc01g079230.2	-	1:78321235-78328327	CK	RK_1	OK	29.885	9.29581	-1.68477	-3.78375	5e-05	0.000447115	yes	Agenet domain-containing protein (D7KQP5_ARALY)
Solyc01g079260.2	Solyc01g079260.2	-	1:78354293-78358169	CK	RK_1	OK	17.381	114.673	2.72195	7.60033	5e-05	0.000447115	yes	WRKY transcription factor 23 (manually curated)
Solyc01g079350.2	Solyc01g079350.2	-	1:78442697-78447422	CK	RK_1	OK	36.1445	15.6356	-1.20894	-3.30773	5e-05	0.000447115	yes	PAPA-1-like conserved region family protein expressed (Q2QNL7_ORYSJ)
Solyc01g079360.2	Solyc01g079360.2	-	1:78448969-78451491	CK	RK_1	OK	4.73058	2.12882	-1.15196	-2.02807	0.00175	0.00974889	yes	WRKY transcription factor 37 (manually curated)
Solyc01g079370.2	Solyc01g079370.2	-	1:78456618-78460247	CK	RK_1	OK	12.8473	2.90842	-2.14316	-5.36074	5e-05	0.000447115	yes	GRAS transcription factor (Fragment) (A2Q2Y2_MEDTR)
Solyc01g079390.2	Solyc01g079390.2	-	1:78464609-78483291	CK	RK_1	OK	33.0466	7.53826	-2.1322	-4.29135	5e-05	0.000447115	yes	EZ1 (manually curated)
Solyc01g079420.2	Solyc01g079420.2	-	1:78495394-78513182	CK	RK_1	OK	38.4852	105.217	1.45099	2.89225	5e-05	0.000447115	yes	Cytochrome c oxidase subunit VC family protein (D7LT63_ARALY)
Solyc01g079480.2	Solyc01g079480.2	-	1:78513859-78519981	CK	RK_1	OK	202.064	679.047	1.7487	3.95245	5e-05	0.000447115	yes	BZIP transcription factor (Q1HW69_CAPAN)
Solyc01g079510.2	Solyc01g079510.2	-	1:78557090-78580077	CK	RK_1	OK	17.2104	5.28829	-1.70241	-4.0722	5e-05	0.000447115	yes	WD-40 repeat protein-like (Q9FGX4_ARATH)
Solyc01g079530.2	Solyc01g079530.2	-	1:78580840-78594448	CK	RK_1	OK	9.52059	25.8596	1.44157	2.27909	0.0003	0.00219291	yes	E3 ubiquitin-protein ligase MARCH6 (C1HD92_PARBA)
Solyc01g079540.2	Solyc01g079540.2	-	1:78611345-78620514	CK	RK_1	OK	179.552	381.571	1.08755	2.05108	0.00025	0.00187637	yes	ADP-ribosylation factor-like protein 3 (ARL3_CAEEL)
Solyc01g079570.2	Solyc01g079570.2	-	1:78640595-78646666	CK	RK_1	OK	10.3068	4.44791	-1.2124	-2.89652	5e-05	0.000447115	yes	Beta xylosidase (Q6RXY3_FRAAN)
Solyc01g079600.2	Solyc01g079600.2	-	1:78704352-78708227	CK	RK_1	OK	6.89472	22.4517	1.70326	3.86782	5e-05	0.000447115	yes	Lipase (C1FIH0_9CHLO)
Solyc01g079610.2	Solyc01g079610.2	-	1:78711974-78719101	CK	RK_1	OK	32.3733	68.7554	1.08667	2.57323	5e-05	0.000447115	yes	DNAJ chaperone (B0W7V8_CULQU)
Solyc01g079650.2	Solyc01g079650.2	-	1:78773070-78785393	CK	RK_1	OK	24.6298	6.18617	-1.99329	-1.81158	0.0108	0.0427494	yes	CTP synthase-like protein (Q8L6Z9_ARATH)
Solyc01g079660.2	Solyc01g079660.2	-	1:78773070-78785393	CK	RK_1	OK	21.7227	72.0369	1.72954	3.67022	5e-05	0.000447115	yes	Long cell-linked locus protein (Q946U8_MAIZE)
Solyc01g079690.2	Solyc01g079690.2	-	1:78798331-78814395	CK	RK_1	OK	6.42367	2.82609	-1.18459	-2.31373	5e-05	0.000447115	yes	ATP-dependent DNA helicase Snf22 (B6K540_SCHJY)
Solyc01g079810.2	Solyc01g079810.2	-	1:78940961-78948020	CK	RK_1	OK	9.14396	18.6437	1.02779	2.58017	5e-05	0.000447115	yes	RING-H2 finger protein (Fragment) (Q7X9M1_WHEAT)
Solyc01g079850.2	Solyc01g079850.2	-	1:78977408-78981267	CK	RK_1	OK	4.21712	1.96403	-1.10245	-1.74799	0.0018	0.00997635	yes	Os06g0207500 protein (Fragment) (Q0DDQ9_ORYSJ)
Solyc01g079870.2	Solyc01g079870.2	-	1:79004339-79008240	CK	RK_1	OK	184.324	72.7929	-1.34037	-4.7898	5e-05	0.000447115	yes	CONSTANS interacting protein 2b (manually curated)
Solyc01g079920.2	Solyc01g079920.2	-	1:79079964-79081528	CK	RK_1	OK	1.7828	6.11816	1.77895	3.52003	0.00025	0.00187637	yes	Xylanase inhibitor (Fragment) (Q53IQ4_WHEAT)
Solyc01g079930.1	Solyc01g079930.1	-	1:79088320-79090557	CK	RK_1	OK	0.207255	6.66495	5.00711	3.56868	0.0003	0.00219291	yes	Xylanase inhibitor (Fragment) (Q53IQ4_WHEAT)
Solyc01g079940.2	Solyc01g079940.2	-	1:79094567-79097296	CK	RK_1	OK	11.0531	352.717	4.99599	15.2972	5e-05	0.000447115	yes	Xylanase inhibitor (Fragment) (Q53IQ4_WHEAT)
Solyc01g079960.2	Solyc01g079960.2	-	1:79109789-79111888	CK	RK_1	OK	5.20018	53.7118	3.3686	9.85911	5e-05	0.000447115	yes	Xylanase inhibitor (Fragment) (Q53IQ3_WHEAT)
Solyc01g079970.2	Solyc01g079970.2	-	1:79113141-79114674	CK	RK_1	OK	1.16037	3.21773	1.47146	2.52963	0.00445	0.020938	yes	Xylanase inhibitor (Fragment) (Q53IQ3_WHEAT)
Solyc01g079980.2	Solyc01g079980.2	-	1:79119827-79122284	CK	RK_1	OK	6.9821	131.593	4.23628	11.1491	5e-05	0.000447115	yes	Xylanase inhibitor (Fragment) (Q53IQ3_WHEAT)
Solyc01g080010.2	Solyc01g080010.2	-	1:79138657-79140998	CK	RK_1	OK	18.3878	271.659	3.88498	10.1404	5e-05	0.000447115	yes	xyloglucan endoglucanase inhibitor (manually curated)
Solyc01g080020.2	Solyc01g080020.2	-	1:79146689-79148710	CK	RK_1	OK	36.2707	202.28	2.47948	8.5143	5e-05	0.000447115	yes	Xylanase inhibitor (Fragment) (Q53IQ4_WHEAT)
Solyc01g080150.2	Solyc01g080150.2	-	1:79327681-79329606	CK	RK_1	OK	5.50818	2.62391	-1.06986	-2.3437	0.0048	0.0222548	yes	tRNA dimethylallyltransferase (B6JYB4_SCHJY)
Solyc01g080170.2	Solyc01g080170.2	-	1:79385257-79395235	CK	RK_1	OK	15.5005	32.8046	1.08158	2.10978	0.0005	0.00340153	yes	Hydroxymethylglutaryl-CoA lyase (B6U7B9_MAIZE)
Solyc01g080200.2	Solyc01g080200.2	-	1:79402616-79416840	CK	RK_1	OK	24.2164	5.7945	-2.06323	-4.85439	5e-05	0.000447115	yes	At2g23590-like protein (Fragment) (B2CXK6_CARAS)
Solyc01g080230.2	Solyc01g080230.2	-	1:79440721-79442924	CK	RK_1	OK	74.2878	7.858	-3.24089	-9.90761	5e-05	0.000447115	yes	Dienelactone hydrolase family protein (D7L3C7_ARALY)
Solyc01g080310.2	Solyc01g080310.2	-	1:79543258-79552203	CK	RK_1	OK	5.67883	1.84091	-1.62518	-3.52875	5e-05	0.000447115	yes	Pentatricopeptide repeat-containing protein (D7LYJ1_ARALY)
Solyc01g080380.2	Solyc01g080380.2	-	1:79624682-79626365	CK	RK_1	OK	0.743632	2.34565	1.65733	2.43998	0.0067	0.0290604	yes	S-adenosylmethionine decarboxylase proenzyme (Q7XZQ9_VITVI)
Solyc01g080430.2	Solyc01g080430.2	-	1:79665458-79671359	CK	RK_1	OK	28.4905	12.3212	-1.20934	-2.1589	0.0002	0.00154661	yes	Baculoviral IAP repeat-containing 2 (Q38JA8_CANFA)
Solyc01g080480.2	Solyc01g080480.2	-	1:79712166-79714726	CK	RK_1	OK	27.6205	3.12954	-3.14171	-6.36232	5e-05	0.000447115	yes	Endonuclease/exonuclease/phosphatase family protein (D7L0T9_ARALY)
Solyc01g080490.2	Solyc01g080490.2	DMP2	1:79721791-79722635	CK	RK_1	OK	11.5213	1.56064	-2.88409	-5.47677	0.0001	0.000839654	yes	Genomic DNA chromosome 5 P1 clone MCL19 (Q9FNL3_ARATH)
Solyc01g080570.2	Solyc01g080570.2	-	1:79807170-79814374	CK	RK_1	OK	1.82006	13.2483	2.86375	6.36629	5e-05	0.000447115	yes	Inosine-uridine preferring nucleoside hydrolase family protein (D7LYI5_ARALY)
Solyc01g080600.2	Solyc01g080600.2	-	1:79838825-79839851	CK	RK_1	OK	91.4278	363.877	1.99275	19.296	5e-05	0.000447115	yes	Histone H3 (D8L9K7_WHEAT)
Solyc01g080610.2	Solyc01g080610.2	-	1:79838825-79839851	CK	RK_1	OK	2.60467	13.4962	2.37338	1.67773	0.00745	0.0317039	yes	Unknown Protein; contains Interpro domain(s) IPR005508 Protein of unknown function DUF313
Solyc01g080640.2	Solyc01g080640.2	-	1:79887671-79894360	CK	RK_1	OK	59.7779	24.3047	-1.29838	-3.44349	5e-05	0.000447115	yes	Multidrug resistance protein ABC transporter family (B9GS96_POPTR)
Solyc01g080670.2	Solyc01g080670.2	SPL7	1:79915217-79924155	CK	RK_1	OK	33.7356	12.4659	-1.43628	-3.40712	5e-05	0.000447115	yes	Squamosa promoter binding protein 7 (manually curated)
Solyc01g080680.2	Solyc01g080680.2	-	1:79926237-79930365	CK	RK_1	OK	7.46729	103.51	3.79304	9.01133	5e-05	0.000447115	yes	Sugar facilitator protein 3 (manually curated)
Solyc01g080750.2	Solyc01g080750.2	-	1:79977865-79979382	CK	RK_1	OK	23.0961	75.4789	1.70842	5.83628	5e-05	0.000447115	yes	HEAT repeat family protein (B4FX70_MAIZE)
Solyc01g080780.2	Solyc01g080780.2	-	1:80015503-80019181	CK	RK_1	OK	4.35853	0.823067	-2.40476	-4.28572	5e-05	0.000447115	yes	Translocase of chloroplast 34 (B6TBT7_MAIZE)
Solyc01g080790.2	Solyc01g080790.2	-	1:80065699-80066775	CK	RK_1	OK	53.6611	11.4051	-2.2342	-7.56191	5e-05	0.000447115	yes	PBSP domain-containing protein (C9S7G7_VERA1)
Solyc01g080840.2	Solyc01g080840.2	AGY1	1:80124335-80142686	CK	RK_1	OK	6.5049	2.05159	-1.66479	-2.0428	0.0016	0.00904007	yes	Protein translocase subunit secA (B9I9A8_POPTR)
Solyc01g080890.2	Solyc01g080890.2	-	1:80213258-80216758	CK	RK_1	OK	10.4028	87.3802	3.07033	6.9255	5e-05	0.000447115	yes	Unknown Protein
Solyc01g080900.2	Solyc01g080900.2	-	1:80240467-80245079	CK	RK_1	OK	11.1398	23.5047	1.07723	2.62408	5e-05	0.000447115	yes	Cytochrome P450
Solyc01g080910.2	Solyc01g080910.2	-	1:80249037-80250253	CK	RK_1	OK	7.75798	30.847	1.99138	6.26223	5e-05	0.000447115	yes	Unknown Protein
Solyc01g080920.2	Solyc01g080920.2	-	1:80262031-80263771	CK	RK_1	OK	2.06455	4.18852	1.02061	2.17363	0.0103	0.0411678	yes	U-box domain-containing protein (A8IXJ0_BRACM)
Solyc01g080960.2	Solyc01g080960.2	-	1:80286030-80289950	CK	RK_1	OK	26.8047	62.1599	1.2135	2.89003	5e-05	0.000447115	yes	AT-hook DNA-binding protein (Fragment) (A1DR79_CATRO)
Solyc01g080990.2	Solyc01g080990.2	-	1:80314016-80317325	CK	RK_1	OK	5.60569	0.67252	-3.05924	-3.58691	0.00235	0.0124297	yes	Carboxyl methyltransferase 4 (B0ZB58_HUMLU)
Solyc01g081040.2	Solyc01g081040.2	-	1:80352100-80353448	CK	RK_1	OK	3.11157	0.585659	-2.40951	-3.13958	0.0026	0.0135072	yes	RING finger protein (C6EUD3_SOYBN)
Solyc01g081060.2	Solyc01g081060.2	-	1:80387992-80391328	CK	RK_1	OK	158.027	70.8004	-1.15834	-4.14898	5e-05	0.000447115	yes	Xyloglucan endotransglucosylase/hydrolase 14 (C0IRH3_ACTDE)
Solyc01g081080.1	Solyc01g081080.1	-	1:80418775-80427486	CK	RK_1	OK	5.70864	0	#NAME?	#NAME?	5e-05	0.000447115	yes	Replication factor C subunit (B8BYF4_THAPS)
Solyc01g081120.2	Solyc01g081120.2	-	1:80443094-80450605	CK	RK_1	OK	4.72819	12.8905	1.44695	1.9905	0.00125	0.0073628	yes	F16G16.3 protein (Fragment) (Q9SS56_ARATH)
Solyc01g081150.2	Solyc01g081150.2	-	1:80459537-80467431	CK	RK_1	OK	43.0646	103.282	1.26201	2.75136	5e-05	0.000447115	yes	DNA-directed RNA polymerases I II and III subunit RPABC3 (C3KGW8_ANOFI)
Solyc01g081270.2	Solyc01g081270.2	-	1:80516256-80519383	CK	RK_1	OK	135.659	11.8324	-3.51917	-11.2301	5e-05	0.000447115	yes	Glutathione S-transferase (Q8H9E5_CUCMA)
Solyc01g081280.2	Solyc01g081280.2	-	1:80519387-80530485	CK	RK_1	OK	3.53257	0.511534	-2.78782	-2.186	0.00905	0.0371175	yes	Unknown Protein
Solyc01g081380.2	Solyc01g081380.2	-	1:80592804-80599381	CK	RK_1	OK	4.997	13.9674	1.48293	3.72671	5e-05	0.000447115	yes	nuclear matrix protein 1 (manually curated)
Solyc01g081430.2	Solyc01g081430.2	-	1:80616290-80651594	CK	RK_1	OK	11.5756	2.27141	-2.34943	-3.67977	5e-05	0.000447115	yes	Expressed protein (Fragment) (Q108V0_ORYSJ)
Solyc01g081540.2	Solyc01g081540.2	XIF	1:80727981-80741297	CK	RK_1	OK	53.2949	8.58976	-2.63331	-5.72145	5e-05	0.000447115	yes	Myosin XI-F (B0CN60_NICBE)
Solyc01g081610.2	Solyc01g081610.2	-	1:80803162-80805997	CK	RK_1	OK	25.875	1.05953	-4.61006	-8.08219	5e-05	0.000447115	yes	Beta-hexosaminidase 1 (D3TI69_SOLLC)
Solyc01g081630.2	Solyc01g081630.2	-	1:80826097-80831453	CK	RK_1	OK	11.6656	0.453735	-4.68426	-4.32827	5e-05	0.000447115	yes	Auxin-regulated protein (Q945F5_SOLLC)
Solyc01g081640.2	Solyc01g081640.2	-	1:80831468-80835545	CK	RK_1	OK	1.43767	0.429459	-1.74314	-2.16921	0.0054	0.0244696	yes	Legume lectin beta domain (A2Q3C0_MEDTR)
Solyc01g086660.2	Solyc01g086660.2	-	1:81629265-81630224	CK	RK_1	OK	14.2434	39.5633	1.47387	5.39702	5e-05	0.000447115	yes	Unknown Protein
Solyc01g086730.2	Solyc01g086730.2	-	1:81684139-81685918	CK	RK_1	OK	3.37208	8.17496	1.27757	3.23883	0.0002	0.00154661	yes	DUF803 domain membrane protein (Q4WRL6_ASPFU)
Solyc01g086750.2	Solyc01g086750.2	-	1:81699633-81716266	CK	RK_1	OK	47.2215	22.2335	-1.08671	-2.86093	5e-05	0.000447115	yes	Protein TIF31 homolog (TIF31_COCIM)
Solyc01g086760.2	Solyc01g086760.2	-	1:81727882-81728465	CK	RK_1	OK	0	4.09148	inf	#NAME?	5e-05	0.000447115	yes	Histone H3 (B6SYV0_MAIZE)
Solyc01g086800.2	Solyc01g086800.2	-	1:81748326-81749440	CK	RK_1	OK	16.7164	95.2584	2.51058	8.34191	5e-05	0.000447115	yes	Histone H3 (Q53NE3_ORYSJ)
Solyc01g086810.2	Solyc01g086810.2	-	1:81751898-81755838	CK	RK_1	OK	13.5196	0.70433	-4.26265	-6.8128	5e-05	0.000447115	yes	Cc-nbs-lrr, resistance protein
Solyc01g086820.2	Solyc01g086820.2	-	1:81762955-81764424	CK	RK_1	OK	75.5992	328.891	2.12117	10.131	5e-05	0.000447115	yes	Histone H3 (D8L9K7_WHEAT)
Solyc01g086870.2	Solyc01g086870.2	-	1:81797076-81799564	CK	RK_1	OK	47.6418	181.525	1.92987	6.12814	5e-05	0.000447115	yes	BHLH transcription factor (B6TXR4_MAIZE)
Solyc01g086900.2	Solyc01g086900.2	AGL26	1:81817156-81824343	CK	RK_1	OK	2.618	9.6277	1.87872	2.87169	5e-05	0.000447115	yes	RNA methyltransferase TrmH group 2 (Q3M884_ANAVT)
Solyc01g086920.2	Solyc01g086920.2	-	1:81826569-81827981	CK	RK_1	OK	13.9144	35.8007	1.36341	3.99451	5e-05	0.000447115	yes	LRR receptor-like serine/threonine-protein kinase, RLP
Solyc01g086990.2	Solyc01g086990.2	-	1:81913909-81922562	CK	RK_1	OK	17.1018	8.49828	-1.00891	-2.67584	5e-05	0.000447115	yes	Pre-mRNA-splicing factor SYF1 (C0HB68_SALSA)
Solyc01g087010.2	Solyc01g087010.2	-	1:81933580-81935433	CK	RK_1	OK	0.419635	5.80479	3.79004	4.6982	0.00035	0.00250341	yes	Acetyl xylan esterase A (Q8A041_BACTN)
Solyc01g087040.2	Solyc01g087040.2	-	1:81964917-81966304	CK	RK_1	OK	1.77083	9.74559	2.46033	5.10215	5e-05	0.000447115	yes	Thylakoid lumenal 19 kDa protein, chloroplastic (TL19_ARATH)
Solyc01g087060.2	Solyc01g087060.2	-	1:81993377-81998844	CK	RK_1	OK	3.69004	13.5117	1.8725	3.50256	5e-05	0.000447115	yes	Ring-h2 finger protein (C1ECT6_9CHLO)
Solyc01g087090.2	Solyc01g087090.2	-	1:82016197-82019864	CK	RK_1	OK	37.7653	125.723	1.73511	2.65163	5e-05	0.000447115	yes	cDNA clone J023009A03 full insert sequence (B7EG04_ORYSJ)
Solyc01g087130.2	Solyc01g087130.2	-	1:82054837-82057981	CK	RK_1	OK	4.15429	1.06922	-1.95804	-3.5495	0.0001	0.000839654	yes	R2R3MYB transcription factor 47 (manually curated)
Solyc01g087180.2	Solyc01g087180.2	-	1:82119361-82121039	CK	RK_1	OK	18.5242	0	#NAME?	#NAME?	5e-05	0.000447115	yes	Unknown Protein
Solyc01g087240.2	Solyc01g087240.2	-	1:82177163-82183866	CK	RK_1	OK	31.1219	14.7281	-1.07935	-2.69012	5e-05	0.000447115	yes	Nuclear transcription factor Y subunit A-1 (B6TAR1_MAIZE)
Solyc01g087250.2	Solyc01g087250.2	-	1:82184201-82195185	CK	RK_1	OK	17.4737	6.77869	-1.36611	-3.05986	5e-05	0.000447115	yes	carotenoid cleavage dioxygenase 1A (manually curated)
Solyc01g087310.2	Solyc01g087310.2	-	1:82241343-82266632	CK	RK_1	OK	13.8523	2.01772	-2.77933	-5.7819	5e-05	0.000447115	yes	Histone-lysine N-methyltransferase MLL (MLL1_HUMAN)
Solyc01g087380.2	Solyc01g087380.2,Solyc01g087390.2	-	1:82311856-82345038	CK	RK_1	OK	10.024	3.10718	-1.68978	-3.4044	5e-05	0.000447115	yes	Histone-lysine N-methyltransferase MLL (MLL1_HUMAN)
Solyc01g087410.2	Solyc01g087410.2	-	1:82347557-82369559	CK	RK_1	OK	20.5597	5.06811	-2.0203	-4.58322	5e-05	0.000447115	yes	Zinc finger protein (Q4H2K2_CIOIN)
Solyc01g087420.2	Solyc01g087420.2	-	1:82370680-82391258	CK	RK_1	OK	6.01644	2.56429	-1.23035	-2.28318	5e-05	0.000447115	yes	PHD zinc finger-containing protein (D3BN85_POLPA)
Solyc01g087430.2	Solyc01g087430.2	-	1:82392332-82404019	CK	RK_1	OK	13.9423	6.8376	-1.0279	-2.28541	5e-05	0.000447115	yes	PHD zinc finger-containing protein (D3BN85_POLPA)
Solyc01g087450.2	Solyc01g087450.2	-	1:82408501-82425052	CK	RK_1	OK	8.03531	2.89719	-1.4717	-3.49571	5e-05	0.000447115	yes	Cyclin-like protein (Q6ZIX9_ORYSJ)
Solyc01g087490.2	Solyc01g087490.2	-	1:82438928-82452389	CK	RK_1	OK	31.6898	15.474	-1.03417	-2.2407	0.00015	0.00120231	yes	CONSTANS interacting protein 6 (Fragment) (Q2VY13_SOLLC)
Solyc01g087560.2	Solyc01g087560.2	-	1:82507132-82513062	CK	RK_1	OK	79.3709	169.05	1.09077	3.49953	5e-05	0.000447115	yes	24-sterol C-methyltransferase (Q2QDF7_GOSHI)
Solyc01g087590.2	Solyc01g087590.2	-	1:82543636-82549462	CK	RK_1	OK	8.83358	59.5361	2.7527	5.87913	5e-05	0.000447115	yes	Polyamine oxidase (Q4H439_TOBAC)
Solyc01g087620.2	Solyc01g087620.2	-	1:82578108-82588771	CK	RK_1	OK	61.1856	133.877	1.12965	2.57416	5e-05	0.000447115	yes	Unknown Protein
Solyc01g087720.2	Solyc01g087720.2	-	1:82625384-82656200	CK	RK_1	OK	11.9106	5.93814	-1.00416	-2.49969	5e-05	0.000447115	yes	Structural maintenance of chromosomes family protein (D7M7H7_ARALY)
Solyc01g087740.1	Solyc01g087740.1	-	1:82670238-82671148	CK	RK_1	OK	0.629621	23.0878	5.1965	8.39015	5e-05	0.000447115	yes	Subtilisin-like protease (O82777_SOLLC)
Solyc01g087840.2	Solyc01g087840.2	-	1:82712624-82723167	CK	RK_1	OK	8.02441	23.261	1.53545	3.96438	5e-05	0.000447115	yes	Subtilisin-like protease (O82006_SOLLC)
Solyc01g087870.2	Solyc01g087870.2	-	1:82726370-82741037	CK	RK_1	OK	6.59608	14.3679	1.12317	2.6655	5e-05	0.000447115	yes	Glucosamine--fructose-6-phosphate aminotransferase (A8IZE7_CHLRE)
Solyc01g087880.2	Solyc01g087880.2	-	1:82752055-82755106	CK	RK_1	OK	17.0646	39.563	1.21314	4.28682	5e-05	0.000447115	yes	Unknown Protein
Solyc01g087890.2	Solyc01g087890.2	-	1:82757944-82762300	CK	RK_1	OK	16.4466	7.46773	-1.13904	-2.78625	5e-05	0.000447115	yes	Choline transporter-like protein 5-A (Fragment) (CTL5A_DANRE)
Solyc01g087970.2	Solyc01g087970.2	-	1:82810843-82817434	CK	RK_1	OK	8.48065	24.4728	1.52893	3.86305	5e-05	0.000447115	yes	Serine carboxypeptidase 1 (B6SW38_MAIZE)
Solyc01g088020.2	Solyc01g088020.2	-	1:82869239-82883019	CK	RK_1	OK	58.5378	24.6763	-1.24624	-3.26927	5e-05	0.000447115	yes	Protein transport protein sec31 (C8V1I6_EMENI)
Solyc01g088040.2	Solyc01g088040.2	-	1:82888714-82892559	CK	RK_1	OK	109.867	332.69	1.59841	11.8854	5e-05	0.000447115	yes	Unknown Protein
Solyc01g088050.2	Solyc01g088050.2	-	1:82899678-82901847	CK	RK_1	OK	8.36635	2.82238	-1.56769	-3.5456	5e-05	0.000447115	yes	Receptor-like protein kinase At3g21340 (RLK6_ARATH)
Solyc01g088100.2	Solyc01g088100.2	-	1:82960155-82965044	CK	RK_1	OK	75.2419	19.2657	-1.9655	-4.95509	5e-05	0.000447115	yes	Zinc finger transcription factor 12 (manually curated)
Solyc01g088170.2	Solyc01g088170.2	-	1:83031764-83041974	CK	RK_1	OK	13.2126	2.44995	-2.43109	-5.27114	5e-05	0.000447115	yes	aldehyde oxidase 2 (manually curated)
Solyc01g088200.2	Solyc01g088200.2	-	1:83043605-83053845	CK	RK_1	OK	6.277	2.999	-1.06559	-2.32542	0.0001	0.000839654	yes	aldehyde oxidase 4 pseudogene (manually curated)
Solyc01g088250.2	Solyc01g088250.2	IQD11	1:83063862-83066682	CK	RK_1	OK	5.46356	0.673805	-3.01944	-3.65841	5e-05	0.000447115	yes	SUN domain protein3 (manually curated)
Solyc01g088390.2	Solyc01g088390.2	-	1:83162867-83166752	CK	RK_1	OK	2.81604	8.42193	1.58048	2.83747	5e-05	0.000447115	yes	Sister chromatid cohesion protein DCC1 (B5XCA8_SALSA)
Solyc01g088400.2	Solyc01g088400.2	-	1:83203238-83207594	CK	RK_1	OK	3.48297	0.761939	-2.19257	-3.40052	0.00025	0.00187637	yes	ECERIFERUM 1 (manually curated)
Solyc01g088440.2	Solyc01g088440.2	-	1:83244159-83245476	CK	RK_1	OK	7.662	22.397	1.54752	4.65887	5e-05	0.000447115	yes	Ring H2 finger protein (D9ZHD8_HYPPE)
Solyc01g088500.2	Solyc01g088500.2	-	1:83277555-83279292	CK	RK_1	OK	1.53854	3.85228	1.32415	2.32557	0.0053	0.0241186	yes	Genomic DNA chromosome 5 TAC clone K6A12 (Q9FGR6_ARATH)
Solyc01g088520.2	Solyc01g088520.2	-	1:83291362-83291801	CK	RK_1	OK	157.768	78.2389	-1.01184	-9.5294	0.00045	0.00310878	yes	Dynamin-related protein 1A (B6U4J8_MAIZE)
Solyc01g088560.2	Solyc01g088560.2	-	1:83331525-83341675	CK	RK_1	OK	20.072	72.6688	1.85615	4.92309	5e-05	0.000447115	yes	Ras-related protein Rab-6A (B6STE7_MAIZE)
Solyc01g088570.2	Solyc01g088570.2	-	1:83347431-83351037	CK	RK_1	OK	67.8404	158.82	1.22717	6.17907	5e-05	0.000447115	yes	Acyl carrier protein (B9SKH3_RICCO)
Solyc01g088590.2	Solyc01g088590.2	-	1:83357062-83357898	CK	RK_1	OK	18.088	5.35942	-1.75488	-4.94129	5e-05	0.000447115	yes	Invertase inhibitor (A7IZL0_COFCA)
Solyc01g088600.2	Solyc01g088600.2	-	1:83365593-83371366	CK	RK_1	OK	4.97247	12.2565	1.30152	3.15501	5e-05	0.000447115	yes	PDE320 (D7L613_ARALY)
Solyc01g088610.2	Solyc01g088610.2	-	1:83371896-83378775	CK	RK_1	OK	56.9147	253.992	2.15791	9.51977	5e-05	0.000447115	yes	chaperonin (B5IMI3_9CHRO)
Solyc01g088690.2	Solyc01g088690.2	-	1:83431607-83441304	CK	RK_1	OK	10.701	4.79092	-1.15937	-2.27407	5e-05	0.000447115	yes	ATP binding / serine-threonine kinase (C5DB71_VITVI)
Solyc01g088700.2	Solyc01g088700.2	-	1:83447174-83455275	CK	RK_1	OK	49.2944	12.245	-2.00923	-4.98602	5e-05	0.000447115	yes	Eukaryotic translation initiation factor 4 gamma 1 (A9QXE6_MESAU)
Solyc01g088720.2	Solyc01g088720.2	-	1:83479971-83504662	CK	RK_1	OK	14.7498	5.6037	-1.39624	-2.22652	0.00175	0.00974889	yes	Transcription initiation factor IIB (B6K3D6_SCHJY)
Solyc01g088780.2	Solyc01g088780.2	-	1:83524787-83534707	CK	RK_1	OK	2.9055	6.06473	1.06165	1.74514	0.00355	0.017441	yes	Rho-related GTP-binding protein RhoC (RHOC_PONAB)
Solyc01g088800.2	Solyc01g088800.2	-	1:83537395-83546467	CK	RK_1	OK	11.8651	5.46496	-1.11844	-2.73835	5e-05	0.000447115	yes	Polyadenylate-binding protein (C1GL98_PARBD)
Solyc01g088830.2	Solyc01g088830.2	-	1:83553918-83555824	CK	RK_1	OK	4.19985	1.39262	-1.59254	-2.83593	0.00025	0.00187637	yes	Ankyrin repeat protein (B1Q4U3_9ROSI)
Solyc01g089850.2	Solyc01g089850.2	-	1:83576808-83579388	CK	RK_1	OK	19.7904	7.49885	-1.40006	-4.15007	5e-05	0.000447115	yes	Cyclin-dependent protein kinase regulator Pho80 (B6QI37_PENMQ)
Solyc01g089880.2	Solyc01g089880.2	-	1:83602158-83603341	CK	RK_1	OK	6.5978	1.23727	-2.41483	-4.25954	0.0001	0.000839654	yes	Unknown Protein; contains Interpro domain(s) IPR004895 Prenylated rab acceptor PRA1
Solyc01g089970.2	Solyc01g089970.2	-	1:83687935-83697489	CK	RK_1	OK	109.603	315.437	1.52506	3.49952	5e-05	0.000447115	yes	Nucleoside diphosphate kinase (Q3Y5A4_SOLCH)
Solyc01g090120.2	Solyc01g090120.2	-	1:83762480-83763930	CK	RK_1	OK	250.183	554.591	1.14844	4.91646	5e-05	0.000447115	yes	Blue copper protein (B6UB13_MAIZE)
Solyc01g090180.2	Solyc01g090180.2	-	1:83802186-83810729	CK	RK_1	OK	3.85082	14.6181	1.92452	1.88892	0.00395	0.0190193	yes	Extradiol ring-cleavage dioxygenase class III protein subunit B (B8GF38_METPE)
Solyc01g090210.2	Solyc01g090210.2	-	1:83857314-83872313	CK	RK_1	OK	53.1126	19.9484	-1.41278	-3.58667	5e-05	0.000447115	yes	Genomic DNA chromosome 5 P1 clone MCA23 (Q9FIK5_ARATH)
Solyc01g090240.2	Solyc01g090240.2	-	1:83911655-83916182	CK	RK_1	OK	6.24679	2.54394	-1.29605	-2.4091	5e-05	0.000447115	yes	AvrPto-dependent Pto-interacting protein 3 (manually curated)
Solyc01g090250.2	Solyc01g090250.2	-	1:83916505-83929287	CK	RK_1	OK	5.5779	2.18795	-1.35014	-2.81404	5e-05	0.000447115	yes	Integrator complex subunit 4 (C0HAD1_SALSA)
Solyc01g090300.2	Solyc01g090300.2	-	1:83966584-83968000	CK	RK_1	OK	9.20553	28.6214	1.63652	4.78419	5e-05	0.000447115	yes	Ethylene responsive transcription factor 1b (C0J9I8_9ROSA)
Solyc01g090310.2	Solyc01g090310.2	-	1:83975166-83976163	CK	RK_1	OK	3.02394	42.0223	3.79665	9.16521	5e-05	0.000447115	yes	Ethylene responsive transcription factor 1a (C0J9I9_9ROSA)
Solyc01g090320.2	Solyc01g090320.2	-	1:83980072-83980935	CK	RK_1	OK	1.51452	5.92624	1.96826	3.48451	0.00375	0.0182308	yes	Ethylene responsive transcription factor 1b (C0J9I8_9ROSA)
Solyc01g090460.2	Solyc01g090460.2	-	1:84136069-84139387	CK	RK_1	OK	6.31711	2.4859	-1.34549	-2.66437	0.00065	0.0042621	yes	HD-ZIP (manually curated)
Solyc01g090550.2	Solyc01g090550.2	-	1:84205094-84210958	CK	RK_1	OK	15.8065	7.87186	-1.00574	-2.01463	0.00035	0.00250341	yes	DNAJ chaperone (B0W7V8_CULQU)
Solyc01g090560.2	Solyc01g090560.2	-	1:84228288-84229803	CK	RK_1	OK	13.5897	4.37883	-1.63389	-4.05701	5e-05	0.000447115	yes	Ethylene-responsive transcription factor 4 (ERF78_ARATH)
Solyc01g090590.2	Solyc01g090590.2	-	1:84259629-84267021	CK	RK_1	OK	11.8771	5.19998	-1.19161	-2.46819	5e-05	0.000447115	yes	Os11g0109966 protein (Fragment) (C7J8E6_ORYSJ)
Solyc01g090610.2	Solyc01g090610.2	-	1:84276590-84277181	CK	RK_1	OK	251.027	22.7198	-3.46582	-8.21007	5e-05	0.000447115	yes	2-oxoglutarate-dependent dioxygenase (B9GL06_POPTR)
Solyc01g090630.2	Solyc01g090630.2	-	1:84283175-84298685	CK	RK_1	OK	29.8209	1.63349	-4.19029	-6.65733	5e-05	0.000447115	yes	2-oxoglutarate-dependent dioxygenase (B9GL06_POPTR)
Solyc01g090660.2	Solyc01g090660.2	-	1:84307967-84311646	CK	RK_1	OK	20.6103	0.182669	-6.81799	-6.56442	0.0008	0.0050809	yes	carotenoid cleavage dioxygenase7 (manually curated)
Solyc01g090740.2	Solyc01g090740.2	-	1:84380561-84382276	CK	RK_1	OK	1.73045	4.79106	1.4692	2.64	0.0129	0.0492486	yes	Zinc ion binding protein (D7LRR6_ARALY)
Solyc01g090760.2	Solyc01g090760.2	-	1:84418892-84420350	CK	RK_1	OK	9.92886	23.3537	1.23395	3.21653	5e-05	0.000447115	yes	GATA transcription factor 9 (B6STZ1_MAIZE)
Solyc01g090780.2	Solyc01g090780.2	-	1:84433278-84460349	CK	RK_1	OK	27.6318	7.33926	-1.91262	-4.73033	5e-05	0.000447115	yes	Ccr4-Not transcription complex subunit (C5G9N0_AJEDR)
Solyc01g090840.2	Solyc01g090840.2	-	1:84543049-84544663	CK	RK_1	OK	2.08518	0.718106	-1.53791	-2.11573	0.01055	0.0419699	yes	Cys2/His2 zinc-finger transcription factor (Q4U316_SILLA)
Solyc01g090860.2	Solyc01g090860.2	MEE44	1:84569317-84593070	CK	RK_1	OK	8.85745	2.00282	-2.14486	-4.62006	5e-05	0.000447115	yes	Poly(A) RNA polymerase protein 1 (TRF5_YEAST)
Solyc01g090890.2	Solyc01g090890.2	-	1:84594600-84599638	CK	RK_1	OK	176.303	37.1288	-2.24745	-6.27962	5e-05	0.000447115	yes	Xenotropic and polytropic retrovirus receptor (B2GU54_XENTR)
Solyc01g090950.2	Solyc01g090950.2	-	1:84655758-84659202	CK	RK_1	OK	13.4129	5.25334	-1.35232	-3.36521	5e-05	0.000447115	yes	GRAS family transcription factor (B9GPD0_POPTR)
Solyc01g090990.2	Solyc01g090990.2	-	1:84680955-84688164	CK	RK_1	OK	16.6155	38.8919	1.22694	3.95042	5e-05	0.000447115	yes	Vesicle-associated membrane protein-associated protein (Q1ANA7_WHEAT)
Solyc01g091050.2	Solyc01g091050.2	-	1:84767425-84770332	CK	RK_1	OK	6.40109	1.91227	-1.74303	-3.56146	5e-05	0.000447115	yes	Pectinesterase (B9RD90_RICCO)
Solyc01g091160.2	Solyc01g091160.2	-	1:84851593-84856326	CK	RK_1	OK	12.4402	75.4126	2.59979	6.40965	5e-05	0.000447115	yes	arginase 1 (manually curated)
Solyc01g091210.2	Solyc01g091210.2	-	1:84891571-84900356	CK	RK_1	OK	26.7612	69.2558	1.37179	3.75926	5e-05	0.000447115	yes	tRNA 2&apos-phosphotransferase (B6K5D9_SCHJY)
Solyc01g091300.2	Solyc01g091300.2	-	1:84938510-84948202	CK	RK_1	OK	2.92964	0.396042	-2.887	-3.00737	0.0001	0.000839654	yes	Sec1-4 syntaxin-binding protein (Q3SEP7_PARTE)
Solyc01g091330.2	Solyc01g091330.2	-	1:84976071-84982419	CK	RK_1	OK	4.97338	13.297	1.4188	2.59327	5e-05	0.000447115	yes	Maleylacetoacetate isomerase/glutathione S-transferase (C9Q4X6_9VIBR)
Solyc01g091360.2	Solyc01g091360.2	-	1:84999182-85002218	CK	RK_1	OK	1.35602	6.95418	2.35851	3.25465	5e-05	0.000447115	yes	Homology to unknown gene (Q00VP3_OSTTA)
Solyc01g091390.2	Solyc01g091390.2	-	1:85016393-85023300	CK	RK_1	OK	6.77383	2.55961	-1.40405	-2.96	5e-05	0.000447115	yes	Unknown Protein
Solyc01g091500.2	Solyc01g091500.2	-	1:85124142-85132508	CK	RK_1	OK	4.74267	1.35968	-1.80244	-3.16755	5e-05	0.000447115	yes	Forkhead-associated domain-containing protein (D7LCJ5_ARALY)
Solyc01g091520.2	Solyc01g091520.2	-	1:85143453-85145112	CK	RK_1	OK	3.36392	10.6701	1.66535	3.92091	5e-05	0.000447115	yes	Enoyl-CoA hydratase/isomerase family protein (D7KSC7_ARALY)
Solyc01g091630.2	Solyc01g091630.2	-	1:85220939-85227293	CK	RK_1	OK	5.14297	2.13735	-1.26678	-2.51398	5e-05	0.000447115	yes	cutin deficient 2 (manually curated)
Solyc01g091670.2	Solyc01g091670.2	-	1:85263236-85265211	CK	RK_1	OK	2.77128	0.625767	-2.14685	-3.03978	0.00085	0.00534919	yes	Progesterone 5-beta-reductase (D6N9X0_NEROL)
Solyc01g091700.2	Solyc01g091700.2	-	1:85298219-85303108	CK	RK_1	OK	5.7027	65.0273	3.51133	9.62143	5e-05	0.000447115	yes	F-box protein PP2-B1 (PP2B1_ARATH)
Solyc01g091730.2	Solyc01g091730.2	-	1:85306920-85322676	CK	RK_1	OK	85.0449	305.459	1.84468	3.86493	5e-05	0.000447115	yes	Peroxisomal membrane protein 11-5 (PX115_ORYSJ)
Solyc01g091760.2	Solyc01g091760.2	-	1:85341077-85342528	CK	RK_1	OK	40.9308	0.236801	-7.43337	-7.97966	0.0027	0.0139381	yes	Ethylene responsive transcription factor 2a (C0J9I7_9ROSA)
Solyc01g091840.2	Solyc01g091840.2	UTR2	1:85391456-85395251	CK	RK_1	OK	28.1815	7.66226	-1.87891	-4.44816	5e-05	0.000447115	yes	3&apos-phosphoadenosine 5&apos-phosphosulfate transporter 1 (B2BMP5_CANFA)
Solyc01g091870.2	Solyc01g091870.2	-	1:85409999-85419366	CK	RK_1	OK	115.782	0.97824	-6.88701	-9.52688	5e-05	0.000447115	yes	Major facilitator superfamily domain-containing protein 8 (MFSD8_XENLA)
Solyc01g091890.2	Solyc01g091890.2	-	1:85426688-85429581	CK	RK_1	OK	24.9343	53.9699	1.11402	4.5543	5e-05	0.000447115	yes	Ubiquitin-related modifier 1 homolog (C1BWZ5_ESOLU)
Solyc01g091920.2	Solyc01g091920.2	-	1:85453246-85457135	CK	RK_1	OK	15.0456	1.55955	-3.27013	-5.76641	5e-05	0.000447115	yes	Subtilisin-like protease (A9XG40_TOBAC)
Solyc01g091930.2	Solyc01g091930.2	-	1:85465147-85475207	CK	RK_1	OK	6.14617	0.562879	-3.44879	-3.4246	0.0001	0.000839654	yes	Subtilisin-like serine protease (Q8L7D2_ARATH)
Solyc01g091940.2	Solyc01g091940.2	-	1:85465147-85475207	CK	RK_1	OK	5.59014	2.23456	-1.32289	-1.83617	0.0014	0.00809396	yes	CRS2-associated factor 1, chloroplastic (CAF1P_ARATH)
Solyc01g091950.2	Solyc01g091950.2	-	1:85481512-85492999	CK	RK_1	OK	49.1418	22.9204	-1.10032	-2.81696	5e-05	0.000447115	yes	1-acylglycerophosphocholine O-acyltransferase 1 (PCAT1_DROME)
Solyc01g093990.2	Solyc01g093990.2	-	1:85567461-85569898	CK	RK_1	OK	1.28253	3.18307	1.31142	1.91466	0.00285	0.0145768	yes	Glyoxylate reductase/hydroxypyruvate reductase (GRHPR_HUMAN)
Solyc01g094020.2	Solyc01g094020.2	-	1:85590002-85593126	CK	RK_1	OK	3.49565	7.7523	1.14907	2.28799	5e-05	0.000447115	yes	Receptor kinase-like protein (Q9STJ8_ARATH)
Solyc01g094030.2	Solyc01g094030.2	-	1:85597727-85610103	CK	RK_1	OK	42.5521	20.3931	-1.06115	-2.45906	5e-05	0.000447115	yes	CLB1 (manually curated)
Solyc01g094060.2	Solyc01g094060.2	-	1:85618106-85655497	CK	RK_1	OK	17.7494	7.46643	-1.24928	-3.00856	5e-05	0.000447115	yes	Beige/BEACH domain containing protein (A8PYX1_BRUMA)
Solyc01g094120.2	Solyc01g094120.2,Solyc01g094140.2	-	1:85687492-85696788	CK	RK_1	OK	27.687	0.324039	-6.4169	-8.49837	5e-05	0.000447115	yes	Cytochrome P450
Solyc01g094140.2	Solyc01g094140.2	-	1:85687492-85696788	CK	RK_1	OK	14.0597	0.562207	-4.64432	-3.37177	0.0002	0.00154661	yes	Cytochrome P450
Solyc01g094170.2	Solyc01g094170.2	-	1:85741521-85747026	CK	RK_1	OK	9.8398	23.34	1.24611	2.74402	5e-05	0.000447115	yes	Digalactosyldiacylglycerol synthase 2, chloroplastic (DGDG2_LOTJA)
Solyc01g094260.2	Solyc01g094260.2	-	1:85804593-85808687	CK	RK_1	OK	5.15451	18.5377	1.84656	3.6737	5e-05	0.000447115	yes	Short-chain dehydrogenase/reductase (B0KZQ5_CAPAN)
Solyc01g094270.2	Solyc01g094270.2	-	1:85810530-85813896	CK	RK_1	OK	9.44818	3.80892	-1.31065	-2.16606	0.00035	0.00250341	yes	Carbonyl reductase 1 (B6U607_MAIZE)
Solyc01g094290.2	Solyc01g094290.2	-	1:85815777-85830834	CK	RK_1	OK	26.8201	7.05841	-1.9259	-4.69973	5e-05	0.000447115	yes	Glutathione-regulated potassium-efflux system protein (B3CM92_WOLPP)
Solyc01g094370.2	Solyc01g094370.2	-	1:85877638-85884641	CK	RK_1	OK	72.5632	179.317	1.3052	4.55206	5e-05	0.000447115	yes	remorin 2 (manually curated)
Solyc01g094410.2	Solyc01g094410.2	-	1:85909777-85915318	CK	RK_1	OK	38.0687	7.25647	-2.39126	-5.81886	5e-05	0.000447115	yes	Phosphoribosylanthranilate transferase (Fragment) (Q43085_PEA)
Solyc01g094450.1	Solyc01g094450.1	-	1:85925080-85928237	CK	RK_1	OK	10.7692	0.235736	-5.5136	-5.25049	0.00115	0.00690403	yes	Ripening-related protein 3 (RIP3_ORYSJ)
Solyc01g094460.2	Solyc01g094460.2	-	1:85928849-85934644	CK	RK_1	OK	0.964003	9.48683	3.29882	4.68864	5e-05	0.000447115	yes	AT-hook motif nuclear localized protein 1 (O04696_PEA)
Solyc01g094470.2	Solyc01g094470.2	-	1:85936250-85937951	CK	RK_1	OK	12.1701	29.1272	1.25902	2.53847	5e-05	0.000447115	yes	Unknown Protein
Solyc01g094550.2	Solyc01g094550.2	-	1:85976262-85987820	CK	RK_1	OK	21.4591	46.3454	1.11084	3.29898	5e-05	0.000447115	yes	Acyl-CoA thioesterase family protein (D7KP80_ARALY)
Solyc01g094570.2	Solyc01g094570.2	-	1:85991654-86006501	CK	RK_1	OK	28.0272	7.0035	-2.00068	-4.02024	5e-05	0.000447115	yes	Calmodulin-binding heat-shock-like protein (Q9SMU2_ARATH)
Solyc01g094590.2	Solyc01g094590.2	-	1:86019028-86028456	CK	RK_1	OK	3.91542	1.35062	-1.53554	-2.73205	0.0005	0.00340153	yes	Gibberellin 20-oxidase-like protein (Q9FGV8_ARATH)
Solyc01g094620.2	Solyc01g094620.2	-	1:86030909-86052642	CK	RK_1	OK	9.39803	3.50618	-1.42246	-3.26449	5e-05	0.000447115	yes	Mediator of RNA polymerase II transcription subunit 12 (B2G3S6_ZYGRO)
Solyc01g094640.2	Solyc01g094640.2	-	1:86075317-86082476	CK	RK_1	OK	27.0634	8.67218	-1.64187	-3.85883	5e-05	0.000447115	yes	( related) (Q2HTJ8_MEDTR)
Solyc01g094660.2	Solyc01g094660.2	-	1:86103588-86115505	CK	RK_1	OK	56.8381	4.72574	-3.58825	-7.46792	5e-05	0.000447115	yes	Receptor-like protein kinase (Q9FZP2_ARATH)
Solyc01g094700.2	Solyc01g094700.2	-	1:86144872-86147856	CK	RK_1	OK	31.3175	2.30703	-3.76286	-8.16331	5e-05	0.000447115	yes	Glycerol-3-phosphate acyltransferase 4 (D7KQ54_ARALY)
Solyc01g094750.2	Solyc01g094750.2	-	1:86172954-86175162	CK	RK_1	OK	2.10877	0	#NAME?	#NAME?	5e-05	0.000447115	yes	Cytochrome P450
Solyc01g094760.2	Solyc01g094760.2	ORC5	1:86177398-86181986	CK	RK_1	OK	2.66508	5.64266	1.0822	2.00343	0.00115	0.00690403	yes	Origin recognition complex 5 subunit (Q6EWX0_ARATH)
Solyc01g094800.2	Solyc01g094800.2	-	1:86207818-86220282	CK	RK_1	OK	21.8762	4.93167	-2.14921	-4.95356	5e-05	0.000447115	yes	Chromodomain-helicase-DNA-binding protein 1 (CHD1_DROME)
Solyc01g094890.2	Solyc01g094890.2	-	1:86291743-86299277	CK	RK_1	OK	125.345	10.1823	-3.62177	-10.4988	5e-05	0.000447115	yes	Ferric reductase oxidase (D6RVS5_HORVU)
Solyc01g094910.2	Solyc01g094910.2	-	1:86314727-86317895	CK	RK_1	OK	1.11001	0.113261	-3.29285	-2.81903	0.01055	0.0419699	yes	ferric-chelate reductase (manually curated)
Solyc01g094960.2	Solyc01g094960.2	-	1:86357646-86368866	CK	RK_1	OK	17.8324	41.9153	1.23297	3.50204	5e-05	0.000447115	yes	mitogen-activated protein kinase 5 (manually curated)
Solyc01g095020.2	Solyc01g095020.2	-	1:86384390-86398901	CK	RK_1	OK	17.1479	4.75412	-1.85078	-3.83996	5e-05	0.000447115	yes	cDNA clone J023132J12 full insert sequence (B7EL27_ORYSJ)
Solyc01g095060.2	Solyc01g095060.2	-	1:86422472-86426267	CK	RK_1	OK	3.12532	0.54989	-2.50679	-3.15553	5e-05	0.000447115	yes	Unknown Protein
Solyc01g095080.2	Solyc01g095080.2	ACS2	1:86453292-86456350	CK	RK_1	OK	1.93388	6.84304	1.82314	3.06712	5e-05	0.000447115	yes	1-aminocyclopropane-1-carboxylic acid synthase-2 (manually curated)
Solyc01g095100.2	Solyc01g095100.2	-	1:86498594-86500831	CK	RK_1	OK	17.1546	40.2014	1.22865	3.58346	5e-05	0.000447115	yes	WRKY transcription factor 22 (manually curated)
Solyc01g095170.2	Solyc01g095170.2	-	1:86530143-86531515	CK	RK_1	OK	6.32537	2.39528	-1.40096	-3.00223	0.00075	0.00480926	yes	cell wall protein SlTFR88 (manually curated)
Solyc01g095210.2	Solyc01g095210.2	-	1:86545411-86561575	CK	RK_1	OK	22.048	4.0414	-2.44772	-2.22374	0.0011	0.00665243	yes	Golgin candidate 4 (GOGC4_ARATH)
Solyc01g095230.2	Solyc01g095230.2	-	1:86571419-86577245	CK	RK_1	OK	8.3839	3.68786	-1.18484	-2.2164	5e-05	0.000447115	yes	Programmed cell death 7 (Q567N3_DANRE)
Solyc01g095250.1	Solyc01g095250.1	-	1:86587594-86588895	CK	RK_1	OK	11.5571	0.354307	-5.02764	-5.66568	0.00015	0.00120231	yes	Acidic chitinase (Q71HN4_FICAW)
Solyc01g095260.1	Solyc01g095260.1	-	1:86590433-86591501	CK	RK_1	OK	22.9834	0.398819	-5.84871	-6.05474	0.00135	0.00784845	yes	Acidic chitinase (Q71HN4_FICAW)
Solyc01g095300.2	Solyc01g095300.2	-	1:86616372-86627973	CK	RK_1	OK	16.0151	5.88974	-1.44316	-3.53973	5e-05	0.000447115	yes	Glycosyl transferase group 1 (D2LJY9_RHOVA)
Solyc01g095320.2	Solyc01g095320.2	-	1:86628079-86634049	CK	RK_1	OK	234.334	5.04764	-5.53681	-11.2885	5e-05	0.000447115	yes	BCL-2-associated athanogene 6 (D7LDX9_ARALY)
Solyc01g095330.2	Solyc01g095330.2	-	1:86628079-86634049	CK	RK_1	OK	372.986	8.5238	-5.45148	-2.99934	5e-05	0.000447115	yes	Unknown Protein
Solyc01g095360.2	Solyc01g095360.2	-	1:86636778-86638095	CK	RK_1	OK	1.24939	4.55131	1.86506	2.974	0.00055	0.00369386	yes	C2 domain-containing protein (D7M4Y1_ARALY)
Solyc01g095390.2	Solyc01g095390.2	-	1:86660358-86666155	CK	RK_1	OK	3.54794	0.395079	-3.16677	-2.47724	5e-05	0.000447115	yes	SKIP interacting protein 7 (Fragment) (B8Q893_ORYSI)
Solyc01g095480.2	Solyc01g095480.2	-	1:86715592-86727669	CK	RK_1	OK	19.1936	52.3914	1.4487	2.22998	0.0001	0.000839654	yes	Ribonuclease PH (RNPH_STRGG)
Solyc01g095550.2	Solyc01g095550.2	-	1:86770315-86773947	CK	RK_1	OK	1.85483	0.0485938	-5.25437	-3.01998	0.0052	0.023747	yes	Receptor-interacting serine/threonine-protein kinase 1 (RIPK1_HUMAN)
Solyc01g095650.2	Solyc01g095650.2	-	1:86857266-86863141	CK	RK_1	OK	2.39859	8.62404	1.84618	3.72333	5e-05	0.000447115	yes	Histone H3 (B7XEI9_NICTO)
Solyc01g095700.2	Solyc01g095700.2	-	1:86884484-86886982	CK	RK_1	OK	46.7189	137.308	1.55534	5.81454	5e-05	0.000447115	yes	Abscisic acid receptor PYL8 (PYL8_ARATH)
Solyc01g095710.2	Solyc01g095710.2	-	1:86897097-86908231	CK	RK_1	OK	6.90497	2.19461	-1.65367	-3.50989	5e-05	0.000447115	yes	RNA helicase DEAH-box3 (manually curated)
Solyc01g095720.2	Solyc01g095720.2	-	1:86910836-86918424	CK	RK_1	OK	8.99928	0.707403	-3.66921	-5.76008	5e-05	0.000447115	yes	Lipase (C1FIH0_9CHLO)
Solyc01g095730.2	Solyc01g095730.2	-	1:86923048-86936626	CK	RK_1	OK	12.9757	3.89808	-1.73498	-2.60064	0.0003	0.00219291	yes	Os12g0114200 protein (Fragment) (Q0IQL4_ORYSJ)
Solyc01g095740.2	Solyc01g095740.2	-	1:86937497-86945046	CK	RK_1	OK	12.1456	5.91779	-1.0373	-1.86427	5e-05	0.000447115	yes	RNA helicase DEAD5 (manually curated)
Solyc01g095750.2	Solyc01g095750.2	-	1:86945199-86952023	CK	RK_1	OK	25.5293	1.95362	-3.70793	-6.78979	5e-05	0.000447115	yes	Long-chain-fatty-acid-CoA ligase (B2WS80_ARAHA)
Solyc01g095770.2	Solyc01g095770.2	-	1:86957544-86963681	CK	RK_1	OK	8.66555	51.0453	2.55841	6.06982	5e-05	0.000447115	yes	Cyclic nucleotide gated channel (A9CRE4_MALDO)
Solyc01g095890.2	Solyc01g095890.2	-	1:87014061-87027217	CK	RK_1	OK	8.09653	2.73199	-1.56735	-3.36301	5e-05	0.000447115	yes	Histone-lysine N-methyltransferase (B3LSN4_YEAS1)
Solyc01g095900.2	Solyc01g095900.2	-	1:87039625-87053734	CK	RK_1	OK	2.82153	0.66883	-2.07677	-3.55163	5e-05	0.000447115	yes	Protein TIF31 homolog (TIF31_ASPCL)
Solyc01g096070.2	Solyc01g096070.2	-	1:87180357-87185894	CK	RK_1	OK	84.9437	19.3066	-2.13742	-5.31143	5e-05	0.000447115	yes	Auxin Response Factor 18 (manually curated)
Solyc01g096090.2	Solyc01g096090.2,Solyc01g096100.2	-	1:87194466-87203121	CK	RK_1	OK	21.921	57.2393	1.38469	2.91257	5e-05	0.000447115	yes	Fiber protein Fb11 (Q8GT82_GOSBA)
Solyc01g096110.2	Solyc01g096110.2	-	1:87205785-87226788	CK	RK_1	OK	9.18032	2.93602	-1.64468	-3.67799	5e-05	0.000447115	yes	WD repeat protein (A1CP90_ASPCL)
Solyc01g096140.2	Solyc01g096140.2	-	1:87252581-87255035	CK	RK_1	OK	36.3387	0.260322	-7.12507	-7.79476	5e-05	0.000447115	yes	Aluminum-activated malate transporter (Fragment) (C6EP55_SECCE)
Solyc01g096190.2	Solyc01g096190.2	LCA1	1:87284754-87307917	CK	RK_1	OK	48.2817	15.6442	-1.62585	-2.84229	5e-05	0.000447115	yes	Ca2+-ATPase (manually curated)
Solyc01g096220.2	Solyc01g096220.2	-	1:87314684-87316882	CK	RK_1	OK	29.9769	8.46948	-1.82351	-5.13373	5e-05	0.000447115	yes	Ras-related protein Rab-25 (RAB25_BOVIN)
Solyc01g096230.2	Solyc01g096230.2	-	1:87319000-87321050	CK	RK_1	OK	48.4804	14.2059	-1.77091	-4.9944	5e-05	0.000447115	yes	ATPase AAA family protein expressed (Q8GZX0_ORYSJ)
Solyc01g096270.2	Solyc01g096270.2	-	1:87345221-87350742	CK	RK_1	OK	110.294	240.586	1.1252	2.72415	5e-05	0.000447115	yes	Unknown Protein
Solyc01g096280.1	Solyc01g096280.1	-	1:87361289-87363732	CK	RK_1	OK	10.0105	1.50341	-2.7352	-4.37416	5e-05	0.000447115	yes	Cytochrome P450
Solyc01g096290.2	Solyc01g096290.2	-	1:87380148-87385393	CK	RK_1	OK	302.861	674.949	1.15612	5.72356	5e-05	0.000447115	yes	Ubiquitin (C0SFI2_PARBP)
Solyc01g096320.2	Solyc01g096320.2	-	1:87390072-87391807	CK	RK_1	OK	29.1762	3.22062	-3.17938	-7.67958	5e-05	0.000447115	yes	Homeobox leucine zipper protein (Q9XH73_PRUAR)
Solyc01g096330.2	Solyc01g096330.2	-	1:87406122-87408220	CK	RK_1	OK	7.54748	2.9033	-1.3783	-2.35168	0.00125	0.0073628	yes	Unknown Protein
Solyc01g096340.2	Solyc01g096340.2	-	1:87414238-87415617	CK	RK_1	OK	18.4389	7.57663	-1.28312	-3.97547	5e-05	0.000447115	yes	Small auxin up-regulated RNA2 (manually curated)
Solyc01g096360.2	Solyc01g096360.2	-	1:87440399-87446730	CK	RK_1	OK	7.23459	2.6437	-1.45235	-2.4383	0.00015	0.00120231	yes	Rho GTPase activating protein 2 (Q6UQ72_ORYSJ)
Solyc01g096370.2	Solyc01g096370.2	-	1:87450191-87452123	CK	RK_1	OK	7.52621	3.30771	-1.18609	-2.0547	0.0007	0.00454329	yes	BHLH transcription factor (Q401N4_9LILI)
Solyc01g096380.1	Solyc01g096380.1	-	1:87467727-87468832	CK	RK_1	OK	1.33866	0	#NAME?	#NAME?	5e-05	0.000447115	yes	Unknown Protein
Solyc01g096390.2	Solyc01g096390.2	-	1:87476222-87499052	CK	RK_1	OK	14.9958	7.02081	-1.09485	-1.63344	0.0032	0.0160092	yes	DNA-directed RNA polymerase (D7LEE8_ARALY)
Solyc01g096400.2	Solyc01g096400.2	-	1:87500885-87507984	CK	RK_1	OK	23.5769	3.80526	-2.6313	-4.91775	5e-05	0.000447115	yes	Unknown Protein
Solyc01g096410.2	Solyc01g096410.2	-	1:87509156-87513744	CK	RK_1	OK	0.817621	0.211116	-1.95339	-2.02974	0.00715	0.0306473	yes	Phosphatidylinositol-4-phosphate 5-kinase family protein (D7L735_ARALY)
Solyc01g096420.2	Solyc01g096420.2	-	1:87522930-87531352	CK	RK_1	OK	34.7749	106.568	1.61565	3.93766	5e-05	0.000447115	yes	Predicted NADPH-dependent FMN reductase (Q0W0S0_UNCMA)
Solyc01g096430.2	Solyc01g096430.2	-	1:87522930-87531352	CK	RK_1	OK	18.3518	53.5321	1.54448	2.72149	5e-05	0.000447115	yes	Predicted NADPH-dependent FMN reductase (Q0W0S0_UNCMA)
Solyc01g096450.2	Solyc01g096450.2	-	1:87543778-87546851	CK	RK_1	OK	115.12	411.359	1.83726	5.34908	5e-05	0.000447115	yes	Aspartic proteinase nepenthesin-1 (B6TDX6_MAIZE)
Solyc01g096480.2	Solyc01g096480.2	CITRX	1:87557654-87580383	CK	RK_1	OK	19.6198	5.38188	-1.86613	-2.5243	5e-05	0.000447115	yes	thioredoxin AF261142 (manually curated)
Solyc01g096490.2	Solyc01g096490.2	-	1:87557654-87580383	CK	RK_1	OK	17.6566	5.15327	-1.77665	-3.42391	5e-05	0.000447115	yes	Kinase family protein (D7MA69_ARALY)
Solyc01g096510.2	Solyc01g096510.2	-	1:87596038-87597317	CK	RK_1	OK	41.7038	15.8342	-1.39714	-5.13668	5e-05	0.000447115	yes	Sigma factor binding protein 1 (D1MWZ4_CITLA)
Solyc01g096580.2	Solyc01g096580.2	-	1:87651968-87659737	CK	RK_1	OK	107.975	302.214	1.48488	4.33163	5e-05	0.000447115	yes	30S ribosomal protein S10 (RS10_CAMFF)
Solyc01g096600.2	Solyc01g096600.2	-	1:87660729-87679592	CK	RK_1	OK	20.8858	8.2965	-1.33195	-2.87507	5e-05	0.000447115	yes	THO complex subunit 1 (B0WA57_CULQU)
Solyc01g096700.2	Solyc01g096700.2	-	1:87720174-87724678	CK	RK_1	OK	90.4902	39.7375	-1.18726	-3.31495	5e-05	0.000447115	yes	Chaperone protein dnaJ 1 (DNAJ1_THET8)
Solyc01g096730.2	Solyc01g096730.2	-	1:87740690-87747496	CK	RK_1	OK	22.003	10.8285	-1.02287	-2.39104	5e-05	0.000447115	yes	Major facilitator superfamily transporter (A8NUY3_COPC7)
Solyc01g096820.2	Solyc01g096820.2	-	1:87817146-87821378	CK	RK_1	OK	33.6517	4.66713	-2.85007	-6.08972	5e-05	0.000447115	yes	Calcium-dependent protein kinase 1 (Q3YAS9_PETIN)
Solyc01g096830.2	Solyc01g096830.2	-	1:87821444-87838249	CK	RK_1	OK	32.3119	13.4329	-1.26629	-3.45519	5e-05	0.000447115	yes	Calcium-transporting ATPase 1 (ATC1_YEAST)
Solyc01g096850.2	Solyc01g096850.2	-	1:87843466-87851834	CK	RK_1	OK	5.27549	2.05437	-1.36061	-2.85227	5e-05	0.000447115	yes	Protein FAR1-RELATED SEQUENCE 3 (FRS3_ARATH)
Solyc01g096880.2	Solyc01g096880.2	-	1:87873765-87877677	CK	RK_1	OK	15.3738	5.87734	-1.38724	-3.73601	5e-05	0.000447115	yes	Nitrate transporter (Q9SZY4_ARATH)
Solyc01g096960.2	Solyc01g096960.2	-	1:87954006-87963732	CK	RK_1	OK	10.5882	2.76232	-1.9385	-2.80774	5e-05	0.000447115	yes	22.7 kDa class IV heat shock protein (HSP41_PEA)
Solyc01g097020.2	Solyc01g097020.2	-	1:88000657-88003952	CK	RK_1	OK	61.9175	186.134	1.58792	9.08171	5e-05	0.000447115	yes	Unknown Protein
Solyc01g097040.2	Solyc01g097040.2	-	1:88014389-88019684	CK	RK_1	OK	17.8747	8.90061	-1.00595	-2.37078	5e-05	0.000447115	yes	IFA-binding protein-like (Q5ZC01_ORYSJ)
Solyc01g097060.2	Solyc01g097060.2	-	1:88025061-88026857	CK	RK_1	OK	0	0.89359	inf	#NAME?	5e-05	0.000447115	yes	Unknown Protein
Solyc01g097070.2	Solyc01g097070.2	-	1:88030892-88037380	CK	RK_1	OK	1.06415	6.36604	2.5807	4.1461	5e-05	0.000447115	yes	DNA topoisomerase (B4Q9Z3_DROSI)
Solyc01g097200.1	Solyc01g097200.1	-	1:88139609-88150859	CK	RK_1	OK	4.66889	1.93781	-1.26865	-1.80812	0.00045	0.00310878	yes	Ankyrin repeat protein-like (Q6K268_ORYSJ)
Solyc01g097270.2	Solyc01g097270.2	-	1:88179852-88181255	CK	RK_1	OK	28.1514	268.605	3.25421	11.5288	5e-05	0.000447115	yes	pathogen-induced protein (manually curated)
Solyc01g097310.2	Solyc01g097310.2	-	1:88200765-88223089	CK	RK_1	OK	29.5653	80.0748	1.43744	3.86528	5e-05	0.000447115	yes	Sec-independent protein translocase protein tatA/E homolog (D7DW94_NOSA0)
Solyc01g097330.2	Solyc01g097330.2	-	1:88229225-88235640	CK	RK_1	OK	11.6826	28.0679	1.26457	2.85108	5e-05	0.000447115	yes	Opaque 2 (Fragment) (Q84YB2_ZEAPE)
Solyc01g097340.2	Solyc01g097340.2	GME	1:88238356-88241960	CK	RK_1	OK	68.8668	19.9687	-1.78607	-4.35184	5e-05	0.000447115	yes	NAD-dependent epimerase/dehydratase family protein-like protein (Q2XPW6_SOLTU)
Solyc01g097350.2	Solyc01g097350.2	-	1:88243877-88248531	CK	RK_1	OK	36.7222	79.5798	1.11575	3.57246	5e-05	0.000447115	yes	Calcium-binding EF hand family protein (D7M6Y9_ARALY)
Solyc01g097360.2	Solyc01g097360.2	-	1:88251176-88259643	CK	RK_1	OK	27.9993	62.8926	1.1675	4.68802	5e-05	0.000447115	yes	Unknown Protein
Solyc01g097380.1	Solyc01g097380.1	-	1:88262945-88266300	CK	RK_1	OK	0.173072	1.49035	3.1062	1.81537	0.0068	0.0294138	yes	Aldo/keto reductase family protein (D7KWQ9_ARALY)
Solyc01g097390.2	Solyc01g097390.2	-	1:88267478-88272341	CK	RK_1	OK	0.894013	7.44425	3.05776	4.26215	5e-05	0.000447115	yes	Aldo/keto reductase family protein (D7KWQ9_ARALY)
Solyc01g097400.1	Solyc01g097400.1	-	1:88275789-88279290	CK	RK_1	OK	0.323576	0.97063	1.58482	1.8966	0.0079	0.0332534	yes	Calcium-transporting ATPase 1 (Q7XBH9_CERRI)
Solyc01g097470.2	Solyc01g097470.2	-	1:88315958-88318194	CK	RK_1	OK	15.0491	1.56584	-3.26467	-6.43787	5e-05	0.000447115	yes	Neurogenic locus notch protein-like (B6SSE6_MAIZE)
Solyc01g097550.2	Solyc01g097550.2	-	1:88355680-88357536	CK	RK_1	OK	0.896972	2.29504	1.35538	2.22491	0.00285	0.0145768	yes	annexin 6 (manually curated)
Solyc01g097750.1	Solyc01g097750.1	-	1:88471535-88471814	CK	RK_1	OK	0	10.2729	inf	#NAME?	0.00185	0.0102064	yes	Unknown Protein
Solyc01g097770.2	Solyc01g097770.2	-	1:88479147-88492084	CK	RK_1	OK	3.04279	0.201444	-3.91694	-2.71041	0.00565	0.0254009	yes	phototropin 2 (manually curated)
Solyc01g097810.2	Solyc01g097810.2	-	1:88512548-88523775	CK	RK_1	OK	75.3403	11.7335	-2.68278	-6.32313	5e-05	0.000447115	yes	zeta-carotene desaturase (manually curated)
Solyc01g097850.1	Solyc01g097850.1	-	1:88554632-88555351	CK	RK_1	OK	1.38492	0	#NAME?	#NAME?	5e-05	0.000447115	yes	MADS-box transcription factor 31 (B6TW19_MAIZE)
Solyc01g097870.2	Solyc01g097870.2	-	1:88570851-88573824	CK	RK_1	OK	138.89	340.735	1.29471	4.72047	5e-05	0.000447115	yes	40S ribosomal protein S24 (C6TAW2_SOYBN)
Solyc01g097880.2	Solyc01g097880.2	-	1:88574807-88583571	CK	RK_1	OK	64.7252	292.067	2.1739	5.33543	5e-05	0.000447115	yes	Deaminase (D6B5U0_9ACTO)
Solyc01g097910.2	Solyc01g097910.2	-	1:88594388-88596143	CK	RK_1	OK	10.6877	24.9128	1.22094	3.68426	5e-05	0.000447115	yes	Rubredoxin family protein (D7KP11_ARALY)
Solyc01g097920.2	Solyc01g097920.2	-	1:88597720-88602305	CK	RK_1	OK	9.53155	29.6777	1.6386	3.46332	5e-05	0.000447115	yes	Cysteine synthase (Q9FSF5_TOBAC)
Solyc01g097950.2	Solyc01g097950.2	-	1:88612265-88614818	CK	RK_1	OK	3.69548	0.41278	-3.16232	-3.42746	0.0004	0.00281012	yes	Cysteine synthase (Q9FSF5_TOBAC)
Solyc01g097970.2	Solyc01g097970.2	-	1:88623302-88624910	CK	RK_1	OK	6.4131	23.7561	1.8892	5.52181	5e-05	0.000447115	yes	Deoxyuridine 5&apos-triphosphate nucleotidohydrolase (C1E7B9_9CHLO)
Solyc01g098000.2	Solyc01g098000.2	-	1:88626016-88642907	CK	RK_1	OK	45.7576	120.074	1.39183	3.388	5e-05	0.000447115	yes	Elongation factor-like protein (Q3HVL1_SOLTU)
Solyc01g098060.1	Solyc01g098060.1	-	1:88657930-88659502	CK	RK_1	OK	1.34519	7.17342	2.41485	4.76525	5e-05	0.000447115	yes	MADS-box transcription factor 47 (B4FG10_MAIZE)
Solyc01g098080.2	Solyc01g098080.2	-	1:88676511-88681047	CK	RK_1	OK	5.8896	2.41828	-1.28419	-2.63731	5e-05	0.000447115	yes	BY-inesin-like protein 5 (Q9AVP5_TOBAC)
Solyc01g098110.2	Solyc01g098110.2	-	1:88704194-88722819	CK	RK_1	OK	4.2763	1.52189	-1.4905	-2.81274	5e-05	0.000447115	yes	Hydrolase alpha/beta fold family protein (D7L9I6_ARALY)
Solyc01g098130.2	Solyc01g098130.2	-	1:88704194-88722819	CK	RK_1	OK	9.77443	0.779859	-3.64773	-2.47274	0.00255	0.013298	yes	Unknown Protein
Solyc01g098170.2	Solyc01g098170.2	HST	1:88744637-88756948	CK	RK_1	OK	10.7374	5.22639	-1.03875	-2.48652	5e-05	0.000447115	yes	Exportin 5 (Fragment) (Q5JTE8_HUMAN)
Solyc01g098190.2	Solyc01g098190.2	-	1:88781469-88794633	CK	RK_1	OK	12.1663	3.02952	-2.00573	-3.02813	0.0001	0.000839654	yes	(Sodium/potassium)/proton exchanger 4 (manually curated)
Solyc01g098280.2	Solyc01g098280.2	-	1:88860558-88861201	CK	RK_1	OK	1.61523	0	#NAME?	#NAME?	5e-05	0.000447115	yes	Heat shock protein DnaJ (A2Q3G0_MEDTR)
Solyc01g098320.2	Solyc01g098320.2	-	1:88880172-88884113	CK	RK_1	OK	4.04183	8.28087	1.03477	2.39179	0.0055	0.0248445	yes	DNA-directed RNA polymerase subunit H (RPOH_METJA)
Solyc01g098340.2	Solyc01g098340.2	-	1:88888017-88892448	CK	RK_1	OK	4.9536	1.26696	-1.96711	-3.47401	5e-05	0.000447115	yes	DNAJ heat shock N-terminal domain-containing protein (Fragment) (D7L312_ARALY)
Solyc01g098380.2	Solyc01g098380.2	-	1:88904337-88910726	CK	RK_1	OK	12.2157	31.8227	1.38132	4.0747	5e-05	0.000447115	yes	Dihydrodipicolinate reductase family protein (D7LKV2_ARALY)
Solyc01g098390.2	Solyc01g098390.2	-	1:88916824-88919696	CK	RK_1	OK	14.4021	39.1691	1.44343	4.38699	5e-05	0.000447115	yes	GID1-like gibberellin receptor (A7MAQ4_HORVU)
Solyc01g098400.2	Solyc01g098400.2	-	1:88922296-88924275	CK	RK_1	OK	12.4919	67.6697	2.43752	5.38606	5e-05	0.000447115	yes	Histidine phosphotransfer protein (B9I823_POPTR)
Solyc01g098430.2	Solyc01g098430.2	-	1:88940848-88950666	CK	RK_1	OK	23.9823	9.76375	-1.29646	-3.12009	5e-05	0.000447115	yes	Breast carcinoma amplified sequence 3 (Fragment) (B1AR77_MOUSE)
Solyc01g098520.2	Solyc01g098520.2,Solyc01g098530.2	-	1:89004560-89025990	CK	RK_1	OK	1.77868	6.45345	1.85926	2.39878	0.00045	0.00310878	yes	Unknown Protein; contains Interpro domain(s) IPR002099 DNA mismatch repair protein
Solyc01g098560.2	Solyc01g098560.2	-	1:89047315-89051274	CK	RK_1	OK	6.22417	2.55608	-1.28395	-2.81729	0.00045	0.00310878	yes	Sugar facilitator protein 8 (manually curated)
Solyc01g098580.2	Solyc01g098580.2	-	1:89063988-89067622	CK	RK_1	OK	9.66303	27.9336	1.53145	4.31955	5e-05	0.000447115	yes	Phosphoglycerate mutase family protein (C1DZH2_9CHLO)
Solyc01g098590.2	Solyc01g098590.2	-	1:89070916-89072366	CK	RK_1	OK	6.23947	12.7649	1.03268	2.69177	0.0012	0.0071584	yes	Phosphoglycerate mutase family protein (C1DZH2_9CHLO)
Solyc01g098680.2	Solyc01g098680.2	-	1:89106077-89111718	CK	RK_1	OK	2.89311	0.679337	-2.09042	-3.50271	5e-05	0.000447115	yes	LRR receptor-like serine/threonine-protein kinase, RLP
Solyc01g098700.2	Solyc01g098700.2	-	1:89117208-89135667	CK	RK_1	OK	54.1579	15.7668	-1.78028	-4.38147	5e-05	0.000447115	yes	Branched-chain amino acid aminotransferase-like protein (Q84L60_CICAR)
Solyc01g098740.2	Solyc01g098740.2	-	1:89176328-89179819	CK	RK_1	OK	1.00838	3.02817	1.58641	2.11032	0.0007	0.00454329	yes	Receptor protein kinase-like protein (Q9LJU5_ARATH)
Solyc01g098780.2	Solyc01g098780.2	-	1:89206413-89212111	CK	RK_1	OK	17.2569	37.8923	1.13473	3.39685	5e-05	0.000447115	yes	Signal peptidase complex subunit 3 (B0XD98_CULQU)
Solyc01g098910.2	Solyc01g098910.2	-	1:89275564-89279948	CK	RK_1	OK	36.3085	112.843	1.63594	3.76716	5e-05	0.000447115	yes	Mitochondrial carrier protein (C5P0Z3_COCP7)
Solyc01g098940.2	Solyc01g098940.2	-	1:89303296-89308349	CK	RK_1	OK	1.65108	0.488901	-1.7558	-2.25848	0.00375	0.0182308	yes	Pectinesterase (B9RPV5_RICCO)
Solyc01g099030.2	Solyc01g099030.2	-	1:89371770-89375500	CK	RK_1	OK	4.73625	10.3693	1.1305	2.1047	0.00075	0.00480926	yes	GDSL esterase/lipase At1g28590 (GDL8_ARATH)
Solyc01g099160.2	Solyc01g099160.2	-	1:89475692-89483043	CK	RK_1	OK	7.31431	2.29122	-1.67461	-3.10185	5e-05	0.000447115	yes	lipoxygenase (manually curated)
Solyc01g099200.2	Solyc01g099200.2	-	1:89503753-89507562	CK	RK_1	OK	0.692098	0.104556	-2.7267	-1.40329	0.0083	0.0346126	yes	Lipoxygenase (Q43191_SOLTU)
Solyc01g099210.2	Solyc01g099210.2	-	1:89508987-89513267	CK	RK_1	OK	4.24739	1.19172	-1.83353	-3.39301	5e-05	0.000447115	yes	Lipoxygenase (Q0ZDG1_ACTDE)
Solyc01g099260.2	Solyc01g099260.2	-	1:89541601-89548163	CK	RK_1	OK	4.28183	1.56211	-1.45473	-2.08491	0.0031	0.0156139	yes	Chaperone protein dnaJ (A7J483_9EURY)
Solyc01g099290.2	Solyc01g099290.2	-	1:89568611-89575554	CK	RK_1	OK	2.82647	7.06032	1.32073	2.57075	0.0001	0.000839654	yes	Cullin-like protein1 (Q8LP18_PEA)
Solyc01g099300.2	Solyc01g099300.2	-	1:89576392-89599770	CK	RK_1	OK	15.5581	5.45831	-1.51114	-3.22704	5e-05	0.000447115	yes	MORC family CW-type zinc finger 3 (Q4VBZ9_HUMAN)
Solyc01g099330.2	Solyc01g099330.2	-	1:89616212-89618771	CK	RK_1	OK	2.48344	6.46571	1.38047	3.24609	5e-05	0.000447115	yes	Os10g0578600 protein (Fragment) (Q0IVC7_ORYSJ)
Solyc01g099340.2	Solyc01g099340.2	-	1:89623357-89627610	CK	RK_1	OK	24.6884	4.21325	-2.55083	-6.55678	5e-05	0.000447115	yes	Zinc finger protein (Q764N7_MALDO)
Solyc01g099360.2	Solyc01g099360.2	-	1:89644613-89656627	CK	RK_1	OK	12.1811	4.05864	-1.58557	-2.91663	5e-05	0.000447115	yes	PWWP domain-containing protein (D7L3U3_ARALY)
Solyc01g099410.2	Solyc01g099410.2	HTA7	1:89677028-89678704	CK	RK_1	OK	85.2126	461.284	2.43652	8.28104	5e-05	0.000447115	yes	Histone H2A (Q8H0G7_TOBAC)
Solyc01g099440.2	Solyc01g099440.2	-	1:89683673-89698622	CK	RK_1	OK	2.27965	0.822749	-1.47029	-2.48228	5e-05	0.000447115	yes	ATP-dependent DNA helicase Q-like SIM (RQSIM_ARATH)
Solyc01g099500.1	Solyc01g099500.1	-	1:89722669-89734493	CK	RK_1	OK	0.660649	1.53524	1.21651	1.97297	0.00065	0.0042621	yes	ATP-dependent DNA helicase RecQ (C6MFV5_9PROT)
Solyc01g099520.2	Solyc01g099520.2	-	1:89738851-89741678	CK	RK_1	OK	61.8745	184.748	1.57814	5.60163	5e-05	0.000447115	yes	Rapid alkalinization factor 2 (Q6TF28_SOLCH)
Solyc01g099600.2	Solyc01g099600.2	-	1:89790068-89792009	CK	RK_1	OK	34.245	12.2486	-1.48328	-4.09724	5e-05	0.000447115	yes	Copper chaperone (B6TJ24_MAIZE)
Solyc01g099620.2	Solyc01g099620.2	-	1:89801947-89806898	CK	RK_1	OK	5.89585	33.2841	2.49706	5.75557	5e-05	0.000447115	yes	Respiratory burst oxidase-like protein (C1IHQ9_9ROSI)
Solyc01g099630.2	Solyc01g099630.2	XTH1	1:89810207-89813062	CK	RK_1	OK	49.6992	104.091	1.06655	3.6015	5e-05	0.000447115	yes	xyloglucan endotransglucosylase-hydrolase 1 (manually curated)
Solyc01g099660.2	Solyc01g099660.2	-	1:89838955-89842537	CK	RK_1	OK	3.44603	0.603314	-2.51396	-3.70291	5e-05	0.000447115	yes	Heat shock protein (Q84KP8_CYAME)
Solyc01g099670.2	Solyc01g099670.2	-	1:89842780-89844955	CK	RK_1	OK	338.144	892.016	1.39943	5.01237	5e-05	0.000447115	yes	meloidogyne-induced giant cell protein db212 (manually curated)
Solyc01g099680.2	Solyc01g099680.2	-	1:89848922-89851476	CK	RK_1	OK	154.868	361.524	1.22306	3.00337	5e-05	0.000447115	yes	REF-like stress related protein 1 (Q6XNP4_HEVBR)
Solyc01g099750.2	Solyc01g099750.2	-	1:89886928-89905189	CK	RK_1	OK	21.6373	48.2788	1.15787	2.64195	5e-05	0.000447115	yes	Heparan-alpha-glucosaminide N-acetyltransferase (D2QUR2_SPILD)
Solyc01g099810.2	Solyc01g099810.2	-	1:89947953-89956010	CK	RK_1	OK	34.5091	10.2116	-1.75677	-3.73466	5e-05	0.000447115	yes	Arginine/serine-rich splicing factor (Q176A9_AEDAE)
Solyc01g099830.2	Solyc01g099830.2	-	1:89960417-89962183	CK	RK_1	OK	161.004	555.334	1.78626	8.27194	5e-05	0.000447115	yes	60S ribosomal protein L22-2 (D7L3W0_ARALY)
Solyc01g099880.2	Solyc01g099880.2	-	1:90010219-90013250	CK	RK_1	OK	17.0304	0.30191	-5.81785	-4.67126	0.0004	0.00281012	yes	RAG1-activating protein 1 homolog (R1AP1_DANRE)
Solyc01g099890.2	Solyc01g099890.2	-	1:90018606-90024614	CK	RK_1	OK	32.9019	105.277	1.67795	6.18445	5e-05	0.000447115	yes	Malignant T cell amplified sequence 1 (D0FH72_BRABE)
Solyc01g099900.2	Solyc01g099900.2	-	1:90025740-90028560	CK	RK_1	OK	342.614	912.469	1.41319	5.16018	5e-05	0.000447115	yes	Ribosomal protein L18 (C5X0Q5_SORBI)
Solyc01g099910.2	Solyc01g099910.2	-	1:90029876-90032940	CK	RK_1	OK	9.76614	4.77156	-1.03333	-2.48534	0.00265	0.0137254	yes	Epoxide hydrolase (B3VMR4_NICBE)
Solyc01g099950.1	Solyc01g099950.1	-	1:90049082-90052183	CK	RK_1	OK	0.28812	1.33161	2.20843	1.66872	0.00865	0.0357739	yes	Pectinesterase (B9I9P7_POPTR)
Solyc01g099980.2	Solyc01g099980.2	-	1:90066570-90072944	CK	RK_1	OK	34.5402	10.455	-1.72409	-4.3895	5e-05	0.000447115	yes	Glycine-rich protein (D7M9Z2_ARALY)
Solyc01g100020.2	Solyc01g100020.2	-	1:90096981-90110433	CK	RK_1	OK	82.7169	27.8325	-1.57141	-3.86852	5e-05	0.000447115	yes	Phospholipase D (A3KH17_ARATH)
Solyc01g100080.2	Solyc01g100080.2	-	1:90166866-90171070	CK	RK_1	OK	6.70116	13.8487	1.04727	2.01986	0.00025	0.00187637	yes	Single-stranded DNA binding (Q2HW28_MEDTR)
Solyc01g100090.1	Solyc01g100090.1	-	1:90173657-90174693	CK	RK_1	OK	3.38939	20.49	2.59582	6.82424	5e-05	0.000447115	yes	Wall-associated receptor kinase-like 20 (WAKLQ_ARATH)
Solyc01g100100.2	Solyc01g100100.2	-	1:90184187-90185278	CK	RK_1	OK	6.53986	2.02688	-1.69	-3.44655	0.00125	0.0073628	yes	RING finger protein (B8M8P5_TALSN)
Solyc01g100120.2	Solyc01g100120.2	-	1:90208457-90216099	CK	RK_1	OK	2.44481	0.314108	-2.96039	-3.61297	5e-05	0.000447115	yes	Kinesin (Q5MNW6_GOSHI)
Solyc01g100130.2	Solyc01g100130.2	-	1:90224579-90229243	CK	RK_1	OK	20.486	5.81644	-1.81643	-3.93626	5e-05	0.000447115	yes	PHD-finger family protein (B6U0S2_MAIZE)
Solyc01g100220.2	Solyc01g100220.2	-	1:90268904-90270498	CK	RK_1	OK	2.55246	7.53663	1.56203	3.40996	0.0002	0.00154661	yes	GATA transcription factor 22 (B6U513_MAIZE)
Solyc01g100270.2	Solyc01g100270.2	-	1:90336309-90352398	CK	RK_1	OK	115.156	8.9191	-3.69055	-8.464	5e-05	0.000447115	yes	3&apos-5&apos exonuclease family protein (Q23B12_TETTH)
Solyc01g100370.2	Solyc01g100370.2	-	1:90425220-90427710	CK	RK_1	OK	21.2102	315.987	3.89704	6.96756	5e-05	0.000447115	yes	Universal stress protein (B6SNQ1_MAIZE)
Solyc01g100440.1	Solyc01g100440.1	-	1:90459869-90463508	CK	RK_1	OK	0.227276	39.1963	7.43013	6.54636	5e-05	0.000447115	yes	Transcription regulatory protein SNF5 (D3B6R9_POLPA)
Solyc01g100450.1	Solyc01g100450.1	-	1:90475136-90479498	CK	RK_1	OK	4.24825	1.98037	-1.1011	-2.04313	0.00095	0.00588039	yes	Pentatricopeptide repeat-containing protein (D7KJU9_ARALY)
Solyc01g100460.2	Solyc01g100460.2	-	1:90482697-90485079	CK	RK_1	OK	6.73757	29.8404	2.14697	5.05999	5e-05	0.000447115	yes	BZIP transcription factor (C0LQL1_9CARY)
Solyc01g100490.2	Solyc01g100490.2	CHLN	1:90501202-90502868	CK	RK_1	OK	23.5788	9.49086	-1.31288	-3.9226	5e-05	0.000447115	yes	chloronerva (manually curated)
Solyc01g100500.2	Solyc01g100500.2	-	1:90504072-90509101	CK	RK_1	OK	26.7263	7.57536	-1.81887	-3.76578	5e-05	0.000447115	yes	Microfibrillar-associated protein 1 (C1BVS1_9MAXI)
Solyc01g100510.2	Solyc01g100510.2	-	1:90514098-90518999	CK	RK_1	OK	3.71817	1.1208	-1.73007	-2.18256	0.00025	0.00187637	yes	knotted 4 (manually curated)
Solyc01g100540.2	Solyc01g100540.2	-	1:90547424-90552450	CK	RK_1	OK	4.66221	2.19858	-1.08445	-2.0429	0.00035	0.00250341	yes	PAPA-1-like conserved region family protein expressed (Q2QNL8_ORYSJ)
Solyc01g100580.2	Solyc01g100580.2	-	1:90566019-90569115	CK	RK_1	OK	8.14734	17.4891	1.10205	3.05115	0.0001	0.000839654	yes	Pentatricopeptide repeat-containing protein (D7KB79_ARALY)
Solyc01g100600.2	Solyc01g100600.2	-	1:90578416-90582286	CK	RK_1	OK	1.82317	0.464309	-1.97329	-2.57088	0.0008	0.0050809	yes	Kelch domain-containing protein 3 (B0W5R4_CULQU)
Solyc01g100640.2	Solyc01g100640.2	-	1:90604272-90617345	CK	RK_1	OK	2.50693	0.433417	-2.53209	-3.52512	5e-05	0.000447115	yes	Catalase (O24511_TOBAC)
Solyc01g100690.2	Solyc01g100690.2	-	1:90660867-90668561	CK	RK_1	OK	8.40486	18.8435	1.16477	1.77626	0.0017	0.0095118	yes	Unknown Protein
Solyc01g100700.2	Solyc01g100700.2	-	1:90660867-90668561	CK	RK_1	OK	4.28031	10.9455	1.35456	2.45784	5e-05	0.000447115	yes	Unknown Protein; contains Interpro domain(s) IPR019083 IGR protein motif
Solyc01g100760.2	Solyc01g100760.2	-	1:90713963-90714732	CK	RK_1	OK	14.7287	3.83492	-1.94136	-4.8181	0.00015	0.00120231	yes	Susceptibility homeodomain transcription factor (Fragment) (Q8SAA7_ORYSA)
Solyc01g100770.2	Solyc01g100770.2	-	1:90717155-90718053	CK	RK_1	OK	4.64434	0.293601	-3.98354	-4.19707	0.0108	0.0427494	yes	Susceptibility homeodomain transcription factor (Fragment) (Q8SAA7_ORYSA)
Solyc01g100810.2	Solyc01g100810.2	-	1:90730621-90743753	CK	RK_1	OK	5.22564	11.0381	1.07881	2.35136	0.00015	0.00120231	yes	Neutral invertase (A7LH71_VITVI)
Solyc01g100870.2	Solyc01g100870.2	-	1:90764032-90773187	CK	RK_1	OK	193.553	387.397	1.00109	1.61949	0.0033	0.0164305	yes	ADP-ribosylation factor (Q9M7P4_CAPAN)
Solyc01g100900.2	Solyc01g100900.2	-	1:90793617-90797223	CK	RK_1	OK	11.3734	1.82251	-2.64167	-4.29396	5e-05	0.000447115	yes	MtN21 nodulin protein-like (B6TBZ6_MAIZE)
Solyc01g100920.2	Solyc01g100920.2	-	1:90820326-90823512	CK	RK_1	OK	30.4576	3.70188	-3.04047	-8.05435	5e-05	0.000447115	yes	Nodulin-like protein (Q84TV1_GOSHI)
Solyc01g100950.2	Solyc01g100950.2	-	1:90835743-90843618	CK	RK_1	OK	11.3615	5.27324	-1.10739	-2.50161	5e-05	0.000447115	yes	Glucose-6-phosphate 1-dehydrogenase (B9RFN8_RICCO)
Solyc01g101020.2	Solyc01g101020.2	-	1:90886446-90891433	CK	RK_1	OK	27.5644	6.60166	-2.06191	-4.73985	5e-05	0.000447115	yes	FACT complex subunit SPT16 (D3AWW1_POLPA)
Solyc01g101050.2	Solyc01g101050.2	-	1:90909578-90911063	CK	RK_1	OK	1.25204	23.5134	4.23113	7.81553	5e-05	0.000447115	yes	Peroxidase 1 (B6T173_MAIZE)
Solyc01g101060.2	Solyc01g101060.2	SAM1	1:90917705-90920376	CK	RK_1	OK	1360.99	588.347	-1.20991	-3.05298	5e-05	0.000447115	yes	S-adenosyl-L-methionine synthetase (manually curated)
Solyc01g101090.2	Solyc01g101090.2	-	1:90939317-90946630	CK	RK_1	OK	12.4641	28.0518	1.17032	2.98043	5e-05	0.000447115	yes	TBC1 domain family member CG11727 (Y1727_DROME)
Solyc01g101120.2	Solyc01g101120.2	-	1:90970135-90973519	CK	RK_1	OK	17.5527	95.9488	2.45057	6.26189	5e-05	0.000447115	yes	Glucan endo-1 3-beta-glucosidase 1 (B4FGE4_MAIZE)
Solyc01g101140.2	Solyc01g101140.2	-	1:90987629-90993826	CK	RK_1	OK	38.1805	18.5373	-1.0424	-2.71872	5e-05	0.000447115	yes	LOC100005105 protein (Fragment) (A4QNR9_DANRE)
Solyc01g101240.2	Solyc01g101240.2	-	1:91058025-91063169	CK	RK_1	OK	156.974	60.3056	-1.38016	-3.50705	5e-05	0.000447115	yes	aspartic protease precursor (manually curated)
Solyc01g102300.2	Solyc01g102300.2	-	1:91122357-91127847	CK	RK_1	OK	4.63137	0.86702	-2.4173	-3.69932	5e-05	0.000447115	yes	BHLH transcription factor (B6TXR4_MAIZE)
Solyc01g102310.2	Solyc01g102310.2	-	1:91128597-91132207	CK	RK_1	OK	64.1712	7.68784	-3.06128	-7.52417	5e-05	0.000447115	yes	Unknown Protein
Solyc01g102330.2	Solyc01g102330.2	-	1:91143936-91145795	CK	RK_1	OK	24.3578	164.153	2.75259	6.5371	5e-05	0.000447115	yes	Acetyl xylan esterase A (D0TLQ4_9BACE)
Solyc01g102360.1	Solyc01g102360.1	-	1:91195061-91197292	CK	RK_1	OK	35.8915	0.159643	-7.81265	-6.41	0.00605	0.0267437	yes	Peptide transporter-like protein (Q9LSE8_ARATH)
Solyc01g102380.2	Solyc01g102380.2	-	1:91213066-91214275	CK	RK_1	OK	10.2261	73.7426	2.85025	9.25743	5e-05	0.000447115	yes	germin (manually curated)
Solyc01g102390.2	Solyc01g102390.2	-	1:91216756-91219006	CK	RK_1	OK	148.42	57.6432	-1.36446	-2.84928	5e-05	0.000447115	yes	Germin-like protein (O65358_SOLTU)
Solyc01g102490.2	Solyc01g102490.2	-	1:91278294-91307714	CK	RK_1	OK	4.95517	20.7925	2.06906	1.7385	0.0076	0.0322309	yes	NADPH adrenodoxin oxidoreductase fprA (NADPH-ferredoxin reductase) (A2VNR6_MYCTU)
Solyc01g102510.2	Solyc01g102510.2	-	1:91278294-91307714	CK	RK_1	OK	23.7136	10.2835	-1.20539	-2.429	5e-05	0.000447115	yes	Genomic DNA chromosome 5 P1 clone MXC17 (Q9FIR4_ARATH)
Solyc01g102570.2	Solyc01g102570.2	-	1:91353819-91354225	CK	RK_1	OK	20.3048	6.70298	-1.59894	-4.18588	5e-05	0.000447115	yes	Eukaryotic translation initiation factor 3 subunit 8-like protein (Q9LIL2_ARATH)
Solyc01g102600.2	Solyc01g102600.2	-	1:91368526-91370079	CK	RK_1	OK	20.1954	4.1311	-2.28943	-5.4734	5e-05	0.000447115	yes	Eukaryotic translation initiation factor 3 subunit 8-like protein (Q9LIL2_ARATH)
Solyc01g102650.2	Solyc01g102650.2	-	1:91391273-91402506	CK	RK_1	OK	5.05392	1.39865	-1.85337	-2.62034	0.0001	0.000839654	yes	Unknown Protein
Solyc01g102680.2	Solyc01g102680.2	-	1:91414881-91429313	CK	RK_1	OK	11.3097	2.14697	-2.3972	-4.85362	5e-05	0.000447115	yes	Receptor like kinase, RLK
Solyc01g102720.2	Solyc01g102720.2	-	1:91454149-91455933	CK	RK_1	OK	6.27508	2.04616	-1.61671	-3.26082	0.0008	0.0050809	yes	START domain containing 10 (Fragment) (Q52LA1_MOUSE)
Solyc01g102730.2	Solyc01g102730.2	-	1:91457259-91462632	CK	RK_1	OK	2.94882	6.87905	1.22207	2.58064	0.00115	0.00690403	yes	Cinnamoyl-CoA reductase family (D7LQ28_ARALY)
Solyc01g102810.2	Solyc01g102810.2	-	1:91511723-91518575	CK	RK_1	OK	6.88785	2.49885	-1.46279	-3.12971	5e-05	0.000447115	yes	DNA polymerase III gamma and tau subunit (B5IJD5_9CHRO)
Solyc01g102880.1	Solyc01g102880.1	-	1:91548701-91564574	CK	RK_1	OK	26.6954	9.73382	-1.45551	-3.75827	5e-05	0.000447115	yes	Tir-nbs-lrr, resistance protein
Solyc01g102960.2	Solyc01g102960.2	-	1:91610793-91611752	CK	RK_1	OK	4.72906	16.5088	1.80361	4.46684	5e-05	0.000447115	yes	class IV heat shock protein (B6T3F5_MAIZE)
Solyc01g102970.2	Solyc01g102970.2	-	1:91612422-91626198	CK	RK_1	OK	14.7637	4.29099	-1.78267	-3.79408	5e-05	0.000447115	yes	RNA-binding protein (Q5CPB6_CRYHO)
Solyc01g103050.2	Solyc01g103050.2	-	1:91733723-91740179	CK	RK_1	OK	156.281	67.622	-1.20858	-2.92782	5e-05	0.000447115	yes	Auxin Response Factor 1 (manually curated)
Solyc01g103090.2	Solyc01g103090.2	-	1:91755232-91764314	CK	RK_1	OK	11.7046	1.55961	-2.90782	-5.36763	5e-05	0.000447115	yes	Zinc finger transcription factor 14 (manually curated)
Solyc01g103160.2	Solyc01g103160.2	-	1:91816521-91827469	CK	RK_1	OK	6.16485	2.55058	-1.27324	-1.7095	0.00525	0.0239361	yes	Pentatricopeptide repeat-containing protein (D7LST4_ARALY)
Solyc01g103220.2	Solyc01g103220.2	-	1:91863849-91871530	CK	RK_1	OK	33.2533	121.708	1.87185	6.37081	5e-05	0.000447115	yes	Cytochrome c (B6SKR4_MAIZE)
Solyc01g103250.2	Solyc01g103250.2	-	1:91898756-91908466	CK	RK_1	OK	8.99544	2.91055	-1.6279	-3.30252	5e-05	0.000447115	yes	Histone-lysine N-methyltransferase NSD3 (NSD3_HUMAN)
Solyc01g103320.2	Solyc01g103320.2	-	1:91911637-91973224	CK	RK_1	OK	11.3317	4.34173	-1.38403	-2.32683	0.0001	0.000839654	yes	Zinc finger CCCH domain-containing protein 44 (C3H44_ARATH)
Solyc01g103350.2	Solyc01g103350.2	-	1:91978432-91987440	CK	RK_1	OK	10.6969	2.72418	-1.97329	-4.53094	5e-05	0.000447115	yes	Cell division protein kinase 13 (CDK13_MOUSE)
Solyc01g103400.2	Solyc01g103400.2	-	1:92005267-92009954	CK	RK_1	OK	32.5315	66.1621	1.02417	2.51501	5e-05	0.000447115	yes	Unknown Protein
Solyc01g103570.2	Solyc01g103570.2	-	1:92135572-92149718	CK	RK_1	OK	7.35308	3.457	-1.08883	-1.73905	0.004	0.0192218	yes	DNA-binding bromodomain-containing protein-like (Q5VPG9_ORYSJ)
Solyc01g103580.2	Solyc01g103580.2	-	1:92151221-92154807	CK	RK_1	OK	26.7057	65.0357	1.28408	3.65953	5e-05	0.000447115	yes	Genomic DNA chromosome 5 P1 clone MCL19 (Q9FNL3_ARATH)
Solyc01g103620.2	Solyc01g103620.2	-	1:92176674-92185831	CK	RK_1	OK	4.88515	1.61892	-1.59337	-2.60627	5e-05	0.000447115	yes	Sodium Bile acid symporter family protein expressed (Q2QX41_ORYSJ)
Solyc01g103650.2	Solyc01g103650.2	-	1:92197082-92203929	CK	RK_1	OK	10.1666	35.2061	1.79199	4.28984	5e-05	0.000447115	yes	Hydrolase alpha/beta fold family (A4VRL9_PSEU5)
Solyc01g103690.2	Solyc01g103690.2	-	1:92232165-92261171	CK	RK_1	OK	10.2548	4.57406	-1.16475	-2.52952	5e-05	0.000447115	yes	ATP-dependent RNA helicase A (B0W4E8_CULQU)
Solyc01g103780.2	Solyc01g103780.2	-	1:92302428-92305969	CK	RK_1	OK	18.6498	5.3883	-1.79126	-3.78304	5e-05	0.000447115	yes	TCP transcription factor 11 (manually curated)
Solyc01g103800.2	Solyc01g103800.2	-	1:92320118-92322537	CK	RK_1	OK	160.71	520.779	1.69621	4.21064	5e-05	0.000447115	yes	40S ribosomal protein S12 (A9P9K3_POPTR)
Solyc01g103850.2	Solyc01g103850.2	-	1:92364678-92371417	CK	RK_1	OK	14.3708	29.328	1.02914	3.13763	5e-05	0.000447115	yes	Ubiquitin-like domain containing CTD phosphatase 1 (B6TA38_MAIZE)
Solyc01g103990.2	Solyc01g103990.2	-	1:92459302-92466379	CK	RK_1	OK	70.1304	22.5319	-1.63807	-3.93695	5e-05	0.000447115	yes	T-complex protein 11 (D7KML1_ARALY)
Solyc01g104010.2	Solyc01g104010.2	-	1:92483098-92485637	CK	RK_1	OK	5.5011	2.09571	-1.39228	-3.12475	0.0001	0.000839654	yes	F2E2.8 (Q9LM58_ARATH)
Solyc01g104030.2	Solyc01g104030.2	-	1:92493958-92500128	CK	RK_1	OK	19.0979	5.63052	-1.76208	-4.20721	5e-05	0.000447115	yes	Inward rectifier potassium channel-like protein (Fragment) (Q1W7D1_SOLLC)
Solyc01g104040.2	Solyc01g104040.2	EBS1	1:92502625-92526361	CK	RK_1	OK	30.5274	13.4249	-1.18519	-2.9982	5e-05	0.000447115	yes	UDP-glucose glycoprotein glucosyltransferase (D7KYS8_ARALY)
Solyc01g104110.2	Solyc01g104110.2	-	1:92575545-92577361	CK	RK_1	OK	5.21275	2.18354	-1.25537	-2.61313	0.0019	0.0104353	yes	Legumin 11S-globulin (Q39770_GINBI)
Solyc01g104140.2	Solyc01g104140.2	-	1:92605759-92617319	CK	RK_1	OK	21.5304	7.17266	-1.5858	-3.65882	5e-05	0.000447115	yes	Phosphatidylinositol-4-phosphate 5-kinase family protein (D7KLK6_ARALY)
Solyc01g104160.2	Solyc01g104160.2	-	1:92626780-92632340	CK	RK_1	OK	55.6312	19.9426	-1.48004	-3.21069	5e-05	0.000447115	yes	Uncharacterised protein At1g10890 (Y1089_ARATH)
Solyc01g104220.2	Solyc01g104220.2	-	1:92670209-92674695	CK	RK_1	OK	25.7919	51.6173	1.00093	3.33471	5e-05	0.000447115	yes	Transmembrane emp24 domain-containing protein 10 (B6SSF8_MAIZE)
Solyc01g104230.2	Solyc01g104230.2	-	1:92675485-92678653	CK	RK_1	OK	5.87508	15.7692	1.42443	3.79143	5e-05	0.000447115	yes	F-box family protein (D7KLJ3_ARALY)
Solyc01g104240.2	Solyc01g104240.2	-	1:92686092-92698317	CK	RK_1	OK	24.1069	8.04202	-1.58382	-3.08087	5e-05	0.000447115	yes	Hydroxyproline-rich glycoprotein-like (Q5JLQ2_ORYSJ)
Solyc01g104300.2	Solyc01g104300.2	-	1:92699237-92723174	CK	RK_1	OK	9.41784	4.63137	-1.02396	-1.55728	0.0095	0.0386273	yes	Unknown Protein; contains Interpro domain(s) IPR006927 Protein of unknown function DUF639
Solyc01g104320.2	Solyc01g104320.2	-	1:92731104-92735004	CK	RK_1	OK	0.797322	2.15526	1.43463	1.19067	0.007	0.0301297	yes	PAP fibrillin (A2Q498_MEDTR)
Solyc01g104370.2	Solyc01g104370.2	-	1:92761447-92765715	CK	RK_1	OK	799.04	2626.26	1.71667	13.0786	5e-05	0.000447115	yes	60S acidic ribosomal protein P1 (B6T3C1_MAIZE)
Solyc01g104400.2	Solyc01g104400.2	-	1:92775056-92777741	CK	RK_1	OK	104.02	529.341	2.34733	12.6475	5e-05	0.000447115	yes	Blue copper protein (B6U7P6_MAIZE)
Solyc01g104470.2	Solyc01g104470.2	-	1:92932802-92942101	CK	RK_1	OK	219.674	439.778	1.00141	3.04831	0.00015	0.00120231	yes	mRNA turnover protein 4 homolog (B5X718_SALSA)
Solyc01g104550.2	Solyc01g104550.2	-	1:93019055-93021303	CK	RK_1	OK	1.47676	0.317232	-2.21883	-2.40339	0.01235	0.047572	yes	WRKY transcription factor 9 (manually curated)
Solyc01g104690.2	Solyc01g104690.2	-	1:93106311-93109834	CK	RK_1	OK	14.3545	68.4991	2.25458	6.61709	5e-05	0.000447115	yes	Unknown Protein
Solyc01g104700.2	Solyc01g104700.2	RAN2	1:93110601-93114382	CK	RK_1	OK	75.0498	236.375	1.65516	5.52402	5e-05	0.000447115	yes	Ran protein/TC4 protein ran2b (manually curated)
Solyc01g104720.2	Solyc01g104720.2	-	1:93118164-93119049	CK	RK_1	OK	25.9173	59.8482	1.20739	8.42197	0.00535	0.0243047	yes	Unknown Protein
Solyc01g104740.2	Solyc01g104740.2	-	1:93125562-93127863	CK	RK_1	OK	7.32403	25.4749	1.79837	4.9289	5e-05	0.000447115	yes	Multiprotein bridging factor 1 (C8C4P8_WHEAT)
Solyc01g104790.2	Solyc01g104790.2	-	1:93156210-93159611	CK	RK_1	OK	8.44135	2.31955	-1.86363	-3.47596	5e-05	0.000447115	yes	Unknown Protein
Solyc01g104800.2	Solyc01g104800.2	-	1:93160396-93161481	CK	RK_1	OK	63.2228	24.9997	-1.33854	-4.71273	5e-05	0.000447115	yes	Integral membrane protein (B6U6B5_MAIZE)
Solyc01g104810.2	Solyc01g104810.2	-	1:93162775-93164388	CK	RK_1	OK	18.9613	8.53481	-1.15163	-3.21029	0.0001	0.000839654	yes	Integral membrane protein (B6U6B5_MAIZE)
Solyc01g104910.2	Solyc01g104910.2	-	1:93224754-93229654	CK	RK_1	OK	38.1909	4.98734	-2.93689	-7.01554	5e-05	0.000447115	yes	Os11g0223400 protein (Fragment) (Q0ITS2_ORYSJ)
Solyc01g104950.2	Solyc01g104950.2	-	1:93270477-93274664	CK	RK_1	OK	31.7975	64.4195	1.01858	3.04477	5e-05	0.000447115	yes	LEXYL2 (manually curated)
Solyc01g104990.2	Solyc01g104990.2	-	1:93303916-93308541	CK	RK_1	OK	2.59845	6.04106	1.21715	2.61176	0.00385	0.0186273	yes	Trimethylguanosine synthase (D0N6V7_PHYIN)
Solyc01g105010.2	Solyc01g105010.2	-	1:93312154-93314859	CK	RK_1	OK	99.9776	205.956	1.04266	4.25597	5e-05	0.000447115	yes	Non-specific lipid-transfer protein (Q6I6X1_ZINEL)
Solyc01g105080.2	Solyc01g105080.2,Solyc01g105090.2	-	1:93354225-93365208	CK	RK_1	OK	21.4897	340.924	3.98773	9.51101	5e-05	0.000447115	yes	Receptor like kinase, RLK
Solyc01g105120.2	Solyc01g105120.2	-	1:93377249-93388101	CK	RK_1	OK	95.0554	30.7314	-1.62906	-4.09703	5e-05	0.000447115	yes	Os01g0498200 protein (Fragment) (Q0JMJ0_ORYSJ)
Solyc01g105170.2	Solyc01g105170.2	-	1:93422305-93447968	CK	RK_1	OK	12.1972	24.5296	1.00797	1.48256	0.0108	0.0427494	yes	Copper-exporting P-type ATPase A (COPA_STAHJ)
Solyc01g105220.2	Solyc01g105220.2	-	1:93457053-93464072	CK	RK_1	OK	4.12484	0.962523	-2.09945	-2.42358	0.00295	0.0149946	yes	alternative oxidase 2 (manually curated)
Solyc01g105310.2	Solyc01g105310.2	-	1:93521664-93523767	CK	RK_1	OK	78.8873	11.1169	-2.82704	-8.08705	5e-05	0.000447115	yes	Metacaspase (A8NU42_COPC7)
Solyc01g105320.2	Solyc01g105320.2	-	1:93524940-93529651	CK	RK_1	OK	4.23448	1.8212	-1.2173	-1.91791	0.0022	0.01178	yes	Metacaspase (A8NU42_COPC7)
Solyc01g105330.2	Solyc01g105330.2	-	1:93529881-93535684	CK	RK_1	OK	5.81439	1.37122	-2.08416	-3.56198	5e-05	0.000447115	yes	Methyl binding domain protein (B9GUW9_POPTR)
Solyc01g105370.2	Solyc01g105370.2	-	1:93557663-93561699	CK	RK_1	OK	74.3804	37.1268	-1.00246	-2.45864	5e-05	0.000447115	yes	Enoyl-(Acyl-carrier-protein) reductase II (C7IPB6_THEET)
Solyc01g105390.2	Solyc01g105390.2	-	1:93568090-93569778	CK	RK_1	OK	16.4252	0.634545	-4.69404	-1.82789	0.0003	0.00219291	yes	Phospho-2-dehydro-3-deoxyheptonate aldolase 2 (B6UAK5_MAIZE)
Solyc01g105410.2	Solyc01g105410.2	-	1:93587483-93589417	CK	RK_1	OK	120.761	271.337	1.16794	3.80219	5e-05	0.000447115	yes	Os06g0220000 protein (Fragment) (Q0DDJ2_ORYSJ)
Solyc01g105420.2	Solyc01g105420.2	-	1:93591376-93592677	CK	RK_1	OK	27.6199	8.67724	-1.6704	-5.15773	5e-05	0.000447115	yes	Phospho-2-dehydro-3-deoxyheptonate aldolase 2 (B6UAK5_MAIZE)
Solyc01g105630.2	Solyc01g105630.2	-	1:93736380-93737470	CK	RK_1	OK	2.1637	16.6152	2.94093	6.4733	5e-05	0.000447115	yes	Calmodulin (Q39890_SOYBN)
Solyc01g105660.2	Solyc01g105660.2	-	1:93755816-93757891	CK	RK_1	OK	22.8404	1.83848	-3.635	-7.69931	5e-05	0.000447115	yes	1-aminocyclopropane-1-carboxylate oxidase (ACCO_TOBAC)
Solyc01g105780.2	Solyc01g105780.2	-	1:93819014-93828551	CK	RK_1	OK	49.1228	3.42157	-3.84366	-7.58223	5e-05	0.000447115	yes	DnaJ (Fragment) (Q6V8R7_MALDO)
Solyc01g105830.2	Solyc01g105830.2	-	1:93858775-93873009	CK	RK_1	OK	16.9765	6.01434	-1.49706	-1.92841	0.00575	0.025727	yes	Sentrin-specific protease (C9SFV0_VERA1)
Solyc01g105880.2	Solyc01g105880.2	-	1:93896514-93899829	CK	RK_1	OK	18.5992	2.39693	-2.95598	-6.53738	5e-05	0.000447115	yes	Monoterpenoid synthase 2 (manually curated)
Solyc01g105920.2	Solyc01g105920.2	-	1:93955581-93959021	CK	RK_1	OK	0.79278	2.17991	1.45927	2.08907	0.00235	0.0124297	yes	(E)-beta-ocimene synthase (Q5CD81_CITUN)
Solyc01g105940.2	Solyc01g105940.2,Solyc01g105950.2	-	1:93962003-93966256	CK	RK_1	OK	1.50003	0.688142	-1.12421	-1.68084	0.00955	0.0387901	yes	Limonene synthase (Q2XSC6_LAVAN)
Solyc01g106040.2	Solyc01g106040.2	-	1:94015792-94021551	CK	RK_1	OK	0.887448	2.93247	1.72438	1.98078	0.00035	0.00250341	yes	GATA transcription factor 25 (B6TFI9_MAIZE)
Solyc01g106060.2	Solyc01g106060.2	-	1:94042460-94045907	CK	RK_1	OK	38.2979	173.372	2.17854	7.96238	5e-05	0.000447115	yes	Glutamine amidotransferase class-I (A2Q1P2_MEDTR)
Solyc01g106090.2	Solyc01g106090.2	-	1:94080127-94085125	CK	RK_1	OK	2.36135	7.33724	1.63562	2.3915	0.001	0.00614479	yes	Photosystem II oxygen evolving complex protein PsbP (B8HJK6_CYAP4)
Solyc01g106160.1	Solyc01g106160.1	-	1:94100311-94102558	CK	RK_1	OK	2.62147	0	#NAME?	#NAME?	5e-05	0.000447115	yes	Receptor protein kinase-like protein (Q9LSL5_ARATH)
Solyc01g106170.2	Solyc01g106170.2	-	1:94114168-94131028	CK	RK_1	OK	9.43671	4.54068	-1.05538	-1.70951	0.00675	0.029234	yes	MADS-box transcription factor-like protein (Q9M2M4_ARATH)
Solyc01g106200.1	Solyc01g106200.1	-	1:94141071-94151212	CK	RK_1	OK	0.482668	6.91215	3.84003	3.01584	0.00055	0.00369386	yes	Oligopeptide transporter 4 (B6U8Q5_MAIZE)
Solyc01g106280.2	Solyc01g106280.2	-	1:94220550-94227167	CK	RK_1	OK	181.776	73.3248	-1.30979	-2.98	5e-05	0.000447115	yes	PSTVd RNA-biding protein (manually curated)
Solyc01g106350.2	Solyc01g106350.2	-	1:94279252-94287268	CK	RK_1	OK	5.13561	2.47884	-1.05087	-1.83929	0.00125	0.0073628	yes	Glutamyl-tRNA(Gln) amidotransferase subunit A (C5FFK2_NANOT)
Solyc01g106460.2	Solyc01g106460.2	-	1:94349644-94352548	CK	RK_1	OK	1.15368	20.314	4.13815	6.46846	5e-05	0.000447115	yes	Transcription factor (Q9M4A8_MAIZE)
Solyc01g106500.2	Solyc01g106500.2	-	1:94370266-94375140	CK	RK_1	OK	3.76025	8.79138	1.22526	2.64524	5e-05	0.000447115	yes	LRR receptor-like serine/threonine-protein kinase, RLP
Solyc01g106540.2	Solyc01g106540.2	-	1:94378317-94383189	CK	RK_1	OK	5.37294	1.59899	-1.74855	-2.74657	5e-05	0.000447115	yes	Unknown Protein
Solyc01g106580.2	Solyc01g106580.2	-	1:94407176-94417578	CK	RK_1	OK	12.8436	31.8345	1.30954	3.07638	5e-05	0.000447115	yes	Unknown Protein
Solyc01g106610.2	Solyc01g106610.2	-	1:94422765-94423635	CK	RK_1	OK	51.993	429.477	3.04619	13.0847	5e-05	0.000447115	yes	LEPR1A1A (manually curated)
Solyc01g106630.2	Solyc01g106630.2	-	1:94427010-94430021	CK	RK_1	OK	83.2383	358.801	2.10787	5.23875	5e-05	0.000447115	yes	Unknown Protein
Solyc01g106640.2	Solyc01g106640.2	-	1:94433001-94433720	CK	RK_1	OK	16.321	7.46865	-1.12781	-3.54427	0.0041	0.0195962	yes	Pathogenesis-related protein 1 (D2XZ57_9ROSI)
Solyc01g106650.2	Solyc01g106650.2	-	1:94434003-94435596	CK	RK_1	OK	3.99788	9.32474	1.22183	3.02097	0.0008	0.0050809	yes	Xyloglucan endotransglucosylase/hydrolase 6 (C0IRG5_ACTDE)
Solyc01g106770.2	Solyc01g106770.2	-	1:94513184-94549157	CK	RK_1	OK	14.8129	4.37875	-1.75826	-4.35912	5e-05	0.000447115	yes	Serine/threonine-protein kinase TEL1 (ATM_ASHGO)
Solyc01g106780.2	Solyc01g106780.2	-	1:94549719-94558100	CK	RK_1	OK	72.6701	12.1145	-2.58462	-6.19768	5e-05	0.000447115	yes	Pyruvate kinase (B9GIN5_POPTR)
Solyc01g106800.2	Solyc01g106800.2	-	1:94558578-94562709	CK	RK_1	OK	15.9728	7.60377	-1.07083	-2.4424	0.0003	0.00219291	yes	amino acid transporter 1 (manually curated)
Solyc01g106820.2	Solyc01g106820.2	-	1:94570858-94574922	CK	RK_1	OK	6.26925	1.57378	-1.99406	-4.00114	5e-05	0.000447115	yes	Peptidase M50 family (B6UET0_MAIZE)
Solyc01g106830.2	Solyc01g106830.2	-	1:94577009-94578053	CK	RK_1	OK	10.1712	21.8703	1.10448	3.51428	0.0006	0.00397891	yes	Phytosulfokines 4 (B6UIM4_MAIZE)
Solyc01g106890.2	Solyc01g106890.2	-	1:94599941-94601677	CK	RK_1	OK	2.57493	21.1153	3.03569	7.91326	5e-05	0.000447115	yes	Unknown Protein
Solyc01g106920.2	Solyc01g106920.2	-	1:94627608-94631474	CK	RK_1	OK	5.95066	1.18589	-2.32707	-4.23967	5e-05	0.000447115	yes	Nucleobase ascorbate transporter (B9HN10_POPTR)
Solyc01g107060.2	Solyc01g107060.2	-	1:94715083-94717366	CK	RK_1	OK	10.4485	3.23323	-1.69225	-2.11014	0.0012	0.0071584	yes	Unknown Protein
Solyc01g107070.2	Solyc01g107070.2	-	1:94721511-94724814	CK	RK_1	OK	4.14925	1.49519	-1.47252	-2.33296	0.0004	0.00281012	yes	N-hydroxycinnamoyl/benzoyltransferase-like protein (Q9SD98_ARATH)
Solyc01g107080.2	Solyc01g107080.2	-	1:94724918-94730826	CK	RK_1	OK	11.6947	64.5779	2.46518	6.69968	5e-05	0.000447115	yes	Hydroxycinnamoyl transferase (Q8GSM7_TOBAC)
Solyc01g107100.2	Solyc01g107100.2	-	1:94732519-94734537	CK	RK_1	OK	14.855	226.455	3.9302	13.3366	5e-05	0.000447115	yes	Beta-1 4-xylosidase (D7LA14_ARALY)
Solyc01g107160.2	Solyc01g107160.2	-	1:94773895-94780041	CK	RK_1	OK	15.5446	32.9993	1.08602	3.23186	5e-05	0.000447115	yes	Mitotic checkpoint protein BUB3 (B6UH61_MAIZE)
Solyc01g107170.2	Solyc01g107170.2	-	1:94787303-94790140	CK	RK_1	OK	72.8253	150.312	1.04545	3.14491	5e-05	0.000447115	yes	Zinc finger protein (A0T3Q5_SOLTU)
Solyc01g107190.2	Solyc01g107190.2	-	1:94817426-94820212	CK	RK_1	OK	35.2832	17.0656	-1.04789	-3.16767	5e-05	0.000447115	yes	LOB domain protein 38 (D7LT02_ARALY)
Solyc01g107200.2	Solyc01g107200.2	-	1:94823546-94837550	CK	RK_1	OK	7.5	2.72834	-1.45887	-1.87362	0.0111	0.0436585	yes	Os02g0794300 protein (Fragment) (Q0DWU9_ORYSJ)
Solyc01g107240.2	Solyc01g107240.2	-	1:94857529-94861529	CK	RK_1	OK	11.1937	4.54331	-1.30088	-1.9182	0.00155	0.00880961	yes	Peroxisomal membrane MPV17/PMP22-like protein (A8J1X1_CHLRE)
Solyc01g107250.2	Solyc01g107250.2	-	1:94863341-94866399	CK	RK_1	OK	19.5353	43.5743	1.15739	2.54734	5e-05	0.000447115	yes	LRR receptor-like serine/threonine-protein kinase, RLP
Solyc01g107260.2	Solyc01g107260.2	-	1:94866830-94871694	CK	RK_1	OK	3.52073	0.634506	-2.47217	-3.3421	5e-05	0.000447115	yes	Transport protein-related (Q1EPF1_MUSAC)
Solyc01g107270.2	Solyc01g107270.2	-	1:94872270-94877544	CK	RK_1	OK	1.06981	0.426773	-1.32582	-1.96804	0.00345	0.0170266	yes	Phosphoribosylformylglycinamidine synthase (A9Y5J1_ARATH)
Solyc01g107320.2	Solyc01g107320.2	-	1:94892805-94896030	CK	RK_1	OK	1.37005	0.509815	-1.42619	-2.07533	0.0052	0.023747	yes	Pentatricopeptide repeat-containing protein (D7M7W8_ARALY)
Solyc01g107330.2	Solyc01g107330.2	-	1:94896229-94898991	CK	RK_1	OK	11.4332	38.7056	1.75931	5.36291	5e-05	0.000447115	yes	SWIB/MDM2 domain protein (D6VG39_9BURK)
Solyc01g107360.2	Solyc01g107360.2	-	1:94927556-94936591	CK	RK_1	OK	6.96945	3.00295	-1.21466	-2.49152	5e-05	0.000447115	yes	Coatomer subunit beta&apos; (COPB2_DICDI)
Solyc01g107400.2	Solyc01g107400.2	-	1:94969828-94970487	CK	RK_1	OK	1.4467	75.3505	5.70278	12.3821	5e-05	0.000447115	yes	Indole-3-acetic acid-amido synthetase GH3.8 (B6U4E2_MAIZE)
Solyc01g107430.2	Solyc01g107430.2	-	1:94991002-94999538	CK	RK_1	OK	4.97428	2.04405	-1.28306	-3.00623	5e-05	0.000447115	yes	Zinc finger protein 7 (B6U599_MAIZE)
Solyc01g107450.2	Solyc01g107450.2	-	1:95002205-95006547	CK	RK_1	OK	34.0286	115.016	1.75702	3.9032	5e-05	0.000447115	yes	Unknown Protein
Solyc01g107470.2	Solyc01g107470.2	-	1:95012478-95013545	CK	RK_1	OK	3.58986	15.3101	2.09248	2.28115	0.0007	0.00454329	yes	Unknown Protein
Solyc01g107590.2	Solyc01g107590.2	-	1:95090943-95094885	CK	RK_1	OK	190.488	44.7464	-2.08986	-7.05503	5e-05	0.000447115	yes	Cinnamyl alcohol dehydrogenase (C1IC55_GOSHI)
Solyc01g107670.2	Solyc01g107670.2	-	1:95138413-95140025	CK	RK_1	OK	71.7574	26.0353	-1.46266	-4.86275	5e-05	0.000447115	yes	LRR receptor-like serine/threonine-protein kinase, RLP
Solyc01g107710.2	Solyc01g107710.2	-	1:95161849-95163897	CK	RK_1	OK	22.6358	0.589627	-5.26266	-7.2279	5e-05	0.000447115	yes	Root cap protein 3 (Fragment) (Q1HVA8_MESVI)
Solyc01g107720.2	Solyc01g107720.2	-	1:95167680-95169387	CK	RK_1	OK	42.1244	1.40217	-4.90892	-9.68547	5e-05	0.000447115	yes	Root cap protein 3 (Fragment) (Q1HVA8_MESVI)
Solyc01g107890.2	Solyc01g107890.2	-	1:95280421-95290706	CK	RK_1	OK	43.3233	12.8775	-1.75029	-3.89797	5e-05	0.000447115	yes	Filament-like plant protein (Fragment) (FPP_SOLLC)
Solyc01g107910.2	Solyc01g107910.2	-	1:95296572-95297916	CK	RK_1	OK	372.064	145.043	-1.35907	-5.9945	5e-05	0.000447115	yes	Caffeoyl CoA 3-O-methyltransferase (Q5I2D1_9ROSI)
Solyc01g107940.2	Solyc01g107940.2	-	1:95318295-95325736	CK	RK_1	OK	5.13142	2.16607	-1.24428	-2.22694	0.0004	0.00281012	yes	RING-finger protein like (B6SVN2_MAIZE)
Solyc01g108030.2	Solyc01g108030.2	-	1:95385250-95406707	CK	RK_1	OK	11.7644	93.0222	2.98314	5.10299	5e-05	0.000447115	yes	Methylcrotonoyl-CoA carboxylase beta subunit (D4XQJ0_ACIHA)
Solyc01g108080.2	Solyc01g108080.2	-	1:95412752-95442731	CK	RK_1	OK	49.9305	6.22938	-3.00276	-4.63197	5e-05	0.000447115	yes	BZIP transcription factor (Q0PN11_9FABA)
Solyc01g108110.2	Solyc01g108110.2	-	1:95464239-95472949	CK	RK_1	OK	7.37044	3.50448	-1.07255	-1.93678	0.00025	0.00187637	yes	Alpha 1 3 fucosyltransferase (Q5DTC8_MEDSA)
Solyc01g108160.2	Solyc01g108160.2	-	1:95524270-95542306	CK	RK_1	OK	11.6411	4.12683	-1.49612	-3.63604	5e-05	0.000447115	yes	Autophagy-related protein 2 (C1GCV2_PARBD)
Solyc01g108170.2	Solyc01g108170.2	-	1:95543652-95544880	CK	RK_1	OK	28.0348	85.6278	1.61086	6.11919	5e-05	0.000447115	yes	Unknown Protein
Solyc01g108200.2	Solyc01g108200.2	-	1:95550427-95559509	CK	RK_1	OK	2.97008	10.0172	1.7539	2.82467	5e-05	0.000447115	yes	cDNA clone J013057C16 full insert sequence (B7F5R8_ORYSJ)
Solyc01g108220.2	Solyc01g108220.2	-	1:95567424-95577558	CK	RK_1	OK	0.976439	2.93098	1.58578	1.78019	0.0053	0.0241186	yes	Unknown Protein
Solyc01g108230.2	Solyc01g108230.2	-	1:95581553-95589834	CK	RK_1	OK	21.0552	49.3113	1.22775	3.17697	5e-05	0.000447115	yes	LAG1 longevity assurance homolog 2 (C1BLI2_OSMMO)
Solyc01g108240.2	Solyc01g108240.2	-	1:95607288-95609038	CK	RK_1	OK	26.6316	125.482	2.23628	7.15759	5e-05	0.000447115	yes	AP2/EREBP transcription factor_SGN-U216297 (manually curated)
Solyc01g108280.2	Solyc01g108280.2	-	1:95631617-95635429	CK	RK_1	OK	90.4746	37.1712	-1.28333	-3.22148	5e-05	0.000447115	yes	Serine/threonine protein kinase (Q0PL87_CAMSI)
Solyc01g108330.2	Solyc01g108330.2	-	1:95679584-95680786	CK	RK_1	OK	2.08548	5.71159	1.45351	2.94172	0.0019	0.0104353	yes	Unknown Protein
Solyc01g108360.2	Solyc01g108360.2	-	1:95697714-95698717	CK	RK_1	OK	5.10543	37.5159	2.8774	8.22754	5e-05	0.000447115	yes	Copper ion binding protein (B6TG98_MAIZE)
Solyc01g108390.2	Solyc01g108390.2	-	1:95705553-95706142	CK	RK_1	OK	5.73443	40.8044	2.831	2.71316	0.00135	0.00784845	yes	Proteinase inhibitor (D6BR63_9ROSI)
Solyc01g108410.1	Solyc01g108410.1	-	1:95743578-95758402	CK	RK_1	OK	6.93658	2.32043	-1.57983	-3.40772	5e-05	0.000447115	yes	Pentatricopeptide repeat-containing protein (D7M761_ARALY)
Solyc01g108440.2	Solyc01g108440.2	-	1:95769737-95771671	CK	RK_1	OK	4.26035	13.2365	1.63548	4.35251	5e-05	0.000447115	yes	Calmodulin-binding protein (D7L4F9_ARALY)
Solyc01g108490.2	Solyc01g108490.2,Solyc01g108510.2	-	1:95797213-95819987	CK	RK_1	OK	66.6037	150.134	1.17257	2.72324	5e-05	0.000447115	yes	Serine carboxypeptidase 1 (B6SW38_MAIZE)
Solyc01g108530.2	Solyc01g108530.2	-	1:95822718-95845759	CK	RK_1	OK	10.1947	2.68509	-1.92477	-4.55425	5e-05	0.000447115	yes	Acetyl esterase (AES_SALPB)
Solyc01g108600.2	Solyc01g108600.2	-	1:95852536-95866331	CK	RK_1	OK	25.7734	10.1674	-1.34193	-3.1118	5e-05	0.000447115	yes	Presequence protease, mitochondrial (PREP_DANRE)
Solyc01g108620.2	Solyc01g108620.2	-	1:95873782-95878845	CK	RK_1	OK	18.9787	39.4518	1.05571	2.85901	5e-05	0.000447115	yes	Os11g0614900 protein (Fragment) (Q0IRN0_ORYSJ)
Solyc01g108630.2	Solyc01g108630.2	-	1:95879449-95888724	CK	RK_1	OK	5.75088	1.27777	-2.17016	-3.63683	5e-05	0.000447115	yes	nii1 nitrite reductase (manually curated)
Solyc01g108670.2	Solyc01g108670.2	-	1:95896463-95912402	CK	RK_1	OK	5.46867	1.16258	-2.23386	-4.71409	5e-05	0.000447115	yes	Kinesin-like protein (Q75LL2_ORYSJ)
Solyc01g108680.2	Solyc01g108680.2	-	1:95922613-95924905	CK	RK_1	OK	19.9015	119.998	2.59206	6.11931	5e-05	0.000447115	yes	Hydrolase alpha/beta fold family protein (D7LG04_ARALY)
Solyc01g108700.2	Solyc01g108700.2	-	1:95935382-95936301	CK	RK_1	OK	2.88486	8.18264	1.50407	3.62726	0.00325	0.0162226	yes	Unknown Protein
Solyc01g108710.2	Solyc01g108710.2	-	1:95946242-95947099	CK	RK_1	OK	17.7658	4.10797	-2.1126	-5.4286	5e-05	0.000447115	yes	Unknown Protein
Solyc01g108740.2	Solyc01g108740.2	-	1:95953063-95956959	CK	RK_1	OK	2.09892	0.180249	-3.54159	-4.08407	0.00035	0.00250341	yes	Hydrolase alpha/beta fold family protein (D7LG04_ARALY)
Solyc01g108840.2	Solyc01g108840.2	-	1:95994580-96000346	CK	RK_1	OK	17.1751	5.48023	-1.64801	-4.10141	5e-05	0.000447115	yes	Receptor like kinase, RLK
Solyc01g108860.2	Solyc01g108860.2	-	1:96009259-96012829	CK	RK_1	OK	197.445	76.2112	-1.37337	-3.96493	5e-05	0.000447115	yes	1-aminocyclopropane-1-carboxylate oxidase (ACCO_MUSAC)
Solyc01g108970.2	Solyc01g108970.2	-	1:96069150-96082977	CK	RK_1	OK	3.48426	0.667253	-2.38455	-3.24352	5e-05	0.000447115	yes	Phox domain-containing protein (D7L592_ARALY)
Solyc01g109080.2	Solyc01g109080.2	-	1:96116943-96139442	CK	RK_1	OK	7.8299	1.46177	-2.42128	-5.65383	5e-05	0.000447115	yes	Protein kinase (D3AX52_POLPA)
Solyc01g109090.2	Solyc01g109090.2	-	1:96141569-96142442	CK	RK_1	OK	46.6274	95.8945	1.04027	4.67435	5e-05	0.000447115	yes	Unknown Protein
Solyc01g109120.2	Solyc01g109120.2	-	1:96152892-96154970	CK	RK_1	OK	15.4887	32.2216	1.05682	3.10443	5e-05	0.000447115	yes	WD-40 repeat family protein (Q1EPE0_MUSAC)
Solyc01g109140.2	Solyc01g109140.2	DES	1:96192581-96194556	CK	RK_1	OK	5.76841	203.72	5.14227	13.6161	5e-05	0.000447115	yes	divinyl ether synthase (manually curated)
Solyc01g109150.2	Solyc01g109150.2	-	1:96204398-96206527	CK	RK_1	OK	1.43158	6.01816	2.07172	4.04447	5e-05	0.000447115	yes	cytochrome P450 CYP74C4 (manually curated)
Solyc01g109210.2	Solyc01g109210.2	-	1:96226043-96229247	CK	RK_1	OK	16.166	6.27804	-1.36458	-3.18639	5e-05	0.000447115	yes	Unknown Protein
Solyc01g109220.2	Solyc01g109220.2	-	1:96231238-96236036	CK	RK_1	OK	36.3894	127.459	1.80844	7.69579	5e-05	0.000447115	yes	Mitochondrial import receptor subunit TOM6 homolog (TOM6_ARATH)
Solyc01g109230.2	Solyc01g109230.2	-	1:96240577-96244110	CK	RK_1	OK	18.9349	4.46028	-2.08584	-3.10457	5e-05	0.000447115	yes	CHP-rich zinc finger protein-like (Q6YTW3_ORYSJ)
Solyc01g109300.2	Solyc01g109300.2	-	1:96288428-96292881	CK	RK_1	OK	101.143	47.7961	-1.08143	-3.4877	5e-05	0.000447115	yes	4-hydroxy-3-methylbut-2-enyl diphosphate reductase (A2TGW4_9LAMI)
Solyc01g109330.2	Solyc01g109330.2	-	1:96302779-96306399	CK	RK_1	OK	3.73375	1.26331	-1.56342	-2.28709	0.0003	0.00219291	yes	Cytochrome c biogenesis protein ccsB (D8G1N6_9CYAN)
Solyc01g109390.2	Solyc01g109390.2	-	1:96361909-96362559	CK	RK_1	OK	34.5212	232.888	2.75408	14.1491	5e-05	0.000447115	yes	PVR3-like protein (B6TVY8_MAIZE)
Solyc01g109460.2	Solyc01g109460.2	-	1:96406564-96410638	CK	RK_1	OK	53.2592	107.777	1.01695	2.59109	5e-05	0.000447115	yes	Polyol monosaccharide transporter 4 (manually curated)
Solyc01g109580.2	Solyc01g109580.2	-	1:96484705-96488815	CK	RK_1	OK	7.61121	3.55489	-1.09832	-2.03718	0.0005	0.00340153	yes	Adenylyl cyclase-associated protein (B9H0Q2_POPTR)
Solyc01g109680.2	Solyc01g109680.2	-	1:96574232-96575984	CK	RK_1	OK	25.5459	57.7537	1.17682	4.51547	5e-05	0.000447115	yes	Unknown Protein
Solyc01g109710.2	Solyc01g109710.2	RD2	1:96594446-96603975	CK	RK_1	OK	16.4598	114.272	2.79545	4.19744	5e-05	0.000447115	yes	Universal stress protein (B6SNQ1_MAIZE)
Solyc01g109720.2	Solyc01g109720.2	-	1:96604412-96606964	CK	RK_1	OK	12.511	89.53	2.83918	7.6148	5e-05	0.000447115	yes	Hydrolase-like (Q5VNP5_ORYSJ)
Solyc01g109730.1	Solyc01g109730.1	-	1:96612722-96613657	CK	RK_1	OK	0	49.3833	inf	#NAME?	0.0101	0.0405309	yes	Unknown Protein
Solyc01g109750.2	Solyc01g109750.2	-	1:96615408-96619104	CK	RK_1	OK	5.09401	13.0472	1.35687	2.08393	0.0009	0.00561747	yes	Syntaxin (Q6X9V9_HORVD)
Solyc01g109770.2	Solyc01g109770.2	-	1:96620152-96626623	CK	RK_1	OK	117.413	242.253	1.04492	2.60024	5e-05	0.000447115	yes	RER1 protein (Q9P0H9_HUMAN)
Solyc01g109790.2	Solyc01g109790.2	-	1:96631866-96641268	CK	RK_1	OK	43.5443	5.37618	-3.01783	-4.89611	5e-05	0.000447115	yes	ADP-glucose pyrophosphorylase large subunit 1 (manually curated)
Solyc01g109810.2	Solyc01g109810.2	-	1:96669063-96669976	CK	RK_1	OK	6.51798	0.699798	-3.21941	-4.3185	0.00105	0.00639271	yes	Genomic DNA chromosome 5 TAC clone K1F13 (Q9FJZ5_ARATH)
Solyc01g109860.2	Solyc01g109860.2	-	1:96698834-96702412	CK	RK_1	OK	4.17492	1.57587	-1.4056	-1.9113	0.00245	0.0128578	yes	Phosphatidylinositol/phosphatidylcholine transfer protein-like (Q9LRX7_ARATH)
Solyc01g109920.2	Solyc01g109920.2	-	1:96759544-96761244	CK	RK_1	OK	0.603195	8.64127	3.84055	5.31813	5e-05	0.000447115	yes	Dehydrin (Q6YL18_BRAJU)
Solyc01g109970.2	Solyc01g109970.2	-	1:96788300-96802634	CK	RK_1	OK	10.5087	4.13444	-1.34582	-1.88972	0.004	0.0192218	yes	DNA repair protein (Q2UQK2_ASPOR)
Solyc01g109980.2	Solyc01g109980.2	-	1:96788300-96802634	CK	RK_1	OK	44.3191	10.3884	-2.09295	-4.18407	5e-05	0.000447115	yes	BEL1-like homeodomain protein 6 (BLH6_ARATH)
Solyc01g109990.2	Solyc01g109990.2	-	1:96807356-96820201	CK	RK_1	OK	17.0665	2.29333	-2.89565	-5.12154	5e-05	0.000447115	yes	RNA-binding protein 28 (B0X2T7_CULQU)
Solyc01g110120.2	Solyc01g110120.2	-	1:96889517-96902719	CK	RK_1	OK	139.162	61.0164	-1.18949	-2.7128	5e-05	0.000447115	yes	V-type proton ATPase subunit a (VPH1_NEUCR)
Solyc01g110380.2	Solyc01g110380.2	-	1:97099770-97106720	CK	RK_1	OK	41.5777	9.28074	-2.1635	-5.00551	5e-05	0.000447115	yes	Kinesin like protein (Q0WLK7_ARATH)
Solyc01g110540.2	Solyc01g110540.2	-	1:97203033-97209901	CK	RK_1	OK	62.1207	170.992	1.46078	4.42225	5e-05	0.000447115	yes	Unknown Protein
Solyc01g110560.2	Solyc01g110560.2	-	1:97213250-97214397	CK	RK_1	OK	4.64286	18.2281	1.97307	5.33898	5e-05	0.000447115	yes	Small auxin up-regulated RNA3 (manually curated)
Solyc01g110620.1	Solyc01g110620.1	-	1:97266886-97268500	CK	RK_1	OK	2.35446	0	#NAME?	#NAME?	0.0001	0.000839654	yes	Small auxin up-regulated RNA8 (manually curated)
Solyc01g110630.2	Solyc01g110630.2	-	1:97266886-97268500	CK	RK_1	OK	1.28328	0	#NAME?	#NAME?	5e-05	0.000447115	yes	Small auxin up-regulated RNA9 (manually curated)
Solyc01g110920.2	Solyc01g110920.2	-	1:97399964-97404819	CK	RK_1	OK	58.5482	154.425	1.39921	7.7206	5e-05	0.000447115	yes	Small auxin up-regulated RNA26 (manually curated)
Solyc01g110960.2	Solyc01g110960.2,Solyc01g110970.2	-	1:97408335-97412933	CK	RK_1	OK	12.7198	3.57095	-1.83269	-3.46463	5e-05	0.000447115	yes	Glutamic acid-rich protein (Q570K7_ARATH)
Solyc01g110990.2	Solyc01g110990.2	-	1:97415011-97421727	CK	RK_1	OK	17.613	7.14318	-1.302	-3.18502	5e-05	0.000447115	yes	RNA helicase DEAH-box6 (manually curated)
Solyc01g111010.2	Solyc01g111010.2	-	1:97425968-97441305	CK	RK_1	OK	21.3784	0.81892	-4.70629	-4.05035	0.00285	0.0145768	yes	Aquaporin (Q40266_MESCR)
Solyc01g111020.2	Solyc01g111020.2	-	1:97425968-97441305	CK	RK_1	OK	6.18117	2.22702	-1.47276	-2.50782	5e-05	0.000447115	yes	Pentatricopeptide repeat-containing protein (D7L4E9_ARALY)
Solyc01g111040.2	Solyc01g111040.2	-	1:97448597-97454736	CK	RK_1	OK	27.6548	11.9821	-1.20665	-3.20662	5e-05	0.000447115	yes	EF-Hand containing protein-like (Q9T0I9_ARATH)
Solyc01g111080.2	Solyc01g111080.2	-	1:97464998-97466319	CK	RK_1	OK	78.0496	978.594	3.64825	16.4376	5e-05	0.000447115	yes	Gibberellin-regulated protein 2 (B6UGG6_MAIZE)
Solyc01g111090.2	Solyc01g111090.2	-	1:97470755-97477253	CK	RK_1	OK	59.0471	126.764	1.10221	4.01685	5e-05	0.000447115	yes	ER lumen protein retaining receptor family protein (D7LL09_ARALY)
Solyc01g111170.2	Solyc01g111170.2	CYP	1:97520256-97524025	CK	RK_1	OK	2005.14	5022.59	1.32473	2.24843	5e-05	0.000447115	yes	diageotropica (manually curated)
Solyc01g111220.2	Solyc01g111220.2	-	1:97548269-97550766	CK	RK_1	OK	6.64582	0.255978	-4.69836	-4.98366	5e-05	0.000447115	yes	Glutamyl-tRNA(Gln) amidotransferase subunit A (B2WKK5_PYRTR)
Solyc01g111240.2	Solyc01g111240.2	-	1:97552862-97561991	CK	RK_1	OK	32.1273	11.4857	-1.48396	-3.27182	5e-05	0.000447115	yes	Translocase of chloroplast 90, chloroplastic (TOC90_ARATH)
Solyc01g111260.2	Solyc01g111260.2	-	1:97564430-97569732	CK	RK_1	OK	47.3615	15.2238	-1.63738	-2.986	5e-05	0.000447115	yes	Phosphatidylinositol-specific phospholipase c (B9UY71_LISMO)
Solyc01g111310.2	Solyc01g111310.2	-	1:97592207-97596201	CK	RK_1	OK	16.0423	5.46855	-1.55266	-3.52194	5e-05	0.000447115	yes	SlLAX2 (manually curated)
Solyc01g111320.2	Solyc01g111320.2	-	1:97605060-97609011	CK	RK_1	OK	20.9999	10.2076	-1.04074	-2.17713	0.0001	0.000839654	yes	Thaumatin-like protein (Q9ZQY9_ARATH)
Solyc01g111440.2	Solyc01g111440.2	-	1:97689917-97696232	CK	RK_1	OK	51.127	155.399	1.60382	4.12253	5e-05	0.000447115	yes	Senescence-associated protein 12 (O81657_HEMSP)
Solyc01g111470.2	Solyc01g111470.2	-	1:97689917-97696232	CK	RK_1	OK	4.84326	1.52836	-1.664	-2.41854	0.00015	0.00120231	yes	Pentatricopeptide repeat-containing protein (D7L879_ARALY)
Solyc01g111500.2	Solyc01g111500.2	-	1:97720095-97721560	CK	RK_1	OK	24.5294	10.6975	-1.19723	-3.5869	5e-05	0.000447115	yes	R2R3MYB transcription factor 7 (manually curated)
Solyc01g111510.2	Solyc01g111510.2	-	1:97734799-97740022	CK	RK_1	OK	27.3492	55.4326	1.01924	3.31861	5e-05	0.000447115	yes	Ascorbate peroxidase (Q8W4V7_CAPAN)
Solyc01g111530.2	Solyc01g111530.2	-	1:97755525-97767166	CK	RK_1	OK	38.7375	12.5292	-1.62843	-4.22416	5e-05	0.000447115	yes	Ubiquitin-protein ligase 4 (D7M7X1_ARALY)
Solyc01g111580.2	Solyc01g111580.2	-	1:97807732-97816281	CK	RK_1	OK	9.12831	24.4685	1.42251	2.66685	5e-05	0.000447115	yes	BZIP family transcription factor (Fragment) (D7LU06_ARALY)
Solyc01g111590.2	Solyc01g111590.2	-	1:97807732-97816281	CK	RK_1	OK	4.96761	13.9572	1.49039	2.12823	0.00015	0.00120231	yes	Histone-binding protein RBBP7 (B5X3G4_SALSA)
Solyc01g111600.2	Solyc01g111600.2	-	1:97816756-97819712	CK	RK_1	OK	56.5489	118.201	1.06367	4.34872	5e-05	0.000447115	yes	Metal ion binding protein (D7MN12_ARALY)
Solyc01g111610.2	Solyc01g111610.2	-	1:97835774-97836019	CK	RK_1	OK	5.79934	22.331	1.94509	5.20202	5e-05	0.000447115	yes	Protein binding protein (D7L0L7_ARALY)
Solyc01g111650.2	Solyc01g111650.2	-	1:97857212-97859119	CK	RK_1	OK	161.69	363.707	1.16954	5.73351	5e-05	0.000447115	yes	Skp1 (Q49HP3_CAPAN)
Solyc01g111680.2	Solyc01g111680.2	-	1:97868976-97880209	CK	RK_1	OK	11.2548	4.2138	-1.41735	-2.70896	5e-05	0.000447115	yes	Ubiquitin-conjugating enzyme 22 (D7L888_ARALY)
Solyc01g111810.2	Solyc01g111810.2	-	1:97970699-97979654	CK	RK_1	OK	4.21824	11.4587	1.44173	1.56889	0.0131	0.0498629	yes	Structural constituent of ribosome (D7KIV9_ARALY)
Solyc01g111820.2	Solyc01g111820.2	-	1:97981448-97983436	CK	RK_1	OK	1.13046	13.0918	3.53369	7.38085	5e-05	0.000447115	yes	Unknown Protein
Solyc01g111860.2	Solyc01g111860.2	-	1:98014088-98021294	CK	RK_1	OK	20.1128	5.95056	-1.75702	-3.91298	5e-05	0.000447115	yes	DDB1- and CUL4-associated factor 8-like protein 1 (DC8L1_XENLA)
Solyc01g111880.2	Solyc01g111880.2	-	1:98042375-98050481	CK	RK_1	OK	53.3619	160.497	1.58866	4.58751	5e-05	0.000447115	yes	Tyrosine-protein kinase transforming protein Src (SRC_AVIST)
Solyc01g111900.2	Solyc01g111900.2	-	1:98065320-98067158	CK	RK_1	OK	57.8984	10.0299	-2.52921	-7.42214	5e-05	0.000447115	yes	O-methyltransferase-like protein (Q9T003_ARATH)
Solyc01g111910.2	Solyc01g111910.2	-	1:98068412-98079221	CK	RK_1	OK	7.3921	2.92	-1.34001	-3.23341	5e-05	0.000447115	yes	RNA polymerase II-associated protein 1 (RPAP1_HUMAN)
Solyc01g111920.2	Solyc01g111920.2	-	1:98083874-98091188	CK	RK_1	OK	18.233	7.79238	-1.22641	-2.05129	0.00145	0.00833389	yes	F-box family protein (B9HR11_POPTR)
Solyc01g111970.2	Solyc01g111970.2	-	1:98108473-98112033	CK	RK_1	OK	2.52851	0.894409	-1.49928	-1.7737	0.0029	0.0147858	yes	Laccase 1a (B9IG56_POPTR)
Solyc01g112000.2	Solyc01g112000.2	-	1:98135852-98140524	CK	RK_1	OK	101.425	215.204	1.08529	2.83928	5e-05	0.000447115	yes	expansin-like protein precursor 1 (manually curated)
Solyc01g112050.2	Solyc01g112050.2	-	1:98158014-98171001	CK	RK_1	OK	16.2806	8.1047	-1.00632	-1.86111	0.00085	0.00534919	yes	Bzip transcription factor-like (Q8RU34_ORYSJ)
Solyc01g112080.2	Solyc01g112080.2	-	1:98190559-98192318	CK	RK_1	OK	19.5729	60.8456	1.63629	5.01103	5e-05	0.000447115	yes	LysM-domain GPI-anchored protein (Q4VVD8_ORYSJ)
Solyc01g112190.2	Solyc01g112190.2	-	1:98255225-98266829	CK	RK_1	OK	15.5193	3.00912	-2.36665	-3.15467	5e-05	0.000447115	yes	Nodule inception protein (Fragment) (A9DMJ4_MEDTR)
Solyc01g112210.2	Solyc01g112210.2	-	1:98255225-98266829	CK	RK_1	OK	10.3239	5.12957	-1.00908	-1.99776	0.00095	0.00588039	yes	Glycosyltransferase (B9IC41_POPTR)
Solyc01g112230.2	Solyc01g112230.2	-	1:98276773-98278071	CK	RK_1	OK	3.63129	0.9849	-1.88243	-2.83174	0.00395	0.0190193	yes	PGPS/NH21 (Q9ZTM1_PETHY)
Solyc01g112350.2	Solyc01g112350.2	-	1:98423059-98445808	CK	RK_1	OK	24.4523	10.8945	-1.16637	-2.92145	5e-05	0.000447115	yes	Sec7 guanine nucleotide exchange factor (B0CY77_LACBS)
Solyc02g005140.2	Solyc02g005140.2	-	2:6732044-6743644	CK	RK_1	OK	14.3547	4.74812	-1.59609	-4.58504	5e-05	0.000447115	yes	Unknown Protein
Solyc02g005180.2	Solyc02g005180.2	-	2:7136743-7142651	CK	RK_1	OK	35.9166	14.1754	-1.34126	-3.17589	5e-05	0.000447115	yes	Sugar facilitator protein 2 (manually curated)
Solyc02g005200.2	Solyc02g005200.2	-	2:7263735-7267981	CK	RK_1	OK	6.32953	13.1388	1.05366	2.15214	0.00025	0.00187637	yes	PsaB translation factor (Fragment) (A4S2E4_OSTLU)
Solyc02g005290.2	Solyc02g005290.2	-	2:7631325-7645431	CK	RK_1	OK	15.5666	5.29863	-1.55477	-3.34846	5e-05	0.000447115	yes	Peptidyl-prolyl cis-trans isomerase (A2BY00_PROM5)
Solyc02g005320.1	Solyc02g005320.1	-	2:7825001-7861673	CK	RK_1	OK	5.46968	1.41219	-1.95352	-3.20029	5e-05	0.000447115	yes	Unknown Protein
Solyc02g014130.1	Solyc02g014130.1	-	2:15132427-15158563	CK	RK_1	OK	18.7378	4.28099	-2.12994	-1.58707	0.0026	0.0135072	yes	Hepatoma-derived growth factor-related protein 3 (C1BWG5_ESOLU)
Solyc02g014190.2	Solyc02g014190.2	-	2:15363276-15410467	CK	RK_1	OK	8.22194	2.23246	-1.88084	-4.64946	5e-05	0.000447115	yes	Genomic DNA chromosome 5 P1 clone MYJ24 (Q9FN44_ARATH)
Solyc02g014220.2	Solyc02g014220.2	AtGH9C1	2:15487018-15491181	CK	RK_1	OK	11.3452	1.48518	-2.93338	-5.84649	5e-05	0.000447115	yes	Endoglucanase 1 (B6U0J0_MAIZE)
Solyc02g014290.1	Solyc02g014290.1	-	2:15710370-15711242	CK	RK_1	OK	2.1171	6.92953	1.71066	3.42322	0.00305	0.0154021	yes	Rapid alkalinization factor 1 (Q84UC9_9ROSI)
Solyc02g014300.1	Solyc02g014300.1	-	2:15726196-15728238	CK	RK_1	OK	10.0907	1.28541	-2.97272	-5.34354	5e-05	0.000447115	yes	Pectinesterase (B9RPW2_RICCO)
Solyc02g014350.2	Solyc02g014350.2	-	2:15788824-15812908	CK	RK_1	OK	14.0843	5.59635	-1.33153	-3.01344	5e-05	0.000447115	yes	26S protease regulatory subunit 8 homolog (PRS8_ENCCU)
Solyc02g014460.2	Solyc02g014460.2	DRS1	2:16626947-16630386	CK	RK_1	OK	3.53397	7.93949	1.16776	2.21028	0.0002	0.00154661	yes	WD repeat-containing protein (C5JDC9_AJEDS)
Solyc02g014470.2	Solyc02g014470.2	-	2:16633442-16635011	CK	RK_1	OK	7.81986	1.217	-2.68381	-4.56685	5e-05	0.000447115	yes	Lipase-like protein (Q8LF19_ARATH)
Solyc02g014730.2	Solyc02g014730.2	-	2:17979009-17981143	CK	RK_1	OK	10.3003	0.183886	-5.80774	-5.5424	0.0003	0.00219291	yes	Cytochrome P450
Solyc02g014830.2	Solyc02g014830.2	-	2:18629410-18633888	CK	RK_1	OK	13.5875	2.74968	-2.30495	-5.2111	5e-05	0.000447115	yes	Serine carboxypeptidase (A6XH04_ARATH)
Solyc02g014840.2	Solyc02g014840.2	-	2:18663592-18666380	CK	RK_1	OK	22.6981	63.4382	1.48278	4.0212	5e-05	0.000447115	yes	Unknown Protein
Solyc02g020890.2	Solyc02g020890.2	-	2:20275034-20281116	CK	RK_1	OK	12.0328	24.4088	1.02043	2.54018	5e-05	0.000447115	yes	Transmembrane protein 53 (B5X6E4_SALSA)
Solyc02g020900.1	Solyc02g020900.1	-	2:20283581-20285631	CK	RK_1	OK	9.35141	4.66212	-1.0042	-1.65459	0.00255	0.013298	yes	Unknown Protein
Solyc02g020910.2	Solyc02g020910.2	-	2:20300472-20336321	CK	RK_1	OK	33.9396	7.98162	-2.08822	-5.6705	5e-05	0.000447115	yes	Myosin-like protein (Q9LHE9_ARATH)
Solyc02g020980.2	Solyc02g020980.2	-	2:20819111-20861121	CK	RK_1	OK	32.891	11.3889	-1.53007	-4.12487	5e-05	0.000447115	yes	4-alpha-glucanotransferase (Q6R608_SOLTU)
Solyc02g021000.2	Solyc02g021000.2	-	2:21269609-21271371	CK	RK_1	OK	4.44617	14.3897	1.6944	2.82331	5e-05	0.000447115	yes	YGGT family conserved hypothetical integral membrane protein (A4CQQ7_SYNPV)
Solyc02g021020.2	Solyc02g021020.2	-	2:21303431-21309082	CK	RK_1	OK	6.75077	2.9232	-1.2075	-2.5813	5e-05	0.000447115	yes	Pentatricopeptide repeat protein (A7BJL0_RAPSA)
Solyc02g021100.2	Solyc02g021100.2	-	2:21568263-21572555	CK	RK_1	OK	12.1922	4.9992	-1.28619	-2.70562	5e-05	0.000447115	yes	Methyl-CpG binding domain protein 4 (Q3ZBC7_BOVIN)
Solyc02g021260.1	Solyc02g021260.1	-	2:22388416-22395733	CK	RK_1	OK	1.47623	0.510698	-1.53138	-2.42174	0.00065	0.0042621	yes	B3 domain-containing protein LOC_Os12g40080 (Y1208_ORYSJ)
Solyc02g021410.2	Solyc02g021410.2	-	2:22606613-22612158	CK	RK_1	OK	13.006	47.2349	1.86067	5.185	5e-05	0.000447115	yes	Cation/H(+) antiporter 15 (CHX15_ARATH)
Solyc02g021420.2	Solyc02g021420.2	-	2:22620970-22645450	CK	RK_1	OK	43.1345	18.9014	-1.19035	-2.91837	5e-05	0.000447115	yes	Gelsolin (B0WBT0_CULQU)
Solyc02g021700.2	Solyc02g021700.2	-	2:23561818-23586531	CK	RK_1	OK	22.691	48.2095	1.0872	3.56972	5e-05	0.000447115	yes	Alpha N-terminal protein methyltransferase 1 (NTM1_ARATH)
Solyc02g023950.2	Solyc02g023950.2	-	2:24575867-24580546	CK	RK_1	OK	10.7601	3.93444	-1.45146	-3.26102	5e-05	0.000447115	yes	Receptor like kinase, RLK
Solyc02g024000.2	Solyc02g024000.2	-	2:24706982-24717752	CK	RK_1	OK	8.11555	3.31254	-1.29275	-2.14517	0.0012	0.0071584	yes	WPP domain-associated protein (Fragment) (WAP_SOLLC)
Solyc02g027080.1	Solyc02g027080.1	-	2:24989158-24993688	CK	RK_1	OK	15.3791	6.72699	-1.19293	-2.87432	5e-05	0.000447115	yes	Cc-nbs-lrr, resistance protein
Solyc02g030300.2	Solyc02g030300.2	-	2:25476428-25482296	CK	RK_1	OK	10.8857	1.64551	-2.72583	-4.97895	5e-05	0.000447115	yes	Serine/threonine-protein kinase receptor (B6U2B7_MAIZE)
Solyc02g030450.2	Solyc02g030450.2	-	2:25869593-25898533	CK	RK_1	OK	6.76281	3.1142	-1.11876	-2.25168	5e-05	0.000447115	yes	Protein SEY1 (B6U4D9_MAIZE)
Solyc02g031680.1	Solyc02g031680.1	-	2:26716177-26720559	CK	RK_1	OK	1.58251	0.300781	-2.39543	-3.30357	0.00015	0.00120231	yes	Unknown Protein
Solyc02g031740.2	Solyc02g031740.2	-	2:26833471-26834891	CK	RK_1	OK	27.9128	60.2441	1.10989	2.63863	5e-05	0.000447115	yes	phloem lectin (Q8L5A9_CUCSA)
Solyc02g031750.2	Solyc02g031750.2	-	2:26854418-26858764	CK	RK_1	OK	4.49769	0.892272	-2.33363	-3.44597	0.00285	0.0145768	yes	Phloem protein 2 (D0R6I5_MALDO)
Solyc02g031840.2	Solyc02g031840.2	-	2:27070505-27084054	CK	RK_1	OK	30.2419	9.89466	-1.61183	-4.09322	5e-05	0.000447115	yes	Potassium transporter (A9SMZ3_PHYPA)
Solyc02g031860.2	Solyc02g031860.2,Solyc02g031910.2	-	2:27085298-27158742	CK	RK_1	OK	33.5422	10.09	-1.73305	-3.02615	5e-05	0.000447115	yes	Serine/threonine protein kinase (C4PKQ3_PRUPE)
Solyc02g031910.2	Solyc02g031910.2	-	2:27085298-27158742	CK	RK_1	OK	38.1113	11.2981	-1.75414	-2.96216	5e-05	0.000447115	yes	Serine/threonine protein kinase (C4PKQ3_PRUPE)
Solyc02g031970.1	Solyc02g031970.1	-	2:27223142-27228303	CK	RK_1	OK	35.3394	74.0188	1.06661	2.43078	5e-05	0.000447115	yes	50S ribosomal protein L12-2 (B6SHT7_MAIZE)
Solyc02g031990.1	Solyc02g031990.1	-	2:27259377-27260313	CK	RK_1	OK	3.06229	7.16033	1.22542	2.82332	0.00995	0.0400577	yes	Unknown Protein
Solyc02g032200.2	Solyc02g032200.2	-	2:28003634-28009301	CK	RK_1	OK	21.2786	4.34345	-2.29249	-5.86494	5e-05	0.000447115	yes	Tir-lrr, resistance protein fragment
Solyc02g032410.2	Solyc02g032410.2	-	2:28447469-28449406	CK	RK_1	OK	1.27788	0.182352	-2.80896	-2.17137	0.0108	0.0427494	yes	Unknown Protein
Solyc02g032480.1	Solyc02g032480.1	-	2:28485322-28516499	CK	RK_1	OK	6.50865	1.54193	-2.07762	-3.26312	5e-05	0.000447115	yes	Unknown Protein
Solyc02g032650.2	Solyc02g032650.2	-	2:28903052-28910795	CK	RK_1	OK	1.48971	0.382387	-1.96193	-2.88543	0.0001	0.000839654	yes	Nbs-lrr, resistance protein
Solyc02g032660.2	Solyc02g032660.2	-	2:28916694-28923281	CK	RK_1	OK	37.4978	13.5373	-1.46987	-3.88341	5e-05	0.000447115	yes	MATE efflux family protein expressed (Q10HY1_ORYSJ)
Solyc02g032800.1	Solyc02g032800.1	-	2:29257877-29258820	CK	RK_1	OK	11.7554	4.43987	-1.40473	-3.4115	0.0003	0.00219291	yes	Arabidopsis thaliana genomic DNA chromosome 5 P1 clone MOK16 (Q9LYW2_ARATH)
Solyc02g032910.1	Solyc02g032910.1	-	2:29459699-29460991	CK	RK_1	OK	2.80668	26.2496	3.22536	8.30272	5e-05	0.000447115	yes	Glycine rich protein (Q43498_SOLLC)
Solyc02g036280.2	Solyc02g036280.2	-	2:30478055-30493373	CK	RK_1	OK	6.84361	2.21717	-1.62604	-2.23828	0.00045	0.00310878	yes	Lrr, resistance protein fragment
Solyc02g036480.1	Solyc02g036480.1	-	2:30837746-30839051	CK	RK_1	OK	22.4444	57.0343	1.34548	4.37018	5e-05	0.000447115	yes	Harpin-induced protein-like (Fragment) (D2CFH8_COFAR)
Solyc02g037500.1	Solyc02g037500.1	-	2:30964799-30967834	CK	RK_1	OK	4.34773	17.0237	1.96921	5.17593	5e-05	0.000447115	yes	Unknown Protein
Solyc02g037530.2	Solyc02g037530.2	-	2:31048207-31060513	CK	RK_1	OK	8.90517	3.58217	-1.31381	-3.0059	5e-05	0.000447115	yes	auxin response factor 8B (manually curated)
Solyc02g037540.1	Solyc02g037540.1	-	2:31068556-31084577	CK	RK_1	OK	1.81533	0.222633	-3.0275	-3.03885	0.0004	0.00281012	yes	Cc-nbs-lrr, resistance protein
Solyc02g037590.1	Solyc02g037590.1	-	2:31158834-31163613	CK	RK_1	OK	12.6508	5.16391	-1.29269	-1.94277	0.0018	0.00997635	yes	Unknown Protein
Solyc02g038690.1	Solyc02g038690.1	-	2:31321265-31322072	CK	RK_1	OK	6.13688	24.3162	1.98634	5.71645	5e-05	0.000447115	yes	Histone H2B (A2IBL2_NICBE)
Solyc02g038740.2	Solyc02g038740.2	-	2:31490887-31494100	CK	RK_1	OK	27.1247	7.83803	-1.79104	-4.09893	5e-05	0.000447115	yes	3-hydroxy-3-methylglutaryl coenzyme A reductase (Q9FS01_SOLTU)
Solyc02g043900.1	Solyc02g043900.1	-	2:957312-962729	CK	RK_1	OK	2.84865	0.161378	-4.14177	-4.45601	0.0001	0.000839654	yes	Unknown Protein
Solyc02g050280.2	Solyc02g050280.2	-	2:4876498-4894521	CK	RK_1	OK	10.4724	4.96701	-1.07615	-2.33231	5e-05	0.000447115	yes	Chromodomain-helicase-DNA-binding protein 3 (CHD3_DROME)
Solyc02g055330.1	Solyc02g055330.1	-	2:3435989-3444821	CK	RK_1	OK	6.32902	1.08522	-2.544	-3.19193	5e-05	0.000447115	yes	Transposon Ty1-H Gag-Pol polyprotein (YH11B_YEAST)
Solyc02g061770.2	Solyc02g061770.2	-	2:33290117-33291948	CK	RK_1	OK	14.0363	2.21946	-2.66088	-3.488	5e-05	0.000447115	yes	chitinase 2 (manually curated)
Solyc02g061780.2	Solyc02g061780.2	-	2:33296589-33298749	CK	RK_1	OK	1.88564	0	#NAME?	#NAME?	5e-05	0.000447115	yes	NAC domain transcription factor (Q5DM35_WHEAT)
Solyc02g061790.2	Solyc02g061790.2	-	2:33306825-33310855	CK	RK_1	OK	5.93763	17.6312	1.57017	4.30949	5e-05	0.000447115	yes	Activated RNA polymerase II transcriptional coactivator p15 (C1BJV8_OSMMO)
Solyc02g061840.2	Solyc02g061840.2	-	2:33355379-33360470	CK	RK_1	OK	41.314	91.9178	1.15371	2.67466	5e-05	0.000447115	yes	Nuclear SR-like RNA binding protein (A8JAT7_CHLRE)
Solyc02g061850.2	Solyc02g061850.2	-	2:33365076-33375002	CK	RK_1	OK	5.04056	0.457993	-3.46019	-4.46815	5e-05	0.000447115	yes	Phospholipase D (Q6AVR2_ORYSJ)
Solyc02g062020.2	Solyc02g062020.2	-	2:33604931-33610042	CK	RK_1	OK	16.3557	45.7303	1.48335	4.77177	5e-05	0.000447115	yes	Ras-like GTP-binding protein RHO (RHO_APLCA)
Solyc02g062040.2	Solyc02g062040.2	-	2:33616543-33619421	CK	RK_1	OK	10.0599	4.65344	-1.11224	-2.83865	0.00055	0.00369386	yes	RING finger-like (Q5Z6V1_ORYSJ)
Solyc02g062170.2	Solyc02g062170.2	-	2:33741526-33747461	CK	RK_1	OK	6.61164	33.0515	2.32164	4.55855	0.0002	0.00154661	yes	Unknown Protein
Solyc02g062250.2	Solyc02g062250.2	-	2:33856425-33862104	CK	RK_1	OK	34.823	83.1364	1.25544	4.33891	5e-05	0.000447115	yes	Peptidyl-prolyl cis-trans isomerase C (PPIC_ECOLI)
Solyc02g062290.2	Solyc02g062290.2	-	2:33872786-33886680	CK	RK_1	OK	13.2661	2.92243	-2.18251	-5.0567	5e-05	0.000447115	yes	Polyadenylate-binding protein (C1GL98_PARBD)
Solyc02g062350.2	Solyc02g062350.2	-	2:33955544-33960991	CK	RK_1	OK	5.35062	10.9356	1.03125	2.20577	0.00025	0.00187637	yes	Heat shock protein DnaJ domain protein (D7DZS3_NOSA0)
Solyc02g062390.2	Solyc02g062390.2	-	2:33990095-33991689	CK	RK_1	OK	14.5344	1.16002	-3.64725	-4.36958	0.00015	0.00120231	yes	Unknown Protein; contains Interpro domain(s) IPR000167 Dehydrin
Solyc02g062510.2	Solyc02g062510.2	-	2:34201729-34204112	CK	RK_1	OK	17.7238	41.8652	1.24007	2.78406	5e-05	0.000447115	yes	Peroxidase (Q0ZA68_9ROSI)
Solyc02g062610.2	Solyc02g062610.2	-	2:34326060-34331438	CK	RK_1	OK	2.18641	4.67783	1.09727	2.21561	0.00295	0.0149946	yes	Hydrolase alpha/beta fold family protein (D7MBG9_ARALY)
Solyc02g062680.2	Solyc02g062680.2	-	2:34403088-34406813	CK	RK_1	OK	4.80744	10.754	1.16154	2.94063	0.0006	0.00397891	yes	Anaphase-promoting complex subunit 10 family (D7LBA6_ARALY)
Solyc02g062690.2	Solyc02g062690.2	-	2:34411314-34413511	CK	RK_1	OK	14.1346	1.57124	-3.16925	-6.31591	5e-05	0.000447115	yes	Transcription factor (D6MKM4_9ASPA)
Solyc02g062900.2	Solyc02g062900.2	-	2:34835051-34837655	CK	RK_1	OK	1.29846	151.001	6.86161	14.2971	5e-05	0.000447115	yes	Unknown Protein
Solyc02g062930.2	Solyc02g062930.2	-	2:34871741-34878433	CK	RK_1	OK	26.7688	83.3333	1.63834	3.22136	5e-05	0.000447115	yes	Unknown Protein
Solyc02g062960.2	Solyc02g062960.2	-	2:34926489-34928714	CK	RK_1	OK	11.5016	48.9936	2.09076	6.43479	5e-05	0.000447115	yes	Homeobox-leucine zipper protein (Q9FXN8_ZINEL)
Solyc02g063030.2	Solyc02g063030.2	-	2:35047576-35051675	CK	RK_1	OK	40.9675	1.31487	-4.96148	-3.86424	5e-05	0.000447115	yes	LuxR family transcriptional regulator (Fragment) (D9ZBL3_9CARY)
Solyc02g063070.2	Solyc02g063070.2	-	2:35114591-35121439	CK	RK_1	OK	64.6252	138.725	1.10205	3.39082	5e-05	0.000447115	yes	tft4 (manually curated)
Solyc02g063150.2	Solyc02g063150.2	RBCS-1	2:35225096-35226045	CK	RK_1	OK	6.38745	1.92697	-1.72891	-3.25716	0.0063	0.0276467	yes	RuBP carboxylase small subunit (manually curated)
Solyc02g063170.2	Solyc02g063170.2	-	2:35241038-35245545	CK	RK_1	OK	106.73	31.898	-1.74243	-3.75616	5e-05	0.000447115	yes	Homology to unknown gene (Fragment) (Q01BV2_OSTTA)
Solyc02g063180.2	Solyc02g063180.2	-	2:35241038-35245545	CK	RK_1	OK	4.65305	1.13887	-2.03057	-2.08467	0.00215	0.0115533	yes	UDP-N-acetylenolpyruvoylglucosamine reductase (D1R942_9CHLA)
Solyc02g063220.2	Solyc02g063220.2	-	2:35269235-35274672	CK	RK_1	OK	1.5667	3.23115	1.04432	1.97195	0.00655	0.0285333	yes	Mannose-6-phosphate isomerase 2
Solyc02g063240.2	Solyc02g063240.2	-	2:35300806-35303878	CK	RK_1	OK	20.1679	55.2212	1.45316	5.03358	5e-05	0.000447115	yes	Sterol C-5 desaturase (D7FW86_ECTSI)
Solyc02g063250.2	Solyc02g063250.2	-	2:35304790-35307676	CK	RK_1	OK	0.848272	4.53094	2.41721	2.60456	0.00035	0.00250341	yes	Peptide methionine sulfoxide reductase msrA (D7E9W5_METEZ)
Solyc02g063290.2	Solyc02g063290.2	-	2:35356830-35360294	CK	RK_1	OK	2.08937	8.4621	2.01795	2.64742	5e-05	0.000447115	yes	Histone chaperone asf1 (B0XH11_CULQU)
Solyc02g063300.2	Solyc02g063300.2	-	2:35364434-35367757	CK	RK_1	OK	6.85789	14.9146	1.12088	3.20534	0.0024	0.0126496	yes	Unknown Protein
Solyc02g063330.2	Solyc02g063330.2	-	2:35397744-35400633	CK	RK_1	OK	18.9174	7.53426	-1.32818	-3.6822	5e-05	0.000447115	yes	Serine/threonine protein kinase-like (Q9FGC3_ARATH)
Solyc02g063350.1	Solyc02g063350.1	-	2:35414292-35416350	CK	RK_1	OK	31.2269	69.6368	1.15706	3.99521	5e-05	0.000447115	yes	Calmodulin (A8IDP6_CHLRE)
Solyc02g063390.2	Solyc02g063390.2	-	2:35485165-35490064	CK	RK_1	OK	1.97582	9.03155	2.19252	4.40615	5e-05	0.000447115	yes	DUF1295 domain protein (Fragment) (C1N4N9_MICPS)
Solyc02g063410.2	Solyc02g063410.2	-	2:35499078-35501062	CK	RK_1	OK	23.1231	10.2819	-1.16923	-2.27553	5e-05	0.000447115	yes	Hydroxyproline-rich glycoprotein (A9YWR1_MEDTR)
Solyc02g063430.2	Solyc02g063430.2	-	2:35520073-35523427	CK	RK_1	OK	2.94571	12.3395	2.0666	4.13421	5e-05	0.000447115	yes	BHLH transcription factor (A9YWR2_MEDTR)
Solyc02g063450.2	Solyc02g063450.2	-	2:35542453-35548705	CK	RK_1	OK	226.334	40.091	-2.49711	-5.96321	5e-05	0.000447115	yes	Hypothetical YFW family protein 5 (Q5AP84_CANAL)
Solyc02g063480.2	Solyc02g063480.2	-	2:35563299-35564949	CK	RK_1	OK	18.3631	45.9821	1.32426	4.36954	5e-05	0.000447115	yes	Xylanase inhibitor (Fragment) (Q53IQ4_WHEAT)
Solyc02g063510.1	Solyc02g063510.1	-	2:35606909-35608656	CK	RK_1	OK	2.86501	6.75589	1.2376	2.72417	0.0003	0.00219291	yes	Unknown Protein
Solyc02g063530.2	Solyc02g063530.2	-	2:35641421-35642443	CK	RK_1	OK	113.224	40.7457	-1.47446	-2.43151	5e-05	0.000447115	yes	Unknown Protein
Solyc02g063540.1	Solyc02g063540.1	-	2:35648516-35649622	CK	RK_1	OK	3.8836	48.2798	3.63596	9.61881	5e-05	0.000447115	yes	1-aminocyclopropane-1-carboxylate synthase 7 (manually curated)
Solyc02g064670.1	Solyc02g064670.1	-	2:35750125-35753291	CK	RK_1	OK	22.5436	66.2	1.55412	4.97758	5e-05	0.000447115	yes	Ribosomal protein L26-like 1 (B7TJ03_PIG)
Solyc02g064680.2	Solyc02g064680.2	-	2:35754964-35761601	CK	RK_1	OK	62.0931	216.881	1.91165	4.33561	5e-05	0.000447115	yes	Calcium-transporting ATPase 1 (Q7XBH9_CERRI)
Solyc02g064690.2	Solyc02g064690.2	-	2:35769497-35772085	CK	RK_1	OK	23.7093	0.264972	-6.48347	-7.38575	5e-05	0.000447115	yes	Acetyltransferase-like protein (Q7EYF5_ORYSJ)
Solyc02g064740.2	Solyc02g064740.2	-	2:35841918-35847920	CK	RK_1	OK	6.78666	2.99172	-1.18173	-2.39145	0.0001	0.000839654	yes	Chaperone protein DnaJ (D6TMN3_9CHLR)
Solyc02g064750.2	Solyc02g064750.2	-	2:35849147-35855030	CK	RK_1	OK	14.8304	34.1159	1.20189	2.64731	5e-05	0.000447115	yes	Prolyl 4-hydroxylase alpha subunit-like protein (Q9LSI6_ARATH)
Solyc02g064940.1	Solyc02g064940.1	-	2:36046439-36049445	CK	RK_1	OK	6.83544	1.74207	-1.97223	-4.28649	5e-05	0.000447115	yes	LRR receptor-like serine/threonine-protein kinase, RLP
Solyc02g064960.2	Solyc02g064960.2	-	2:36073560-36077431	CK	RK_1	OK	22.9333	7.71522	-1.57167	-3.36955	5e-05	0.000447115	yes	ob14536-Solyc02g064960 (manually curated)
Solyc02g064970.2	Solyc02g064970.2	-	2:36095509-36097646	CK	RK_1	OK	228.714	61.9061	-1.88539	-6.41035	5e-05	0.000447115	yes	Peroxidase (Q43499_SOLLC)
Solyc02g065050.1	Solyc02g065050.1	-	2:36167269-36169179	CK	RK_1	OK	0.568294	1.92345	1.75898	2.39472	0.00815	0.0341051	yes	Aspartic proteinase nepenthesin I (A9ZMF9_NEPAL)
Solyc02g065070.2	Solyc02g065070.2	-	2:36234889-36240463	CK	RK_1	OK	12.5309	5.63112	-1.154	-2.49309	5e-05	0.000447115	yes	Calcium-dependent protein kinase-like (Q9LET1_ARATH)
Solyc02g065090.2	Solyc02g065090.2	-	2:36259835-36262169	CK	RK_1	OK	3.86303	84.6554	4.4538	8.92581	5e-05	0.000447115	yes	Patatin-like protein 3 (Q9FZ08_TOBAC)
Solyc02g065150.1	Solyc02g065150.1	-	2:36301383-36305156	CK	RK_1	OK	0.674998	8.34137	3.62733	3.97151	5e-05	0.000447115	yes	LOB domain family protein (D7LG10_ARALY)
Solyc02g065170.2	Solyc02g065170.2	-	2:36332896-36337488	CK	RK_1	OK	17.3382	41.1722	1.24772	3.22669	5e-05	0.000447115	yes	Laccase-22 (LAC22_ORYSJ)
Solyc02g065190.2	Solyc02g065190.2	-	2:36349679-36354577	CK	RK_1	OK	6.66369	24.0879	1.85392	4.09322	5e-05	0.000447115	yes	Cytochrome P450
Solyc02g065230.2	Solyc02g065230.2	-	2:36403302-36405077	CK	RK_1	OK	1.25982	3.03787	1.26984	1.65621	0.00685	0.0295931	yes	Cytochrome P450
Solyc02g065300.1	Solyc02g065300.1	-	2:36490834-36495065	CK	RK_1	OK	44.3115	21.2619	-1.05941	-2.88407	5e-05	0.000447115	yes	Leucyl-tRNA synthetase (Q5PPJ6_RAT)
Solyc02g065350.2	Solyc02g065350.2	-	2:36550599-36553470	CK	RK_1	OK	2.89228	7.13119	1.30193	2.99599	0.00025	0.00187637	yes	B3 domain-containing transcription factor VRN1 (VRN1_ARATH)
Solyc02g065380.2	Solyc02g065380.2	-	2:36563013-36569162	CK	RK_1	OK	58.2155	128.192	1.13884	4.11269	5e-05	0.000447115	yes	Cold acclimation protein COR413-like (A6YDU6_LOLTE)
Solyc02g065400.2	Solyc02g065400.2	PSBO	2:36569654-36579565	CK	RK_1	OK	3.5446	14.927	2.07423	3.90235	5e-05	0.000447115	yes	33kDa precursor protein of oxygen-evolving complex (manually curated)
Solyc02g065470.1	Solyc02g065470.1	-	2:36620758-36628138	CK	RK_1	OK	12.7946	144.858	3.50104	6.97413	5e-05	0.000447115	yes	Pathogenesis-related protein (B3TLW3_ELAGV)
Solyc02g065490.2	Solyc02g065490.2	-	2:36642484-36650942	CK	RK_1	OK	1.53399	0.0866207	-4.14644	-3.15816	0.00855	0.0354377	yes	BEL1-like homeodomain protein 4 (BLH4_ARATH)
Solyc02g065510.1	Solyc02g065510.1	-	2:36682953-36693044	CK	RK_1	OK	2.73507	0.720209	-1.92509	-3.15872	0.0002	0.00154661	yes	Pentatricopeptide repeat-containing protein (D7KH82_ARALY)
Solyc02g065590.2	Solyc02g065590.2	-	2:36741235-36754013	CK	RK_1	OK	6.81226	24.1841	1.82785	4.40753	5e-05	0.000447115	yes	Alpha/beta hydrolase fold-3 (C8PY72_9GAMM)
Solyc02g065660.2	Solyc02g065660.2	-	2:36805521-36815606	CK	RK_1	OK	6.5623	2.88786	-1.1842	-2.79883	5e-05	0.000447115	yes	WPP domain-interacting tail-anchored protein 1 (WIT1_ARATH)
Solyc02g065680.2	Solyc02g065680.2	-	2:36841275-36846405	CK	RK_1	OK	322.531	82.5296	-1.96645	-5.24738	5e-05	0.000447115	yes	Amino acid transporter (B9N1V7_POPTR)
Solyc02g065700.2	Solyc02g065700.2	-	2:36849739-36856597	CK	RK_1	OK	9.70798	3.83723	-1.3391	-2.40277	0.0001	0.000839654	yes	Abhydrolase domain-containing protein FAM108B1 (C0HAS5_SALSA)
Solyc02g065720.2	Solyc02g065720.2	-	2:36870651-36881818	CK	RK_1	OK	9.7786	20.3946	1.06049	2.48607	5e-05	0.000447115	yes	RING finger protein 13 (RNF13_MOUSE)
Solyc02g065740.2	Solyc02g065740.2	-	2:36890757-36893390	CK	RK_1	OK	11.5672	3.76719	-1.61848	-3.97911	5e-05	0.000447115	yes	Alpha-1 4-glucan-protein synthase (UDP-forming) (Q2HV87_MEDTR)
Solyc02g065760.1	Solyc02g065760.1	-	2:36911154-36912409	CK	RK_1	OK	1.63422	0	#NAME?	#NAME?	5e-05	0.000447115	yes	Unknown Protein
Solyc02g066800.1	Solyc02g066800.1	-	2:36944330-36961544	CK	RK_1	OK	5.6725	16.6412	1.55271	2.19858	0.0003	0.00219291	yes	Unknown Protein
Solyc02g066940.2	Solyc02g066940.2	-	2:37186715-37194506	CK	RK_1	OK	40.9285	17.2603	-1.24565	-2.97115	5e-05	0.000447115	yes	Splicing factor -like RNA-binding domain protein (C7SB52_PLADU)
Solyc02g066950.2	Solyc02g066950.2	-	2:37199178-37212972	CK	RK_1	OK	8.61167	3.4042	-1.33898	-2.78776	5e-05	0.000447115	yes	Alpha amylase 2 (IC) (Q010P9_OSTTA)
Solyc02g066960.2	Solyc02g066960.2	-	2:37213397-37215503	CK	RK_1	OK	11.0951	2.13186	-2.37973	-5.09833	5e-05	0.000447115	yes	UDP-glycosyltransferase (D7KLQ4_ARALY)
Solyc02g067010.2	Solyc02g067010.2	-	2:37250562-37258612	CK	RK_1	OK	1.62231	0.621498	-1.38423	-2.22186	0.00015	0.00120231	yes	Guanine nucleotide exchange factor-like protein (Q9LZX8_ARATH)
Solyc02g067040.2	Solyc02g067040.2	-	2:37285684-37291485	CK	RK_1	OK	4.4794	1.92863	-1.21573	-2.10021	0.00035	0.00250341	yes	cDNA clone J075153F01 full insert sequence (B7F9A7_ORYSJ)
Solyc02g067050.2	Solyc02g067050.2	-	2:37291769-37293727	CK	RK_1	OK	4.34508	30.4905	2.8109	5.42762	5e-05	0.000447115	yes	Uncharacterized ACR COG1678 family protein (B6SSQ6_MAIZE)
Solyc02g067090.2	Solyc02g067090.2	-	2:37319753-37329047	CK	RK_1	OK	16.752	5.21348	-1.68402	-3.33274	5e-05	0.000447115	yes	Unknown Protein
Solyc02g067160.2	Solyc02g067160.2	-	2:37352286-37363150	CK	RK_1	OK	88.7895	13.5911	-2.70772	-7.51597	5e-05	0.000447115	yes	Xenotropic and polytropic retrovirus receptor (B2GU54_XENTR)
Solyc02g067270.1	Solyc02g067270.1	-	2:37447796-37465076	CK	RK_1	OK	4.01738	0.327656	-3.616	-5.5009	5e-05	0.000447115	yes	Unknown Protein
Solyc02g067320.1	Solyc02g067320.1	-	2:37520403-37521891	CK	RK_1	OK	3.043	1.08107	-1.49304	-2.26955	0.00375	0.0182308	yes	Zinc finger-homeodomain protein 1 (Fragment) (B0LK19_CUCSA)
Solyc02g067420.2	Solyc02g067420.2	-	2:37604926-37609330	CK	RK_1	OK	48.8711	112.722	1.20571	4.84074	5e-05	0.000447115	yes	Ubiquitin-conjugating enzyme E2 2 (UBC2_WHEAT)
Solyc02g067440.2	Solyc02g067440.2	-	2:37625534-37630064	CK	RK_1	OK	1.67327	34.6409	4.37174	7.69278	5e-05	0.000447115	yes	meloidogyne-induced giant cell protein DB114 (manually curated)
Solyc02g067460.2	Solyc02g067460.2	-	2:37658987-37665590	CK	RK_1	OK	175.136	354.126	1.01578	3.17042	5e-05	0.000447115	yes	Porin/voltage-dependent anion-selective channel protein (A9P802_POPTR)
Solyc02g067480.2	Solyc02g067480.2	-	2:37670783-37679811	CK	RK_1	OK	1.0195	2.75093	1.43206	1.6793	0.00915	0.0374539	yes	Pyridine nucleotide-disulfide oxidoreductase (D3I8P7_9BACT)
Solyc02g067490.2	Solyc02g067490.2	-	2:37680485-37682470	CK	RK_1	OK	4.08856	1.79281	-1.18938	-1.60333	0.00775	0.0327388	yes	At1g59710-like protein (Fragment) (C7FCK4_ARALP)
Solyc02g067530.2	Solyc02g067530.2,Solyc02g067540.2	-	2:37696306-37710994	CK	RK_1	OK	17.7101	48.0291	1.43934	3.30335	0.0003	0.00219291	yes	Prolyl 4-hydroxylase alpha subunit-like protein (Q9LSI6_ARATH)
Solyc02g067570.2	Solyc02g067570.2	-	2:37721669-37735323	CK	RK_1	OK	19.7003	7.15303	-1.46159	-3.62451	5e-05	0.000447115	yes	Paired amphipathic helix protein SIN3 (B3LJ52_YEAS1)
Solyc02g067580.2	Solyc02g067580.2	-	2:37741239-37741539	CK	RK_1	OK	16.2469	356.38	4.45518	9.46901	5e-05	0.000447115	yes	B12D-like protein (D2XQY6_WOLAR)
Solyc02g067610.1	Solyc02g067610.1	-	2:37747804-37754582	CK	RK_1	OK	4.33695	106.94	4.62398	6.12621	5e-05	0.000447115	yes	Unknown Protein
Solyc02g067660.2	Solyc02g067660.2	-	2:37794780-37798798	CK	RK_1	OK	45.1914	19.4738	-1.21451	-3.09705	5e-05	0.000447115	yes	Phytoalexin deficient 4 (Fragment) (B2BDV5_ARALY)
Solyc02g067670.2	Solyc02g067670.2	-	2:37802607-37812818	CK	RK_1	OK	9.46239	1.74198	-2.44147	-5.17509	5e-05	0.000447115	yes	Flap structure-specific endonuclease (A8NTE4_COPC7)
Solyc02g067750.2	Solyc02g067750.2	-	2:37862147-37865941	CK	RK_1	OK	0.596073	3.16401	2.40819	3.00111	0.00885	0.0364486	yes	Carbonic anhydrase (B1VK36_SOLLC)
Solyc02g067800.2	Solyc02g067800.2	-	2:37911642-37914067	CK	RK_1	OK	24.1859	74.771	1.62831	3.93749	5e-05	0.000447115	yes	LOB domain protein 1 (B2KKZ3_ORYSJ)
Solyc02g067810.1	Solyc02g067810.1	-	2:37924013-37925716	CK	RK_1	OK	1.71728	6.47266	1.91424	4.05858	5e-05	0.000447115	yes	Genomic DNA chromosome 5 TAC clone K21I16 (Q9FI64_ARATH)
Solyc02g067910.1	Solyc02g067910.1	-	2:38001320-38006234	CK	RK_1	OK	11.6487	32.6211	1.48564	3.20936	5e-05	0.000447115	yes	Unknown Protein; contains Interpro domain(s) IPR013177 Protein of unknown function DUF1713, mitochondria
Solyc02g068040.2	Solyc02g068040.2	-	2:38071593-38089877	CK	RK_1	OK	33.8062	3.19859	-3.40178	-5.05341	5e-05	0.000447115	yes	Unknown Protein
Solyc02g068050.2	Solyc02g068050.2	-	2:38095052-38099977	CK	RK_1	OK	13.5757	4.2084	-1.68969	-3.72095	5e-05	0.000447115	yes	SET domain-containing protein (D7M620_ARALY)
Solyc02g068080.2	Solyc02g068080.2	-	2:38124195-38130110	CK	RK_1	OK	91.8777	21.5028	-2.09519	-4.91791	5e-05	0.000447115	yes	Voltage-gated chloride channel (Q96325_ARATH)
Solyc02g068090.2	Solyc02g068090.2	GHS1	2:38139035-38143939	CK	RK_1	OK	7.58925	15.846	1.06209	2.41903	5e-05	0.000447115	yes	30S ribosomal protein S21, chloroplastic (Fragment) (RR21_SPIOL)
Solyc02g068110.2	Solyc02g068110.2	-	2:38152642-38157038	CK	RK_1	OK	17.1599	37.2737	1.11912	3.48162	5e-05	0.000447115	yes	Enhancer of yellow 2 transcription factor homolog (C1BWN3_ESOLU)
Solyc02g068120.2	Solyc02g068120.2	-	2:38158394-38163187	CK	RK_1	OK	14.2231	29.0447	1.03004	2.21649	5e-05	0.000447115	yes	Gda-1 (B6TDG4_MAIZE)
Solyc02g068170.1	Solyc02g068170.1	-	2:38195707-38196511	CK	RK_1	OK	7.57808	22.9143	1.59635	5.01603	5e-05	0.000447115	yes	Unknown Protein
Solyc02g068250.2	Solyc02g068250.2	-	2:38241602-38244404	CK	RK_1	OK	3.98688	0.326822	-3.60869	-2.58006	0.0026	0.0135072	yes	Unknown Protein
Solyc02g068280.2	Solyc02g068280.2	-	2:38261957-38270741	CK	RK_1	OK	14.0396	3.06378	-2.19611	-3.89725	5e-05	0.000447115	yes	subtilisin-like protein (manually curated)
Solyc02g068340.2	Solyc02g068340.2	ZWI	2:38299495-38309358	CK	RK_1	OK	20.1534	4.63695	-2.11978	-4.93816	5e-05	0.000447115	yes	Kinesin-like calmodulin binding protein (Q7Y1U0_GOSHI)
Solyc02g068390.2	Solyc02g068390.2	-	2:38339235-38344810	CK	RK_1	OK	11.2937	26.7478	1.2439	4.05594	5e-05	0.000447115	yes	Mitochondrial inner membrane protease subunit 1 (B6T7U7_MAIZE)
Solyc02g068400.2	Solyc02g068400.2	QRT3	2:38353020-38355262	CK	RK_1	OK	10.5219	3.66917	-1.51987	-3.8644	5e-05	0.000447115	yes	AT4G20050-like protein (Fragment) (D6PQZ2_9BRAS)
Solyc02g068490.2	Solyc02g068490.2	-	2:38424692-38433581	CK	RK_1	OK	95.2421	16.6439	-2.51661	-6.31566	5e-05	0.000447115	yes	Copper transporting ATPase 2 (D4N237_SPAAU)
Solyc02g068500.2	Solyc02g068500.2	-	2:38444863-38452879	CK	RK_1	OK	26.738	62.2992	1.22032	4.17877	5e-05	0.000447115	yes	Thioredoxin o (B9MUN0_POPTR)
Solyc02g068510.1	Solyc02g068510.1	-	2:38464266-38467778	CK	RK_1	OK	3.53834	0.833818	-2.08527	-2.98132	0.00375	0.0182308	yes	Zinc-binding protein (Q948W7_PEA)
Solyc02g068540.1	Solyc02g068540.1	-	2:38494546-38504406	CK	RK_1	OK	0.312507	1.71507	2.4563	2.52704	0.0056	0.0252141	yes	LRR receptor-like serine/threonine-protein kinase, RLP
Solyc02g068560.2	Solyc02g068560.2	-	2:38512584-38530404	CK	RK_1	OK	2.93402	13.9172	2.24592	5.39349	0.0003	0.00219291	yes	Chromodomain helicase DNA binding protein 5 (A2A8L1_MOUSE)
Solyc02g068680.1	Solyc02g068680.1	-	2:38624371-38626200	CK	RK_1	OK	18.4489	98.2994	2.41365	7.94955	5e-05	0.000447115	yes	CHP-rich zinc finger protein-like (Q9FK70_ARATH)
Solyc02g068720.2	Solyc02g068720.2	-	2:38636587-38658612	CK	RK_1	OK	13.3037	5.36379	-1.3105	-3.04856	5e-05	0.000447115	yes	Nck-associated protein 1 (B7ZGK5_LOTJA)
Solyc02g068770.2	Solyc02g068770.2	-	2:38686737-38690631	CK	RK_1	OK	33.1254	91.5834	1.46715	5.64158	5e-05	0.000447115	yes	50S ribosomal protein L30 (C0B6M9_9FIRM)
Solyc02g068780.2	Solyc02g068780.2	-	2:38694866-38700254	CK	RK_1	OK	8.76531	2.75462	-1.66995	-3.5109	5e-05	0.000447115	yes	Genomic DNA chromosome 5 TAC clone K22G18 (Q9FH52_ARATH)
Solyc02g069070.2	Solyc02g069070.2	-	2:39040736-39043922	CK	RK_1	OK	2.0435	9.60666	2.23299	4.55637	5e-05	0.000447115	yes	Ribonuclease H2 subunit C (C0H7J5_SALSA)
Solyc02g069110.2	Solyc02g069110.2	-	2:39069617-39073218	CK	RK_1	OK	2.68383	5.86922	1.12888	1.96181	0.00075	0.00480926	yes	Cathepsin B (Q1HER6_NICBE)
Solyc02g069120.2	Solyc02g069120.2	-	2:39073736-39082132	CK	RK_1	OK	6.90934	14.5224	1.07166	2.81216	5e-05	0.000447115	yes	Zinc-finger protein ZPR1 (C1BIY5_OSMMO)
Solyc02g069190.2	Solyc02g069190.2	-	2:39154881-39157265	CK	RK_1	OK	0.687419	7.51948	3.45137	3.68196	5e-05	0.000447115	yes	iron-regulated transporter 2 (manually curated)
Solyc02g069220.1	Solyc02g069220.1	-	2:39165036-39171584	CK	RK_1	OK	2.84528	1.39236	-1.03104	-1.89518	0.0029	0.0147858	yes	Unknown Protein
Solyc02g069250.2	Solyc02g069250.2	-	2:39188038-39190198	CK	RK_1	OK	17.0015	3.02167	-2.49225	-4.48533	5e-05	0.000447115	yes	Cinnamyl alcohol dehydrogenase-like protein (A9PHZ1_POPTR)
Solyc02g069260.2	Solyc02g069260.2	-	2:39203952-39211419	CK	RK_1	OK	43.6226	21.1503	-1.0444	-2.61752	5e-05	0.000447115	yes	Argonaute2a (manually curated)
Solyc02g069280.2	Solyc02g069280.2	-	2:39222458-39224124	CK	RK_1	OK	2.05809	0.235577	-3.12704	-2.9104	0.0065	0.0283659	yes	Argonaute3 (manually curated)
Solyc02g069290.2	Solyc02g069290.2	-	2:39224249-39228562	CK	RK_1	OK	18.7229	1.92899	-3.27889	-6.85299	5e-05	0.000447115	yes	Transducin-like (Q6H6D6_ORYSJ)
Solyc02g069310.2	Solyc02g069310.2	-	2:39239553-39249996	CK	RK_1	OK	16.4476	34.2004	1.05613	2.73304	5e-05	0.000447115	yes	NIM1-like protein 1 (manually curated)
Solyc02g069370.2	Solyc02g069370.2	-	2:39281469-39289515	CK	RK_1	OK	158.835	335.775	1.07997	4.61046	5e-05	0.000447115	yes	Ras-related protein Rab-5C (C1C0G6_9MAXI)
Solyc02g069400.2	Solyc02g069400.2	-	2:39304014-39307096	CK	RK_1	OK	13.4979	6.30408	-1.09838	-2.24121	5e-05	0.000447115	yes	Enhanced disease susceptibility 1 (Fragment) (B2BDU4_ARALY)
Solyc02g069430.2	Solyc02g069430.2	-	2:39320204-39325755	CK	RK_1	OK	21.1671	0.830068	-4.67245	-8.36054	5e-05	0.000447115	yes	Phospholipid-transporting ATPase (C1HB29_PARBA)
Solyc02g069490.2	Solyc02g069490.2	-	2:39357640-39360823	CK	RK_1	OK	18.0652	60.6631	1.74761	7.76805	5e-05	0.000447115	yes	FAD linked oxidase domain protein (D1VPW7_9ACTO)
Solyc02g069520.2	Solyc02g069520.2	-	2:39390357-39395093	CK	RK_1	OK	10.3881	3.07442	-1.75655	-2.47287	5e-05	0.000447115	yes	Unknown Protein
Solyc02g069550.1	Solyc02g069550.1	-	2:39396111-39407234	CK	RK_1	OK	7.0998	0.124273	-5.8362	-3.1396	0.00415	0.0197922	yes	Prune homolog 2 (D6RTK6_HUMAN)
Solyc02g069600.2	Solyc02g069600.2	-	2:39441017-39444962	CK	RK_1	OK	41.4849	2.41073	-4.10504	-4.08686	5e-05	0.000447115	yes	Cytochrome P450
Solyc02g069630.2	Solyc02g069630.2	-	2:39465432-39473224	CK	RK_1	OK	41.2073	14.3487	-1.52198	-4.28744	5e-05	0.000447115	yes	Subtilisin-like serine protease (Q948Q4_ARATH)
Solyc02g069670.2	Solyc02g069670.2	-	2:39512288-39517323	CK	RK_1	OK	5.37114	0.988123	-2.44246	-4.28285	5e-05	0.000447115	yes	Alpha-glucosidase 1 (O22444_ARATH)
Solyc02g069680.2	Solyc02g069680.2	-	2:39518870-39525613	CK	RK_1	OK	8.40888	32.8656	1.96659	2.65676	5e-05	0.000447115	yes	Charged multivesicular body protein 2a (B6TQT7_MAIZE)
Solyc02g069720.2	Solyc02g069720.2	LSD1	2:39538750-39546671	CK	RK_1	OK	36.5736	89.6549	1.29358	4.37473	5e-05	0.000447115	yes	Zinc finger protein LSD1 (Q8W195_BRAOL)
Solyc02g069760.1	Solyc02g069760.1	-	2:39581802-39585151	CK	RK_1	OK	10.438	25.3719	1.28138	4.14795	0.0001	0.000839654	yes	RING-finger protein-like (Q5QLR6_ORYSJ)
Solyc02g069800.1	Solyc02g069800.1	-	2:39625275-39628489	CK	RK_1	OK	33.356	15.2867	-1.12567	-3.4978	5e-05	0.000447115	yes	CXE carboxylesterase (Q0ZPU6_ACTCH)
Solyc02g069840.2	Solyc02g069840.2	-	2:39668459-39672602	CK	RK_1	OK	32.8891	84.5555	1.36229	6.10147	5e-05	0.000447115	yes	50S ribosomal protein L20 (B9GNB5_POPTR)
Solyc02g069850.2	Solyc02g069850.2	-	2:39673227-39675463	CK	RK_1	OK	369.641	1320.47	1.83685	10.2512	5e-05	0.000447115	yes	40S ribosomal protein S25-1 (B4FG22_MAIZE)
Solyc02g069940.2	Solyc02g069940.2	-	2:39713388-39721174	CK	RK_1	OK	10.8996	2.0926	-2.3809	-4.90205	5e-05	0.000447115	yes	WPP domain associated protein (manually curated)
Solyc02g069970.2	Solyc02g069970.2	-	2:39757646-39772394	CK	RK_1	OK	6.10248	2.06129	-1.56585	-2.91126	5e-05	0.000447115	yes	Pto-like, Serine/threonine kinase protein, resistance protein
Solyc02g070020.1	Solyc02g070020.1	-	2:39809160-39811754	CK	RK_1	OK	14.9164	38.463	1.36657	4.49569	5e-05	0.000447115	yes	UDP-glucosyltransferase (Q8LKG3_STERE)
Solyc02g070060.1	Solyc02g070060.1	-	2:39901438-39903222	CK	RK_1	OK	1.83765	0	#NAME?	#NAME?	5e-05	0.000447115	yes	FAD-binding domain-containing protein (D7MFH6_ARALY)
Solyc02g070070.1	Solyc02g070070.1	-	2:39904709-39906633	CK	RK_1	OK	4.53544	0.969684	-2.22565	-3.61195	0.0001	0.000839654	yes	FAD-binding domain-containing protein (D7KFP2_ARALY)
Solyc02g070090.1	Solyc02g070090.1	-	2:39927979-39929813	CK	RK_1	OK	3.75834	11.9356	1.6671	4.10845	5e-05	0.000447115	yes	FAD-binding domain-containing protein (D7KFN2_ARALY)
Solyc02g070130.1	Solyc02g070130.1	-	2:39951235-39965572	CK	RK_1	OK	2.29713	9.68532	2.07597	2.48782	0.00655	0.0285333	yes	FAD-binding domain-containing protein (D7MFI0_ARALY)
Solyc02g070200.1	Solyc02g070200.1	-	2:39971355-39973095	CK	RK_1	OK	5.81313	1.68107	-1.78994	-3.42983	5e-05	0.000447115	yes	FAD-binding domain-containing protein (D7MFI0_ARALY)
Solyc02g070260.2	Solyc02g070260.2	-	2:40021731-40048126	CK	RK_1	OK	36.9445	18.0187	-1.03586	-2.59079	5e-05	0.000447115	yes	Protein phosphatase 1 regulatory subunit 7 (C0S143_PARBP)
Solyc02g070310.2	Solyc02g070310.2	-	2:40093231-40094857	CK	RK_1	OK	588.049	1463.89	1.3158	7.28989	5e-05	0.000447115	yes	Ribosomal protein L32 (Q45NI6_MEDSA)
Solyc02g070320.2	Solyc02g070320.2	-	2:40099536-40102095	CK	RK_1	OK	44.9415	96.8349	1.10748	3.74148	5e-05	0.000447115	yes	40S ribosomal protein S4-like protein (Q2XPX5_SOLTU)
Solyc02g070360.2	Solyc02g070360.2	-	2:40104380-40127663	CK	RK_1	OK	136.652	334.062	1.28961	2.97311	0.0001	0.000839654	yes	40S ribosomal protein S4-like protein (Q2XPX5_SOLTU)
Solyc02g070410.1	Solyc02g070410.1	-	2:40138585-40141320	CK	RK_1	OK	1.21154	0.314752	-1.94455	-2.30539	0.0053	0.0241186	yes	Nbs-lrr, resistance protein
Solyc02g070450.1	Solyc02g070450.1	-	2:40184588-40187061	CK	RK_1	OK	2.65213	30.3496	3.51645	8.61434	5e-05	0.000447115	yes	Glucan endo-1 3-beta-glucosidase 7 (B6T478_MAIZE)
Solyc02g070470.1	Solyc02g070470.1	-	2:40199046-40214752	CK	RK_1	OK	24.2493	51.7735	1.09427	1.65546	0.00475	0.0220655	yes	Unknown Protein
Solyc02g070560.2	Solyc02g070560.2	-	2:40298463-40310007	CK	RK_1	OK	33.5413	68.2487	1.02486	2.65927	5e-05	0.000447115	yes	Phospho-N-acetylmuramoyl-pentapeptide-transferase (A0ZB89_NODSP)
Solyc02g070640.2	Solyc02g070640.2	-	2:40330483-40341693	CK	RK_1	OK	49.249	152.502	1.63066	2.63504	0.0011	0.00665243	yes	60S ribosomal protein L18a (D2D962_9ROSI)
Solyc02g070660.2	Solyc02g070660.2	-	2:40330483-40341693	CK	RK_1	OK	14.6313	42.0138	1.52181	1.70275	0.00555	0.0250304	yes	Membrane protein-like (Q5QLQ6_ORYSJ)
Solyc02g070670.2	Solyc02g070670.2	UREG	2:40344559-40348521	CK	RK_1	OK	6.93352	19.493	1.49129	3.94605	5e-05	0.000447115	yes	Urease accessory protein UREG (Q9SYT8_ARATH)
Solyc02g070760.2	Solyc02g070760.2	-	2:40363780-40382043	CK	RK_1	OK	32.0735	13.1602	-1.2852	-3.42239	0.0002	0.00154661	yes	NAD dependent epimerase/dehydratase family protein (B0CAN3_ACAM1)
Solyc02g070890.2	Solyc02g070890.2	-	2:40487513-40494687	CK	RK_1	OK	1.6066	22.5356	3.81013	8.49933	5e-05	0.000447115	yes	Flagellin Sensing 2 (manually curated)
Solyc02g071040.2	Solyc02g071040.2	-	2:40526979-40537152	CK	RK_1	OK	7.10336	3.42897	-1.05073	-2.28607	5e-05	0.000447115	yes	Glycogen synthase (D1R4V0_9CHLA)
Solyc02g071060.2	Solyc02g071060.2	-	2:40549331-40550881	CK	RK_1	OK	6.36274	17.4398	1.45467	4.10551	5e-05	0.000447115	yes	Purine permease family protein (D7MCV2_ARALY)
Solyc02g071070.2	Solyc02g071070.2	-	2:40564620-40568481	CK	RK_1	OK	3.665	8.38341	1.19372	2.79479	5e-05	0.000447115	yes	Cation/H(+) antiporter 18 (CHX18_ARATH)
Solyc02g071080.1	Solyc02g071080.1	-	2:40573140-40574869	CK	RK_1	OK	3.11015	0.548509	-2.5034	-2.44668	0.00135	0.00784845	yes	Purine permease family protein (D7MCV2_ARALY)
Solyc02g071110.2	Solyc02g071110.2	-	2:40591541-40595188	CK	RK_1	OK	3.10891	0.749825	-2.05178	-3.0453	0.00355	0.017441	yes	Purine permease family protein (D7MCV2_ARALY)
Solyc02g071130.2	Solyc02g071130.2	-	2:40611198-40613254	CK	RK_1	OK	7.22425	18.1065	1.32559	2.80042	5e-05	0.000447115	yes	WRKY transcription factor 71 (manually curated)
Solyc02g071220.2	Solyc02g071220.2	-	2:40692845-40694142	CK	RK_1	OK	96.2437	33.0421	-1.54239	-5.86136	5e-05	0.000447115	yes	Response regulator 5 (Q9FRZ0_MAIZE)
Solyc02g071260.2	Solyc02g071260.2	-	2:40745753-40751087	CK	RK_1	OK	4.75891	1.95714	-1.28188	-2.53144	0.0001	0.000839654	yes	Phytochrome E
Solyc02g071270.1	Solyc02g071270.1	-	2:40752120-40760747	CK	RK_1	OK	19.2965	6.83529	-1.49726	-3.44394	5e-05	0.000447115	yes	RNA-binding protein (A8JCE7_CHLRE)
Solyc02g071310.2	Solyc02g071310.2	-	2:40790543-40797660	CK	RK_1	OK	21.8261	57.0748	1.3868	2.38201	0.0003	0.00219291	yes	Plasma membrane associated protein (B4FLA8_MAIZE)
Solyc02g071320.2	Solyc02g071320.2	-	2:40790543-40797660	CK	RK_1	OK	45.7865	21.2121	-1.11003	-1.83704	0.00305	0.0154021	yes	Unknown Protein
Solyc02g071410.2	Solyc02g071410.2	-	2:40874644-40877506	CK	RK_1	OK	8.99115	3.20607	-1.4877	-3.27463	5e-05	0.000447115	yes	1-aminocyclopropane-1-carboxylate oxidase 1 (ACCO1_MALDO)
Solyc02g071430.2	Solyc02g071430.2	-	2:40882548-40884390	CK	RK_1	OK	7.0337	1.57176	-2.1619	-2.91367	5e-05	0.000447115	yes	1-aminocyclopropane-1-carboxylate oxidase (ACCO_ACTDE)
Solyc02g071440.2	Solyc02g071440.2	-	2:40885757-40888429	CK	RK_1	OK	7.4658	2.59645	-1.52376	-3.41748	5e-05	0.000447115	yes	1-aminocyclopropane-1-carboxylate oxidase 1 (ACCO1_MALDO)
Solyc02g071490.2	Solyc02g071490.2	-	2:40905524-40908049	CK	RK_1	OK	8.55831	35.2559	2.04247	6.06128	5e-05	0.000447115	yes	1-aminocyclopropane-1-carboxylate oxidase 1 (ACCO1_MALDO)
Solyc02g071560.2	Solyc02g071560.2	-	2:40966005-40969264	CK	RK_1	OK	3.59116	8.41459	1.22844	2.90518	5e-05	0.000447115	yes	Subtilisin-like protease (Q9FK77_ARATH)
Solyc02g071600.2	Solyc02g071600.2	-	2:41005982-41008997	CK	RK_1	OK	8.3076	20.0129	1.26843	3.66496	5e-05	0.000447115	yes	Unknown Protein
Solyc02g071620.2	Solyc02g071620.2	-	2:41016791-41019080	CK	RK_1	OK	1.03919	27.0002	4.69943	6.29266	5e-05	0.000447115	yes	GDSL-motif lipase/hydrolase family protein 1 (manually curated)
Solyc02g071680.1	Solyc02g071680.1	-	2:41042729-41055464	CK	RK_1	OK	1.85176	0.52848	-1.80898	-2.67166	0.00065	0.0042621	yes	GDSL esterase/lipase At1g29670 (GDL15_ARATH)
Solyc02g071700.2	Solyc02g071700.2	-	2:41066403-41069610	CK	RK_1	OK	176.838	49.1856	-1.84612	-7.07533	5e-05	0.000447115	yes	GDSL esterase/lipase At1g29670 (GDL15_ARATH)
Solyc02g071800.2	Solyc02g071800.2	-	2:41143781-41157193	CK	RK_1	OK	16.6179	35.8776	1.11034	2.69988	5e-05	0.000447115	yes	Receptor like kinase, RLK
Solyc02g071820.2	Solyc02g071820.2	-	2:41169183-41178156	CK	RK_1	OK	1.81528	8.13776	2.16444	3.26163	5e-05	0.000447115	yes	Receptor like kinase, RLK
Solyc02g071880.2	Solyc02g071880.2	-	2:41241894-41256713	CK	RK_1	OK	16.6784	5.32349	-1.64754	-3.83674	5e-05	0.000447115	yes	Receptor like kinase, RLK
Solyc02g071940.1	Solyc02g071940.1	-	2:41297538-41298359	CK	RK_1	OK	8.332	18.4465	1.14661	3.64992	0.00125	0.0073628	yes	Unknown Protein
Solyc02g071970.1	Solyc02g071970.1	-	2:41302913-41303946	CK	RK_1	OK	1.33521	6.24655	2.226	4.08188	0.0009	0.00561747	yes	Unknown Protein
Solyc02g072090.1	Solyc02g072090.1	-	2:41364097-41373588	CK	RK_1	OK	16.0391	2.10724	-2.92816	-5.59456	5e-05	0.000447115	yes	DNA polymerase III subunit gamma/tau (D3EN68_UCYNA)
Solyc02g072100.2	Solyc02g072100.2	-	2:41383409-41390044	CK	RK_1	OK	4.81459	12.1114	1.33088	3.39414	5e-05	0.000447115	yes	Ubiquitin domain containing 1 (B6T693_MAIZE)
Solyc02g072150.2	Solyc02g072150.2	-	2:41426467-41437966	CK	RK_1	OK	34.6707	86.577	1.32027	3.41941	5e-05	0.000447115	yes	Alpha alpha-trehalose-phosphate synthase (UDP-forming) (A3CXN9_METMJ)
Solyc02g072180.2	Solyc02g072180.2	-	2:41504408-41505045	CK	RK_1	OK	29.0122	61.3016	1.07926	3.64083	5e-05	0.000447115	yes	Ras-related protein Rab-25 (RAB25_BOVIN)
Solyc02g072240.2	Solyc02g072240.2	-	2:41549173-41554035	CK	RK_1	OK	60.0935	3.03901	-4.30553	-10.506	5e-05	0.000447115	yes	Cellulose synthase (Q6J8W9_9ROSI)
Solyc02g072270.2	Solyc02g072270.2	-	2:41564511-41567516	CK	RK_1	OK	2.13092	5.38787	1.33824	2.86931	0.00275	0.0141484	yes	Zinc finger family protein (Fragment) (D7M766_ARALY)
Solyc02g072370.1	Solyc02g072370.1	-	2:41608764-41611062	CK	RK_1	OK	30.0106	0.374334	-6.325	-8.10744	5e-05	0.000447115	yes	Subtilisin-like protease (Q9LWA3_SOLLC)
Solyc02g072400.1	Solyc02g072400.1	-	2:41612931-41619639	CK	RK_1	OK	0.153487	2.16763	3.81993	3.75617	0.0003	0.00219291	yes	Receptor like kinase, RLK
Solyc02g072450.2	Solyc02g072450.2	-	2:41650888-41659644	CK	RK_1	OK	1.19598	0.253627	-2.23741	-2.17956	0.0036	0.0176468	yes	Unknown Protein
Solyc02g072480.2	Solyc02g072480.2	-	2:41668660-41673003	CK	RK_1	OK	2.24006	0.369981	-2.59802	-3.82566	5e-05	0.000447115	yes	Receptor like kinase, RLK
Solyc02g072490.2	Solyc02g072490.2	-	2:41678980-41687456	CK	RK_1	OK	9.85513	0.566903	-4.1197	-2.89837	0.0017	0.0095118	yes	Os01g0841200 protein (Fragment) (Q0JHU9_ORYSJ)
Solyc02g072530.1	Solyc02g072530.1	-	2:41719080-41724000	CK	RK_1	OK	46.4364	17.1247	-1.43918	-4.14543	5e-05	0.000447115	yes	CBL-interacting protein kinase 01 (A5BKH1_VITVI)
Solyc02g072560.1	Solyc02g072560.1	-	2:41733196-41734283	CK	RK_1	OK	1.20469	0	#NAME?	#NAME?	5e-05	0.000447115	yes	DOG1 alpha splice variant (A0SVJ7_ARATH)
Solyc02g072570.1	Solyc02g072570.1	-	2:41734861-41736243	CK	RK_1	OK	4.82745	0.877924	-2.45909	-3.57165	0.00015	0.00120231	yes	Transcription factor bZIP98 (Fragment) (A4ZGS6_SOYBN)
Solyc02g073580.1	Solyc02g073580.1	-	2:41747196-41749562	CK	RK_1	OK	29.4023	89.3727	1.60391	5.29742	5e-05	0.000447115	yes	BZIP transcription factor (Q8W5R8_ORYSA)
Solyc02g076630.1	Solyc02g076630.1	-	2:41784681-41788469	CK	RK_1	OK	25.9365	1.8385	-3.81838	-5.2721	5e-05	0.000447115	yes	Unknown Protein
Solyc02g076660.2	Solyc02g076660.2	-	2:41800559-41806407	CK	RK_1	OK	23.0688	2.38553	-3.27356	-6.87276	5e-05	0.000447115	yes	Receptor like kinase, RLK
Solyc02g076670.2	Solyc02g076670.2	-	2:41818520-41822624	CK	RK_1	OK	2.0819	6.39487	1.61901	3.40131	5e-05	0.000447115	yes	Myb-like DNA-binding domain SHAQKYF class family protein expressed (Q2QYV2_ORYSJ)
Solyc02g076680.2	Solyc02g076680.2	-	2:41824291-41827823	CK	RK_1	OK	6.6953	1.21616	-2.46081	-4.02976	5e-05	0.000447115	yes	Unknown Protein; contains Interpro domain(s) IPR007789 Protein of unknown function DUF688
Solyc02g076720.2	Solyc02g076720.2	-	2:41844421-41850149	CK	RK_1	OK	15.4302	7.24479	-1.09074	-2.63491	5e-05	0.000447115	yes	Phosphoribosylformylglycinamidine synthase (A9Y5J1_ARATH)
Solyc02g076740.1	Solyc02g076740.1	-	2:41854122-41860441	CK	RK_1	OK	15.3962	0.626899	-4.6182	-2.505	0.00065	0.0042621	yes	Unknown Protein
Solyc02g076750.1	Solyc02g076750.1	-	2:41854122-41860441	CK	RK_1	OK	36.1634	3.14215	-3.52471	-4.3384	5e-05	0.000447115	yes	Cathepsin B-like cysteine proteinase (CYSP_SCHMA)
Solyc02g076760.2	Solyc02g076760.2	-	2:41862784-41868020	CK	RK_1	OK	7.02096	25.005	1.83248	4.20528	5e-05	0.000447115	yes	N-(5&apos-phosphoribosyl)anthranilate isomerase (B9SQM9_RICCO)
Solyc02g076820.2	Solyc02g076820.2	-	2:41941268-41949257	CK	RK_1	OK	6.07012	18.4448	1.60342	3.15865	5e-05	0.000447115	yes	Light-dependent short hypocotyls 1 (D7M6V0_ARALY)
Solyc02g076830.1	Solyc02g076830.1	-	2:41941268-41949257	CK	RK_1	OK	1.02197	17.7899	4.12164	4.2248	5e-05	0.000447115	yes	S-locus-specific glycoprotein (Fragment) (Q84V84_CICIN)
Solyc02g076840.2	Solyc02g076840.2	-	2:41959269-41969821	CK	RK_1	OK	12.4692	4.32435	-1.52782	-3.49886	5e-05	0.000447115	yes	Wiskott-Aldrich syndrome protein family member 2 (WASF2_MOUSE)
Solyc02g076850.1	Solyc02g076850.1	-	2:41976182-41977336	CK	RK_1	OK	2.53088	23.2457	3.19926	7.11826	5e-05	0.000447115	yes	Dof zinc finger protein4 (manually curated)
Solyc02g076880.2	Solyc02g076880.2	-	2:41983229-41997940	CK	RK_1	OK	9.28206	28.1694	1.60161	1.57039	0.01265	0.0484915	yes	Copper ion binding protein (B6T4F6_MAIZE)
Solyc02g076890.1	Solyc02g076890.1	-	2:42005808-42006690	CK	RK_1	OK	40.2169	9.81068	-2.03538	-6.66477	5e-05	0.000447115	yes	Unknown Protein; contains Interpro domain(s) IPR007493 Protein of unknown function DUF538
Solyc02g076920.2	Solyc02g076920.2	-	2:42027802-42030927	CK	RK_1	OK	6.90069	0.820781	-3.07167	-5.02633	5e-05	0.000447115	yes	Transcription factor MYC2 (RAP1_ARATH)
Solyc02g076960.2	Solyc02g076960.2	-	2:42048944-42062976	CK	RK_1	OK	7.58386	2.01968	-1.9088	-3.72708	5e-05	0.000447115	yes	UPF0052 domain protein (Q4WVM6_ASPFU)
Solyc02g076980.2	Solyc02g076980.2	-	2:42066269-42067659	CK	RK_1	OK	17.4028	1.74525	-3.31781	-6.51602	5e-05	0.000447115	yes	Cathepsin B-like cysteine proteinase (CYSP_SCHMA)
Solyc02g076990.2	Solyc02g076990.2	-	2:42073015-42074521	CK	RK_1	OK	6.83013	2.79282	-1.29019	-2.72676	0.001	0.00614479	yes	Lipase-like (Q8RZ40_ORYSJ)
Solyc02g077030.2	Solyc02g077030.2	-	2:42105753-42107647	CK	RK_1	OK	4.92408	10.0104	1.02357	2.60262	0.00095	0.00588039	yes	Lipase-like (Q8RZ40_ORYSJ)
Solyc02g077060.1	Solyc02g077060.1	-	2:42122095-42123082	CK	RK_1	OK	16.2962	7.83661	-1.05623	-2.96599	0.00115	0.00690403	yes	RPW8.2 (C4P0N9_ARALP)
Solyc02g077110.2	Solyc02g077110.2	-	2:42169643-42171575	CK	RK_1	OK	0.759443	2.61402	1.78326	2.59482	0.00205	0.0111038	yes	Lipase-like protein (Q8LF19_ARATH)
Solyc02g077160.2	Solyc02g077160.2	-	2:42187801-42189484	CK	RK_1	OK	9.78962	2.44926	-1.99891	-3.34974	5e-05	0.000447115	yes	Lipase-like protein (Q8LF19_ARATH)
Solyc02g077210.1	Solyc02g077210.1	-	2:42195971-42204376	CK	RK_1	OK	1.55166	0.0877229	-4.14472	-1.67345	0.00535	0.0243047	yes	Unknown Protein
Solyc02g077220.2	Solyc02g077220.2	-	2:42216778-42222073	CK	RK_1	OK	0	6.16347	inf	#NAME?	5e-05	0.000447115	yes	Isoamyl acetate-hydrolyzing esterase (B6THH7_MAIZE)
Solyc02g077230.2	Solyc02g077230.2	-	2:42223582-42227825	CK	RK_1	OK	4.72436	21.0496	2.1556	4.42124	5e-05	0.000447115	yes	Unknown Protein
Solyc02g077240.2	Solyc02g077240.2	-	2:42240148-42245954	CK	RK_1	OK	4.75958	195.023	5.35667	13.1276	5e-05	0.000447115	yes	Pyruvate decarboxylase (Q1I1D9_CITSI)
Solyc02g077260.2	Solyc02g077260.2	-	2:42250372-42255942	CK	RK_1	OK	42.2462	3.52532	-3.583	-8.7309	5e-05	0.000447115	yes	Calmodulin binding protein (B6TIB2_MAIZE)
Solyc02g077270.2	Solyc02g077270.2	-	2:42257946-42262815	CK	RK_1	OK	10.7733	5.24584	-1.03821	-2.31774	0.00015	0.00120231	yes	Calcium ion binding protein (B6U1M5_MAIZE)
Solyc02g077300.1	Solyc02g077300.1	-	2:42278714-42281063	CK	RK_1	OK	5.62072	1.59785	-1.81462	-3.29963	0.0002	0.00154661	yes	Peroxidase 73 (B6U0T8_MAIZE)
Solyc02g077610.2	Solyc02g077610.2	-	2:42495505-42500006	CK	RK_1	OK	5.91188	19.8622	1.74834	4.77263	5e-05	0.000447115	yes	NAC domain protein IPR003441 (B9H2Q1_POPTR)
Solyc02g077630.2	Solyc02g077630.2	-	2:42508289-42512648	CK	RK_1	OK	10.828	3.85947	-1.48829	-3.77027	5e-05	0.000447115	yes	Receptor like kinase, RLK
Solyc02g077660.2	Solyc02g077660.2	-	2:42546241-42563540	CK	RK_1	OK	17.0136	4.90183	-1.7953	-3.7532	5e-05	0.000447115	yes	Homeobox protein EgHBX4 (Fragment) (HBX4_ECHGR)
Solyc02g077710.1	Solyc02g077710.1	-	2:42593645-42595498	CK	RK_1	OK	171.924	15.0743	-3.51161	-10.29	5e-05	0.000447115	yes	E6-2 protein kinase (B6E139_GOSHI)
Solyc02g077720.2	Solyc02g077720.2	-	2:42605412-42606978	CK	RK_1	OK	4.8568	0.991562	-2.29223	-1.99388	0.0031	0.0156139	yes	Unknown Protein
Solyc02g077730.2	Solyc02g077730.2	-	2:42607509-42611004	CK	RK_1	OK	17.004	44.3505	1.38308	2.57949	5e-05	0.000447115	yes	Unknown Protein
Solyc02g077740.2	Solyc02g077740.2	-	2:42611340-42614005	CK	RK_1	OK	43.3085	87.9568	1.02215	2.84535	5e-05	0.000447115	yes	OB-fold nucleic acid binding domain containing protein (B6SHT0_MAIZE)
Solyc02g077770.2	Solyc02g077770.2	-	2:42624555-42634607	CK	RK_1	OK	6.75006	108.47	4.00625	7.74611	5e-05	0.000447115	yes	Unknown Protein
Solyc02g077800.1	Solyc02g077800.1	-	2:42654470-42655749	CK	RK_1	OK	0	1.16452	inf	#NAME?	5e-05	0.000447115	yes	Unknown Protein; contains Interpro domain(s) IPR001878 Zinc finger, CCHC-type
Solyc02g077810.1	Solyc02g077810.1	-	2:42662716-42663632	CK	RK_1	OK	0	1.3917	inf	#NAME?	5e-05	0.000447115	yes	Ethylene-responsive transcription factor 4 (B6SU49_MAIZE)
Solyc02g077910.2	Solyc02g077910.2	-	2:42738311-42741091	CK	RK_1	OK	1.75089	4.48676	1.35759	1.83733	0.00135	0.00784845	yes	Mitochondrial ornithine carrier protein (B6K278_SCHJY)
Solyc02g077920.2	Solyc02g077920.2	-	2:42742293-42745500	CK	RK_1	OK	8.6522	3.66169	-1.24056	-2.53076	0.0001	0.000839654	yes	ob15314-Solyc02g077920 (manually curated)
Solyc02g078020.2	Solyc02g078020.2	-	2:42827110-42833262	CK	RK_1	OK	23.8641	3.84477	-2.63387	-5.70742	5e-05	0.000447115	yes	Binding protein (Fragment) (D7KCU4_ARALY)
Solyc02g078110.1	Solyc02g078110.1	-	2:42891275-42891918	CK	RK_1	OK	0.799639	62.4845	6.288	11.8315	0.0048	0.0222548	yes	Unknown Protein
Solyc02g078130.2	Solyc02g078130.2	-	2:42909983-42912038	CK	RK_1	OK	3.48805	9.15465	1.39208	3.30414	0.00055	0.00369386	yes	Basic helix-loop-helix family protein (D7MFG5_ARALY)
Solyc02g078150.2	Solyc02g078150.2	-	2:42930534-42931856	CK	RK_1	OK	189.154	386.392	1.03051	3.8939	5e-05	0.000447115	yes	Plant-specific domain TIGR01615 family protein (B6UDN7_MAIZE)
Solyc02g078210.2	Solyc02g078210.2	-	2:42966070-42975288	CK	RK_1	OK	81.6059	30.5179	-1.41902	-3.93508	5e-05	0.000447115	yes	Ubiquitin-conjugating enzyme 22 (D7L888_ARALY)
Solyc02g078260.2	Solyc02g078260.2	RPB2	2:43005616-43013613	CK	RK_1	OK	29.8144	10.9074	-1.4507	-3.93284	5e-05	0.000447115	yes	RNA polymerase II subunit 2 (manually curated)
Solyc02g078400.2	Solyc02g078400.2	-	2:43082553-43099189	CK	RK_1	OK	3.78288	28.9414	2.93558	6.76265	5e-05	0.000447115	yes	Allantoinase (Q6S4R9_ROBPS)
Solyc02g078480.2	Solyc02g078480.2	-	2:43144029-43146580	CK	RK_1	OK	35.084	110.346	1.65315	4.3167	5e-05	0.000447115	yes	CBS domain containing protein (B6SWR6_MAIZE)
Solyc02g078500.2	Solyc02g078500.2	-	2:43165480-43190053	CK	RK_1	OK	1.78135	423.572	7.89349	6.22999	5e-05	0.000447115	yes	Aluminum-induced protein-like (Q9FG81_ARATH)
Solyc02g078550.2	Solyc02g078550.2	-	2:43208011-43218770	CK	RK_1	OK	22.0109	10.4512	-1.07455	-1.94136	0.00245	0.0128578	yes	RNA polymerase II C-terminal domain phosphatase-like 1 (CPL1_ARATH)
Solyc02g078560.2	Solyc02g078560.2	-	2:43223081-43234021	CK	RK_1	OK	19.6569	8.94638	-1.13566	-2.68752	5e-05	0.000447115	yes	Wings apart-like CG3707-RB isoform B (Fragment) (B5AID2_DROME)
Solyc02g078570.2	Solyc02g078570.2	-	2:43234154-43236839	CK	RK_1	OK	80.451	39.8211	-1.01458	-2.70909	5e-05	0.000447115	yes	Epoxide hydrolase 3 (D8L7V9_PRUPE)
Solyc02g078590.1	Solyc02g078590.1	-	2:43251366-43253749	CK	RK_1	OK	3.7139	1.79344	-1.05021	-2.16159	0.00365	0.0178501	yes	Alpha-1 4-galactosyltransferase (Q0R0H6_MOUSE)
Solyc02g078600.2	Solyc02g078600.2	-	2:43254637-43257881	CK	RK_1	OK	7.4487	2.62892	-1.50252	-2.87017	5e-05	0.000447115	yes	polyol monosaccharide transporter 1 (manually curated)
Solyc02g078620.1	Solyc02g078620.1	-	2:43272613-43274232	CK	RK_1	OK	4.1263	13.9644	1.75883	4.68334	5e-05	0.000447115	yes	Dof zinc finger protein 6 (A5HWF5_HORVD)
Solyc02g078640.2	Solyc02g078640.2	-	2:43274915-43302920	CK	RK_1	OK	23.5656	7.66544	-1.62024	-3.73603	5e-05	0.000447115	yes	Microtubule associated protein (A8J2Q6_CHLRE)
Solyc02g078650.2	Solyc02g078650.2	-	2:43317946-43320851	CK	RK_1	OK	85.9468	492.206	2.51775	5.69461	5e-05	0.000447115	yes	Polyphenol oxidase (B3WFP2_TAROF)
Solyc02g078660.2	Solyc02g078660.2	-	2:43323561-43328735	CK	RK_1	OK	0.923583	4.37071	2.24255	3.576	5e-05	0.000447115	yes	Phosphoinositide-binding clathrin adaptor N-terminal Wiscott-Aldrich syndrome C-terminal (A2Q4Q2_MEDTR)
Solyc02g078720.2	Solyc02g078720.2	-	2:43385998-43391743	CK	RK_1	OK	1.27868	5.44002	2.08896	2.53691	0.00035	0.00250341	yes	Unknown Protein
Solyc02g078760.1	Solyc02g078760.1	-	2:43402761-43404069	CK	RK_1	OK	3.34075	12.1586	1.86373	4.37606	5e-05	0.000447115	yes	CK25 (Q1W1G0_TOBAC)
Solyc02g078800.2	Solyc02g078800.2	-	2:43445761-43460092	CK	RK_1	OK	12.9738	4.94084	-1.39277	-3.23688	5e-05	0.000447115	yes	WD-repeat protein (B0C2Q9_ACAM1)
Solyc02g078870.1	Solyc02g078870.1	-	2:43514173-43515525	CK	RK_1	OK	8.1563	44.1412	2.43614	8.48463	5e-05	0.000447115	yes	Unknown Protein
Solyc02g078880.2	Solyc02g078880.2	-	2:43518951-43526031	CK	RK_1	OK	20.6251	88.814	2.10639	4.05263	5e-05	0.000447115	yes	RNA helicase DEAD8 (manually curated)
Solyc02g078890.1	Solyc02g078890.1	-	2:43528283-43530214	CK	RK_1	OK	15.4746	61.6717	1.99471	6.77826	5e-05	0.000447115	yes	Unknown Protein
Solyc02g078920.2	Solyc02g078920.2	-	2:43538713-43550578	CK	RK_1	OK	21.4791	8.65759	-1.3109	-3.17945	5e-05	0.000447115	yes	SP I mismatch endonuclease (A0MSM3_SPIOL)
Solyc02g078950.2	Solyc02g078950.2	-	2:43557979-43564361	CK	RK_1	OK	14.7583	1.34996	-3.45054	-6.3521	5e-05	0.000447115	yes	Beta-galactosidase (B9HYZ2_POPTR)
Solyc02g078960.2	Solyc02g078960.2	-	2:43570558-43580436	CK	RK_1	OK	26.6696	69.1428	1.37438	3.53946	5e-05	0.000447115	yes	Transmembrane protein 34 (A9UM61_XENTR)
Solyc02g079010.2	Solyc02g079010.2	-	2:43635768-43637715	CK	RK_1	OK	12.9288	49.6928	1.94244	5.56288	5e-05	0.000447115	yes	Cotton fiber expressed protein 1 (O81373_GOSHI)
Solyc02g079020.2	Solyc02g079020.2	-	2:43638391-43649852	CK	RK_1	OK	6.14409	3.07042	-1.00076	-2.08142	0.0002	0.00154661	yes	AP2 domain-containing transcription factor (B9HWL7_POPTR)
Solyc02g079220.2	Solyc02g079220.2	-	2:43831351-43837030	CK	RK_1	OK	72.9487	586.368	3.00685	8.10611	5e-05	0.000447115	yes	Sugar transporter protein 1 (manually curated)
Solyc02g079230.2	Solyc02g079230.2	-	2:43839593-43846275	CK	RK_1	OK	40.982	93.8556	1.19545	2.73344	5e-05	0.000447115	yes	Vesicle-associated membrane family protein (D7MET3_ARALY)
Solyc02g079240.1	Solyc02g079240.1	-	2:43850762-43851784	CK	RK_1	OK	1.70188	22.8705	3.74829	7.64169	5e-05	0.000447115	yes	Unknown Protein
Solyc02g079260.1	Solyc02g079260.1	-	2:43854084-43871158	CK	RK_1	OK	2.28003	0.586564	-1.95869	-2.1285	0.00185	0.0102064	yes	Pentatricopeptide repeat-containing protein (D7MHD4_ARALY)
Solyc02g079290.2	Solyc02g079290.2	-	2:43905328-43906613	CK	RK_1	OK	11.4364	3.6929	-1.6308	-1.83097	0.0025	0.0130775	yes	SELF PRUNING 2G
Solyc02g079320.2	Solyc02g079320.2,Solyc02g079340.2	-	2:43926109-43946125	CK	RK_1	OK	6.5192	25.4182	1.96309	3.70218	5e-05	0.000447115	yes	Unknown Protein
Solyc02g079330.2	Solyc02g079330.2,Solyc02g079350.2	-	2:43926109-43946125	CK	RK_1	OK	1.87853	28.1355	3.90472	6.17923	5e-05	0.000447115	yes	Equilibrative nucleoside transporter (B9H1Z9_POPTR)
Solyc02g079340.2	Solyc02g079340.2	-	2:43926109-43946125	CK	RK_1	OK	4.11541	13.4509	1.7086	2.4695	0.0063	0.0276467	yes	Unknown Protein
Solyc02g079350.2	Solyc02g079350.2	-	2:43926109-43946125	CK	RK_1	OK	0.730077	11.2745	3.94887	3.19489	0.0002	0.00154661	yes	Equilibrative nucleoside transporter (B9H1Z9_POPTR)
Solyc02g079390.2	Solyc02g079390.2	-	2:43962135-43972512	CK	RK_1	OK	7.97052	51.8388	2.70129	5.54361	5e-05	0.000447115	yes	Uncharacterized Cys-rich domain (Q2HTU7_MEDTR)
Solyc02g079410.2	Solyc02g079410.2	-	2:43980055-43983533	CK	RK_1	OK	36.6882	92.6247	1.33608	3.55048	5e-05	0.000447115	yes	Universal stress protein (Usp) (A2Q2X4_MEDTR)
Solyc02g079440.1	Solyc02g079440.1	-	2:44002148-44004227	CK	RK_1	OK	5.97236	21.1921	1.82716	4.94273	5e-05	0.000447115	yes	FAD-binding domain-containing protein (D7MFH6_ARALY)
Solyc02g079460.1	Solyc02g079460.1	-	2:44012558-44014744	CK	RK_1	OK	1.64401	31.5038	4.26023	8.99754	5e-05	0.000447115	yes	FAD-binding domain-containing protein (D7MFH6_ARALY)
Solyc02g079520.1	Solyc02g079520.1	-	2:44055324-44055956	CK	RK_1	OK	18.6065	1.7408	-3.41798	-7.19861	0.0002	0.00154661	yes	Calcium-binding EF hand family protein (Fragment) (D7MEH5_ARALY)
Solyc02g079530.2	Solyc02g079530.2	-	2:44063860-44069066	CK	RK_1	OK	0.537585	1.39736	1.37814	2.24482	0.0007	0.00454329	yes	Serine/threonine-protein kinase receptor (B6U2B7_MAIZE)
Solyc02g079540.1	Solyc02g079540.1	-	2:44069208-44073386	CK	RK_1	OK	2.5463	0.302357	-3.07408	-3.66322	5e-05	0.000447115	yes	Serine/threonine-protein kinase receptor (B6U2B7_MAIZE)
Solyc02g079710.2	Solyc02g079710.2	-	2:44169848-44173923	CK	RK_1	OK	1.48166	0.134914	-3.45711	-2.82722	0.00045	0.00310878	yes	Serine/threonine kinase receptor (Q7DMS5_BRANA)
Solyc02g079770.2	Solyc02g079770.2	-	2:44227582-44230068	CK	RK_1	OK	14.7479	32.0326	1.11903	2.59692	5e-05	0.000447115	yes	DAG protein (B6TYI4_MAIZE)
Solyc02g079780.1	Solyc02g079780.1	-	2:44230124-44232916	CK	RK_1	OK	8.91254	38.8289	2.12322	6.6617	5e-05	0.000447115	yes	Pro-resilin (B6T4Q5_MAIZE)
Solyc02g079790.2	Solyc02g079790.2	-	2:44236409-44239895	CK	RK_1	OK	6.85418	18.4986	1.43236	3.85438	5e-05	0.000447115	yes	POT family domain containing protein expressed (D8L9H8_WHEAT)
Solyc02g079850.2	Solyc02g079850.2	-	2:44256062-44260736	CK	RK_1	OK	11.0567	3.74588	-1.56154	-3.34589	5e-05	0.000447115	yes	Pleckstrin homology domain-containing family F member 2 (PKHF2_DANRE)
Solyc02g079920.2	Solyc02g079920.2	-	2:44311841-44316759	CK	RK_1	OK	1.67495	0.642328	-1.38274	-2.37425	0.00095	0.00588039	yes	Transcription factor (Fragment) (D6MKQ1_9ASPA)
Solyc02g079940.2	Solyc02g079940.2	-	2:44327808-44331712	CK	RK_1	OK	5.24943	11.8062	1.16931	2.79829	0.0019	0.0104353	yes	Unknown Protein; contains Interpro domain(s) IPR009606 Protein of unknown function DUF1218
Solyc02g079960.2	Solyc02g079960.2	-	2:44333144-44337359	CK	RK_1	OK	13.9084	53.3064	1.93835	6.44557	5e-05	0.000447115	yes	Thioredoxin h (Q9XF70_HEVBR)
Solyc02g079970.2	Solyc02g079970.2	-	2:44342917-44349161	CK	RK_1	OK	76.2589	155.94	1.03201	2.4988	5e-05	0.000447115	yes	Transcription factor (Fragment) (D6MKL1_9ASPA)
Solyc02g080040.2	Solyc02g080040.2	-	2:44373835-44377201	CK	RK_1	OK	12.0925	5.28396	-1.19442	-2.58761	5e-05	0.000447115	yes	Receptor-like protein kinase (C6ZRS0_SOYBN)
Solyc02g080120.1	Solyc02g080120.1	-	2:44432016-44437007	CK	RK_1	OK	1.54255	5.50724	1.83602	2.53231	0.0001	0.000839654	yes	Gibberellin 2-beta-dioxygenase 7 (B6SZM8_MAIZE)
Solyc02g080130.2	Solyc02g080130.2	-	2:44439212-44443909	CK	RK_1	OK	42.5819	91.2947	1.10029	3.53102	5e-05	0.000447115	yes	Chaperone dnaj-like protein (B7FX28_PHATR)
Solyc02g080140.2	Solyc02g080140.2,XLOC_010838	-	2:44444734-44454435	CK	RK_1	OK	35.2884	77.0769	1.12711	4.52508	0.00015	0.00120231	yes	Cysteine-rich PDZ-binding protein (C3KI27_ANOFI)
Solyc02g080150.1	Solyc02g080150.1	-	2:44456897-44459500	CK	RK_1	OK	6.13542	22.7178	1.88859	3.78792	5e-05	0.000447115	yes	Unknown Protein
Solyc02g080160.2	Solyc02g080160.2	-	2:44459923-44462477	CK	RK_1	OK	1.72678	6.2415	1.85381	3.09398	5e-05	0.000447115	yes	Xyloglucan endotransglucosylase/hydrolase 1 (C0IRG0_9ERIC)
Solyc02g080190.2	Solyc02g080190.2	-	2:44476069-44478804	CK	RK_1	OK	5.00663	31.3689	2.64742	4.38342	5e-05	0.000447115	yes	Nuclear transport factor 2 (B3TLR5_ELAGV)
Solyc02g080210.2	Solyc02g080210.2	-	2:44487694-44489595	CK	RK_1	OK	30.6078	176.68	2.52916	8.01179	5e-05	0.000447115	yes	Pectinesterase (B9RXQ4_RICCO)
Solyc02g080220.2	Solyc02g080220.2	-	2:44496888-44499022	CK	RK_1	OK	7.82435	89.8211	3.52101	9.69861	5e-05	0.000447115	yes	Pectinesterase (B9RXQ4_RICCO)
Solyc02g080340.2	Solyc02g080340.2	-	2:44591050-44603274	CK	RK_1	OK	4.74447	1.54843	-1.61544	-3.54122	5e-05	0.000447115	yes	Patatin-like phospholipase family protein (A8PYJ4_BRUMA)
Solyc02g080360.1	Solyc02g080360.1	-	2:44603390-44605578	CK	RK_1	OK	4.7884	1.90959	-1.32628	-2.86123	0.0006	0.00397891	yes	Unknown Protein
Solyc02g080410.2	Solyc02g080410.2	-	2:44627623-44641004	CK	RK_1	OK	20.3015	123.009	2.59911	5.08559	5e-05	0.000447115	yes	class I heat shock protein (Q69BI7_CARPA)
Solyc02g080450.1	Solyc02g080450.1	-	2:44662091-44663275	CK	RK_1	OK	23.9939	9.16376	-1.38866	-4.68403	5e-05	0.000447115	yes	Unknown Protein
Solyc02g080480.2	Solyc02g080480.2	-	2:44685654-44688862	CK	RK_1	OK	24.7974	6.68093	-1.89207	-4.33141	5e-05	0.000447115	yes	Multidrug resistance protein mdtK (MDTK_EDWI9)
Solyc02g080510.1	Solyc02g080510.1	-	2:44716528-44717913	CK	RK_1	OK	23.4761	8.42779	-1.47797	-3.95912	5e-05	0.000447115	yes	Arabidopsis thaliana genomic DNA chromosome 5 P1 clone MOK16 (Q9LYW2_ARATH)
Solyc02g080520.2	Solyc02g080520.2	-	2:44730752-44733704	CK	RK_1	OK	4.28677	0.56512	-2.92326	-3.66629	5e-05	0.000447115	yes	Os04g0625000 protein (Fragment) (Q0J9Y7_ORYSJ)
Solyc02g080550.1	Solyc02g080550.1	-	2:44750917-44751625	CK	RK_1	OK	10.8531	25.0824	1.20857	4.20632	0.0008	0.0050809	yes	Unknown Protein
Solyc02g080560.1	Solyc02g080560.1	-	2:44753273-44754902	CK	RK_1	OK	3.2857	18.5532	2.4974	6.68598	5e-05	0.000447115	yes	Unknown Protein
Solyc02g080580.1	Solyc02g080580.1	-	2:44778752-44780377	CK	RK_1	OK	0.892453	3.32234	1.89635	3.08828	0.0017	0.0095118	yes	Nuclear protein (B6U7S5_MAIZE)
Solyc02g080590.2	Solyc02g080590.2	-	2:44788432-44792643	CK	RK_1	OK	10.2963	22.027	1.09714	2.28568	0.0001	0.000839654	yes	Autophagy-related protein 8 (C1EJ88_9CHLO)
Solyc02g080620.2	Solyc02g080620.2	-	2:44806051-44813795	CK	RK_1	OK	7.3176	26.3165	1.84653	4.04214	5e-05	0.000447115	yes	Prephenate dehydratase family protein (D7KMI7_ARALY)
Solyc02g080640.2	Solyc02g080640.2	-	2:44828115-44831947	CK	RK_1	OK	79.9088	29.9126	-1.4176	-4.11692	5e-05	0.000447115	yes	adenylyl-sulfate reductase (manually curated)
Solyc02g080670.2	Solyc02g080670.2	-	2:44845586-44849723	CK	RK_1	OK	25.2525	8.75292	-1.52859	-4.04754	5e-05	0.000447115	yes	Laccase-22 (LAC22_ORYSJ)
Solyc02g080770.2	Solyc02g080770.2	-	2:44908193-44913588	CK	RK_1	OK	3.71007	10.6991	1.52797	2.78015	0.00065	0.0042621	yes	Unknown Protein
Solyc02g080790.2	Solyc02g080790.2	-	2:44915956-44918313	CK	RK_1	OK	10.9897	48.6633	2.14668	6.35297	5e-05	0.000447115	yes	Deoxyhypusine synthase (Q5ZN61_9ASTE)
Solyc02g080920.1	Solyc02g080920.1	-	2:45018059-45018973	CK	RK_1	OK	9.42136	26.3926	1.48613	4.9735	5e-05	0.000447115	yes	Stig1 (Fragment) (Q9SBR0_PETHY)
Solyc02g080930.1	Solyc02g080930.1	-	2:45022432-45023360	CK	RK_1	OK	1.31213	6.60416	2.33147	4.08053	0.0014	0.00809396	yes	Stig1 (Fragment) (Q9SBR0_PETHY)
Solyc02g080990.1	Solyc02g080990.1	-	2:45046671-45064293	CK	RK_1	OK	3.01009	1.28854	-1.22408	-1.92045	0.0006	0.00397891	yes	Leucyl-tRNA synthetase (C6IZI6_9BACL)
Solyc02g081030.2	Solyc02g081030.2	-	2:45084239-45096636	CK	RK_1	OK	0.87048	0	#NAME?	#NAME?	5e-05	0.000447115	yes	Uncharacterized membrane protein C2G11.09 (YAB9_SCHPO)
Solyc02g081050.2	Solyc02g081050.2	-	2:45109164-45113554	CK	RK_1	OK	33.2874	2.6478	-3.65211	-7.28659	5e-05	0.000447115	yes	Receptor-like kinase (C6ZRP5_SOYBN)
Solyc02g081070.2	Solyc02g081070.2	-	2:45141279-45148846	CK	RK_1	OK	34.3993	12.4488	-1.46637	-3.60575	5e-05	0.000447115	yes	Receptor like kinase, RLK
Solyc02g081170.2	Solyc02g081170.2	-	2:45232741-45234783	CK	RK_1	OK	80.7412	12.5342	-2.68743	-5.8603	5e-05	0.000447115	yes	plastid lipid associated protein CHRC (manually curated)
Solyc02g081190.2	Solyc02g081190.2	-	2:45250581-45252563	CK	RK_1	OK	101	322.531	1.67508	5.50801	5e-05	0.000447115	yes	1-aminocyclopropane-1-carboxylate oxidase 4 (manually curated)
Solyc02g081200.1	Solyc02g081200.1	-	2:45253659-45257209	CK	RK_1	OK	8.69364	4.19121	-1.05259	-2.51053	5e-05	0.000447115	yes	At1g62390-like protein (Fragment) (C0JCT1_9BRAS)
Solyc02g081210.2	Solyc02g081210.2	-	2:45259693-45267880	CK	RK_1	OK	2.44962	9.94357	2.0212	4.34103	5e-05	0.000447115	yes	Expansin (Q9ZP33_SOLLC)
Solyc02g081240.1	Solyc02g081240.1	-	2:45268394-45269558	CK	RK_1	OK	184.691	2.49325	-6.21094	-14.0911	5e-05	0.000447115	yes	Glutathione S-transferase (A1YW90_VITVI)
Solyc02g081250.1	Solyc02g081250.1	-	2:45286685-45296345	CK	RK_1	OK	6.40145	1.68642	-1.92444	-3.09293	5e-05	0.000447115	yes	Pentatricopeptide repeat-containing protein (D7L610_ARALY)
Solyc02g081270.2	Solyc02g081270.2	-	2:45305614-45309769	CK	RK_1	OK	1.26737	3.33314	1.39505	2.11413	0.0013	0.00760916	yes	NAC domain protein IPR003441 (B9MWW7_POPTR)
Solyc02g081290.2	Solyc02g081290.2	-	2:45312531-45320493	CK	RK_1	OK	12.6513	5.78652	-1.12851	-1.8077	0.0023	0.0122069	yes	RNA helicase DEAD9 (manually curated)
Solyc02g081330.2	Solyc02g081330.2	-	2:45334998-45342327	CK	RK_1	OK	36.2489	3.68957	-3.29641	-6.24038	5e-05	0.000447115	yes	phytoene synthase 2 (manually curated)
Solyc02g081360.2	Solyc02g081360.2	-	2:45353263-45355440	CK	RK_1	OK	1.78197	0.680857	-1.38805	-1.91183	0.00845	0.0351003	yes	Long-chain-fatty-acid--CoA ligase (D0J2H7_COMT2)
Solyc02g081430.2	Solyc02g081430.2	-	2:45404942-45407093	CK	RK_1	OK	85.2949	251.278	1.55875	6.0883	5e-05	0.000447115	yes	Microsomal glutathione S-transferase 3 (B4FLH3_MAIZE)
Solyc02g081490.2	Solyc02g081490.2	-	2:45430825-45456230	CK	RK_1	OK	0.344788	2.89205	3.06831	2.4987	0.00195	0.0106556	yes	Receptor-like kinase (Q9LL53_ORYSA)
Solyc02g081550.2	Solyc02g081550.2	-	2:45463353-45472433	CK	RK_1	OK	21.8073	2.631	-3.05113	-3.57056	5e-05	0.000447115	yes	LeftsH6FtsH protease (manually curated)
Solyc02g081570.2	Solyc02g081570.2	-	2:45463353-45472433	CK	RK_1	OK	2.96584	15.3181	2.36873	2.96981	0.00025	0.00187637	yes	Yellow stripe-like protein 2.1 (Fragment) (B4ZYE4_BRAJU)
Solyc02g081600.2	Solyc02g081600.2	-	2:45492083-45494778	CK	RK_1	OK	23.0929	3.71411	-2.63636	-6.93935	5e-05	0.000447115	yes	Zinc transporter protein (D5LMF9_9FABA)
Solyc02g081610.1	Solyc02g081610.1	-	2:45495408-45501576	CK	RK_1	OK	6.19007	14.6266	1.24056	2.55141	0.0001	0.000839654	yes	Phosphatidylinositol UDP-GlcNAc transferase PIG-C (Q6Q2B3_ASPFU)
Solyc02g081640.2	Solyc02g081640.2	-	2:45512883-45519636	CK	RK_1	OK	17.5349	6.51497	-1.4284	-3.14224	5e-05	0.000447115	yes	Transcription factor tfiiib component (B6K325_SCHJY)
Solyc02g081810.2	Solyc02g081810.2	-	2:45617007-45619589	CK	RK_1	OK	50.3391	20.9651	-1.26369	-3.75827	5e-05	0.000447115	yes	tRNA pseudouridine synthase B (TRUB_PELTS)
Solyc02g081830.2	Solyc02g081830.2	-	2:45620920-45628120	CK	RK_1	OK	9.86957	59.9122	2.60179	5.25177	5e-05	0.000447115	yes	HAD-superfamily hydrolase (D5A3P4_SPIPL)
Solyc02g081890.2	Solyc02g081890.2	-	2:45663200-45665689	CK	RK_1	OK	3.7925	0.65386	-2.5361	-2.8856	5e-05	0.000447115	yes	Xylosyltransferase 1 (B6UEF2_MAIZE)
Solyc02g081910.1	Solyc02g081910.1	-	2:45670367-45681694	CK	RK_1	OK	3.7979	1.25792	-1.59416	-2.91004	5e-05	0.000447115	yes	DNA topoisomerase (B9SPT5_RICCO)
Solyc02g081970.2	Solyc02g081970.2	-	2:45718735-45724592	CK	RK_1	OK	40.5814	5.20419	-2.96307	-7.81743	5e-05	0.000447115	yes	Vacuolar sorting receptor 7 (B6UEQ5_MAIZE)
Solyc02g081980.2	Solyc02g081980.2	-	2:45730431-45734597	CK	RK_1	OK	0.611765	2.52112	2.04301	2.90456	0.0021	0.0113297	yes	Ectonucleoside triphosphate diphosphohydrolase 6 (Q6YHK4_CAVPO)
Solyc02g082000.2	Solyc02g082000.2	-	2:45744346-45747032	CK	RK_1	OK	525.352	1432.93	1.44761	3.12074	5e-05	0.000447115	yes	30S ribosomal protein S19 (RS19_BRAHW)
Solyc02g082020.2	Solyc02g082020.2	-	2:45754265-45756253	CK	RK_1	OK	53.3375	128.44	1.26787	5.51797	5e-05	0.000447115	yes	Unknown Protein
Solyc02g082040.2	Solyc02g082040.2	-	2:45781766-45784031	CK	RK_1	OK	3.82896	1.25819	-1.6056	-3.05496	0.00045	0.00310878	yes	R2R3MYB transcription factor 56 (manually curated)
Solyc02g082060.1	Solyc02g082060.1	-	2:45790098-45797503	CK	RK_1	OK	9.73974	37.0688	1.92825	3.4578	5e-05	0.000447115	yes	PPPDE peptidase domain-containing protein 1 (PPDE1_XENLA)
Solyc02g082090.2	Solyc02g082090.2	-	2:45813172-45815372	CK	RK_1	OK	2.20026	9.6911	2.13899	4.47737	5e-05	0.000447115	yes	Peroxidase (Q5W5I3_PICAB)
Solyc02g082100.2	Solyc02g082100.2	-	2:45820502-45832045	CK	RK_1	OK	4.47169	1.6159	-1.46848	-2.17102	0.0008	0.0050809	yes	Neuralized (B4M452_DROVI)
Solyc02g082170.1	Solyc02g082170.1	-	2:45877649-45879331	CK	RK_1	OK	17.6166	2.38047	-2.88761	-6.32508	5e-05	0.000447115	yes	Purine permease (B6TET5_MAIZE)
Solyc02g082360.2	Solyc02g082360.2	-	2:46053030-46067637	CK	RK_1	OK	6.26883	18.5116	1.56216	2.29216	0.00055	0.00369386	yes	Translation initiation factor (A6ZWQ9_YEAS7)
Solyc02g082430.2	Solyc02g082430.2	-	2:46116094-46123353	CK	RK_1	OK	12.3291	26.0565	1.07957	2.76286	5e-05	0.000447115	yes	MLO-like protein 3 (C6EWE6_VITVI)
Solyc02g082450.2	Solyc02g082450.2	-	2:46146688-46151011	CK	RK_1	OK	2.82826	42.9002	3.923	9.59959	5e-05	0.000447115	yes	Auxin efflux carrier family protein (D7L9F0_ARALY)
Solyc02g082470.2	Solyc02g082470.2	-	2:46174195-46181671	CK	RK_1	OK	20.2366	10.0139	-1.01496	-2.24475	0.0002	0.00154661	yes	Serine threonine-protein kinase (Q16QF5_AEDAE)
Solyc02g082490.2	Solyc02g082490.2	-	2:46189606-46193664	CK	RK_1	OK	7.24196	2.6505	-1.45012	-2.48699	0.00015	0.00120231	yes	Serine/threonine phosphatase family protein (C1E0J1_9CHLO)
Solyc02g082500.1	Solyc02g082500.1	-	2:46193832-46195469	CK	RK_1	OK	11.7042	35.867	1.61563	4.88056	5e-05	0.000447115	yes	50S ribosomal protein L11 (B4FC48_MAIZE)
Solyc02g082540.2	Solyc02g082540.2,Solyc02g082560.1	-	2:46202490-46234357	CK	RK_1	OK	19.2263	7.1809	-1.42084	-2.89524	5e-05	0.000447115	yes	Actin cytoskeleton-regulatory complex protein pan1 (PAN1_SCLS1)
Solyc02g082610.1	Solyc02g082610.1	-	2:46258765-46282713	CK	RK_1	OK	32.8227	116.739	1.83052	3.06328	5e-05	0.000447115	yes	Unknown Protein
Solyc02g082650.2	Solyc02g082650.2,Solyc02g082660.2	-,MLH3	2:46297501-46314237	CK	RK_1	OK	4.15538	35.0114	3.07477	4.04377	5e-05	0.000447115	yes	Unknown Protein
Solyc02g082660.2	Solyc02g082660.2	MLH3	2:46297501-46314237	CK	RK_1	OK	2.42458	5.29246	1.1262	1.65799	0.00645	0.028186	yes	DNA mismatch repair protein mutL (C7IG10_9CLOT)
Solyc02g082680.2	Solyc02g082680.2	-	2:46324202-46329817	CK	RK_1	OK	8.51331	3.00808	-1.50088	-3.04451	5e-05	0.000447115	yes	Unknown Protein
Solyc02g082690.2	Solyc02g082690.2	-	2:46338738-46354440	CK	RK_1	OK	14.7627	3.66043	-2.01187	-4.16528	5e-05	0.000447115	yes	Syntaxin binding protein 5 (Tomosyn) (Q14DD4_HUMAN)
Solyc02g082710.2	Solyc02g082710.2	-	2:46359806-46364582	CK	RK_1	OK	15.1405	32.4545	1.1	2.45642	5e-05	0.000447115	yes	Unknown Protein
Solyc02g082740.1	Solyc02g082740.1	-	2:46390074-46391275	CK	RK_1	OK	35.4273	6.49397	-2.44769	-7.05475	5e-05	0.000447115	yes	Dirigent-like protein 1 (D2DMN2_GOSHI)
Solyc02g082750.2	Solyc02g082750.2	-	2:46391685-46400404	CK	RK_1	OK	1.51655	0.281938	-2.42734	-2.6174	0.0027	0.0139381	yes	Phosphatidylinositol phosphate (PtdInsP) phosphatase involved in hydrolysis of PtdIns (D6VWZ1_YEAST)
Solyc02g082810.2	Solyc02g082810.2	-	2:46456162-46467211	CK	RK_1	OK	8.21361	2.19039	-1.90683	-3.294	5e-05	0.000447115	yes	CCA-adding enzyme (CCA_STAHJ)
Solyc02g082840.2	Solyc02g082840.2	-	2:46478605-46492807	CK	RK_1	OK	11.5562	4.37278	-1.40204	-2.07027	0.00015	0.00120231	yes	Protein GRIP (GRIP_ARATH)
Solyc02g082870.2	Solyc02g082870.2	-	2:46519371-46522244	CK	RK_1	OK	8.36975	1.87636	-2.15725	-4.43822	5e-05	0.000447115	yes	Acyl-CoA synthetase/AMP-acid ligase II (Q2W3Z0_MAGSA)
Solyc02g082910.2	Solyc02g082910.2	-	2:46541434-46546220	CK	RK_1	OK	30.364	5.51443	-2.46108	-5.55751	5e-05	0.000447115	yes	Acyl-CoA synthetase/AMP-acid ligase II (D0C359_9GAMM)
Solyc02g082920.2	Solyc02g082920.2	CHI3	2:46550861-46552166	CK	RK_1	OK	51.4782	16.443	-1.64649	-5.22842	5e-05	0.000447115	yes	acidic extracellular 26 kD chitinase (manually curated)
Solyc02g082930.2	Solyc02g082930.2	CHI17	2:46554231-46555878	CK	RK_1	OK	9.01249	1.07721	-3.06462	-3.52455	5e-05	0.000447115	yes	acidic extracellular 27 kD chitinase (manually curated)
Solyc02g082950.2	Solyc02g082950.2	-	2:46561568-46564021	CK	RK_1	OK	1.76268	3.79785	1.10741	2.11753	0.00765	0.0323932	yes	Os03g0291800 protein (Fragment) (Q0DSS4_ORYSJ)
Solyc02g082960.2	Solyc02g082960.2	-	2:46564317-46566178	CK	RK_1	OK	79.5311	4.23304	-4.23175	-10.7934	5e-05	0.000447115	yes	Endochitinase (Chitinase) (Q43184_SOLTU)
Solyc02g083000.1	Solyc02g083000.1	-	2:46586277-46587682	CK	RK_1	OK	2.91274	0.468644	-2.63581	-3.09969	0.00285	0.0145768	yes	CM0216.330.nc protein (B0BLI1_LOTJA)
Solyc02g083020.1	Solyc02g083020.1	-	2:46591624-46593190	CK	RK_1	OK	1.33946	4.2085	1.65165	2.91111	0.0007	0.00454329	yes	CM0216.330.nc protein (B0BLI1_LOTJA)
Solyc02g083120.1	Solyc02g083120.1	-	2:46636834-46638464	CK	RK_1	OK	2.38905	5.63288	1.23743	1.79146	0.00245	0.0128578	yes	CM0216.240.nc protein (B0BLH5_LOTJA)
Solyc02g083170.2	Solyc02g083170.2	-	2:46674137-46676214	CK	RK_1	OK	11.3668	23.3403	1.038	3.13341	5e-05	0.000447115	yes	F-box family protein (B9MX86_POPTR)
Solyc02g083250.2	Solyc02g083250.2	-	2:46691707-46707983	CK	RK_1	OK	236.802	563.159	1.24986	2.60502	5e-05	0.000447115	yes	Cellular retinaldehyde-binding/triple function C-terminal (B6SN40_MAIZE)
Solyc02g083280.2	Solyc02g083280.2	-	2:46723970-46730634	CK	RK_1	OK	15.4684	374.428	4.5973	9.76745	5e-05	0.000447115	yes	Thiosulfate sulfurtransferase/rhodanese-like domain-containing protein 1 (TSTD1_HUMAN)
Solyc02g083290.2	Solyc02g083290.2	-	2:46732063-46744138	CK	RK_1	OK	30.2944	89.4765	1.56246	3.79932	5e-05	0.000447115	yes	Serine/threonine/tyrosine kinase (Q9AWA6_ARAHY)
Solyc02g083310.2	Solyc02g083310.2	-	2:46763278-46768077	CK	RK_1	OK	20.2278	93.911	2.21495	5.69965	5e-05	0.000447115	yes	Wound responsive protein (Fragment) (A6N0L4_ORYSI)
Solyc02g083340.2	Solyc02g083340.2	-	2:46779385-46787812	CK	RK_1	OK	9.77593	4.83135	-1.01681	-2.49433	0.00015	0.00120231	yes	Phospholipase D (Q6AVR2_ORYSJ)
Solyc02g083350.2	Solyc02g083350.2	-	2:46789316-46798215	CK	RK_1	OK	26.0064	7.87304	-1.72387	-4.3529	5e-05	0.000447115	yes	RNA polymerase 2 largest subunit 1 (manually curated)
Solyc02g083390.2	Solyc02g083390.2	-	2:46802946-46816009	CK	RK_1	OK	21.3525	49.7041	1.21896	1.6033	0.00455	0.021309	yes	Prolyl 4-hydroxylase alpha subunit-like protein (Q9FKX6_ARATH)
Solyc02g083410.2	Solyc02g083410.2	-	2:46827254-46831960	CK	RK_1	OK	16.0736	1.36359	-3.55921	-5.10906	5e-05	0.000447115	yes	Receptor-like kinase (A7VM40_MARPO)
Solyc02g083470.2	Solyc02g083470.2	-	2:46858307-46867632	CK	RK_1	OK	12.9371	3.50609	-1.88358	-1.65552	0.0068	0.0294138	yes	Pre-rRNA-processing protein ESF1 (C5FM19_NANOT)
Solyc02g083480.2	Solyc02g083480.2	-	2:46869391-46870981	CK	RK_1	OK	15.9756	2.32382	-2.7813	-5.78104	5e-05	0.000447115	yes	Peroxidase (A9PGX3_POPTR)
Solyc02g083600.2	Solyc02g083600.2	-	2:46947718-46955044	CK	RK_1	OK	1.13146	2.68081	1.24448	1.80373	0.0018	0.00997635	yes	Replication factor C large subunit (D4GSN1_HALVD)
Solyc02g083620.2	Solyc02g083620.2	-	2:46962594-46966896	CK	RK_1	OK	3.68252	9.67762	1.39396	3.15131	5e-05	0.000447115	yes	Ascorbate peroxidase (Q39780_GOSHI)
Solyc02g083680.1	Solyc02g083680.1	-	2:46981147-46987562	CK	RK_1	OK	73.8738	8.0734	-3.19381	-6.13181	5e-05	0.000447115	yes	Multi-sensor hybrid histidine kinase (A8ZX44_DESOH)
Solyc02g083700.2	Solyc02g083700.2	-	2:46995877-47007256	CK	RK_1	OK	21.373	1.97895	-3.43298	-6.01843	5e-05	0.000447115	yes	Alpha-mannosidase (Q9FKW9_ARATH)
Solyc02g083720.2	Solyc02g083720.2	-	2:47018441-47024879	CK	RK_1	OK	5.04004	0.385289	-3.70942	-3.9258	5e-05	0.000447115	yes	MLO-like protein 4 (B6TXU3_MAIZE)
Solyc02g083740.1	Solyc02g083740.1	-	2:47030239-47037649	CK	RK_1	OK	2.12002	0.804985	-1.39705	-2.32724	0.0005	0.00340153	yes	Oligopeptide transporter 9 (B6SVF4_MAIZE)
Solyc02g083760.2	Solyc02g083760.2	-	2:47042059-47044467	CK	RK_1	OK	10.2835	26.2132	1.34996	3.83017	5e-05	0.000447115	yes	Thaumatin-like protein (Q9STX6_ARATH)
Solyc02g083820.1	Solyc02g083820.1	-	2:47074648-47078544	CK	RK_1	OK	20.6274	8.79952	-1.22907	-3.3853	5e-05	0.000447115	yes	Armadillo/beta-catenin repeat family protein (D7MDH4_ARALY)
Solyc02g083840.1	Solyc02g083840.1	-	2:47104280-47106335	CK	RK_1	OK	3.33548	36.2247	3.44101	8.60685	5e-05	0.000447115	yes	Unknown Protein
Solyc02g083850.2	Solyc02g083850.2	-	2:47112048-47117625	CK	RK_1	OK	2.5903	15.3169	2.56393	5.02255	5e-05	0.000447115	yes	Calcium-dependent protein kinase (C6KGT3_SOLLC)
Solyc02g083860.2	Solyc02g083860.2	-	2:47121979-47124007	CK	RK_1	OK	5.81413	12.8161	1.14032	2.9388	0.0006	0.00397891	yes	Flavanone 3-hydroxylase (A9ZMI9_TOBAC)
Solyc02g083870.2	Solyc02g083870.2	-	2:47132423-47133521	CK	RK_1	OK	10.1127	26.9104	1.41199	2.61707	5e-05	0.000447115	yes	Gibberellin-regulated protein 2 (B6SKV6_MAIZE)
Solyc02g083880.2	Solyc02g083880.2	-	2:47139093-47139669	CK	RK_1	OK	36.0217	863.244	4.58283	10.5349	5e-05	0.000447115	yes	Gibberellin-regulated protein 2 (B6SKV6_MAIZE)
Solyc02g083900.2	Solyc02g083900.2	-	2:47140570-47165640	CK	RK_1	OK	13.2598	2.607	-2.3466	-4.11215	5e-05	0.000447115	yes	Serine/threonine-protein kinase TEL1 (ATM_CANGA)
Solyc02g083980.2	Solyc02g083980.2	-	2:47210806-47215432	CK	RK_1	OK	5.46178	0.673733	-3.01912	-4.66513	5e-05	0.000447115	yes	Endoglucanase 1 (B6U0J0_MAIZE)
Solyc02g084070.1	Solyc02g084070.1,Solyc02g084090.1,Solyc02g084130.2	-	2:47251617-47326278	CK	RK_1	OK	2.80015	0.498519	-2.48978	-2.03961	0.00365	0.0178501	yes	Unknown Protein
Solyc02g084130.2	Solyc02g084130.2	-	2:47251617-47326278	CK	RK_1	OK	0.901649	4.49396	2.31735	1.72253	0.0095	0.0386273	yes	Unknown Protein
Solyc02g084210.1	Solyc02g084210.1	-	2:47379798-47381281	CK	RK_1	OK	0.725107	2.41315	1.73465	2.29099	0.00585	0.0260664	yes	GDP-mannose 4 6-dehydratase (B7XH28_NICBE)
Solyc02g084280.2	Solyc02g084280.2,Solyc02g084290.1	-	2:47430522-47440274	CK	RK_1	OK	3.62972	13.1991	1.86251	3.46477	5e-05	0.000447115	yes	Unknown Protein
Solyc02g084350.2	Solyc02g084350.2	-	2:47463371-47467250	CK	RK_1	OK	7.58627	1.35562	-2.48444	-3.60572	5e-05	0.000447115	yes	NAC domain protein IPR003441 (B9HFJ5_POPTR)
Solyc02g084390.2	Solyc02g084390.2	-	2:47506562-47511897	CK	RK_1	OK	12.4832	1.42679	-3.12914	-5.81326	5e-05	0.000447115	yes	Kinesin like protein (Q0WLK7_ARATH)
Solyc02g084410.2	Solyc02g084410.2	-	2:47525575-47526795	CK	RK_1	OK	87.711	2.22843	-5.29866	-11.4236	5e-05	0.000447115	yes	Glyoxalase (B4ERW1_WHEAT)
Solyc02g084420.2	Solyc02g084420.2	-	2:47529664-47532737	CK	RK_1	OK	5.51796	0.423334	-3.70427	-4.44973	0.00025	0.00187637	yes	Zinc finger protein CONSTANS-LIKE 2 (COL2_ARATH)
Solyc02g084510.2	Solyc02g084510.2	-	2:47604256-47615148	CK	RK_1	OK	5.89387	2.60382	-1.17858	-2.53876	5e-05	0.000447115	yes	Novel protein containing a PHD-finger domain (Fragment) (Q07G27_XENTR)
Solyc02g084560.2	Solyc02g084560.2	-	2:47645322-47646731	CK	RK_1	OK	15.6129	34.6113	1.14851	2.58868	5e-05	0.000447115	yes	Coiled-coil domain-containing protein 90B mitochondrial (C1C3U9_RANCA)
Solyc02g084600.2	Solyc02g084600.2	-	2:47690576-47693050	CK	RK_1	OK	1.45808	0.486375	-1.58393	-2.15117	0.0069	0.0297774	yes	LRR receptor-like serine/threonine-protein kinase, RLP
Solyc02g084610.1	Solyc02g084610.1	-	2:47696579-47711608	CK	RK_1	OK	1756.12	56.524	-4.95739	-67.4784	5e-05	0.000447115	yes	LRR receptor-like serine/threonine-protein kinase, RLP
Solyc02g084620.2	Solyc02g084620.2	-	2:47696579-47711608	CK	RK_1	OK	17.1128	4.9722	-1.78312	-3.16834	5e-05	0.000447115	yes	Microspherule protein 1 (B0WC51_CULQU)
Solyc02g084640.2	Solyc02g084640.2	-	2:47738586-47744851	CK	RK_1	OK	7.6724	21.5817	1.49206	3.4492	5e-05	0.000447115	yes	Aldehyde dehydrogenase (Q71LY7_ORYSI)
Solyc02g084680.2	Solyc02g084680.2	-	2:47778074-47783467	CK	RK_1	OK	1.18608	3.95119	1.73608	2.01825	5e-05	0.000447115	yes	Short internodes 2 (B9MXK1_POPTR)
Solyc02g084720.2	Solyc02g084720.2	-	2:47816459-47825007	CK	RK_1	OK	29.0574	9.62566	-1.59395	-3.064	5e-05	0.000447115	yes	beta-galactosidase 6 (manually curated)
Solyc02g084740.2	Solyc02g084740.2	-	2:47842219-47848574	CK	RK_1	OK	33.6385	13.7724	-1.28833	-3.08938	5e-05	0.000447115	yes	Cytochrome P450
Solyc02g084780.2	Solyc02g084780.2	-	2:47874721-47876900	CK	RK_1	OK	67.7844	273.705	2.0136	6.3148	5e-05	0.000447115	yes	Peroxidase (Q0ZA68_9ROSI)
Solyc02g084790.2	Solyc02g084790.2	-	2:47880707-47882635	CK	RK_1	OK	53.3869	260.346	2.28587	7.57862	5e-05	0.000447115	yes	Peroxidase (Q0ZA68_9ROSI)
Solyc02g084800.2	Solyc02g084800.2	-	2:47888521-47894709	CK	RK_1	OK	95.164	313.754	1.72115	5.67017	5e-05	0.000447115	yes	Peroxidase (Q0ZA68_9ROSI)
Solyc02g084850.2	Solyc02g084850.2	TAS14	2:47925822-47927296	CK	RK_1	OK	231.227	20.7706	-3.4767	-11.1283	5e-05	0.000447115	yes	Unknown Protein; contains Interpro domain(s) IPR000167 Dehydrin
Solyc02g084860.1	Solyc02g084860.1	-	2:47931369-47932501	CK	RK_1	OK	166.333	82.6491	-1.009	-4.19619	5e-05	0.000447115	yes	BZIP transcription factor (C0KYN1_SOLLC)
Solyc02g084890.1	Solyc02g084890.1	-	2:47946176-47954333	CK	RK_1	OK	37.2908	16.1063	-1.21119	-2.51615	5e-05	0.000447115	yes	Cc-nbs-lrr, resistance protein
Solyc02g084920.2	Solyc02g084920.2	-	2:47970881-47976831	CK	RK_1	OK	165.946	356.076	1.10147	4.20867	5e-05	0.000447115	yes	fruit-specific protein TOM2A11 (manually curated)
Solyc02g084930.2	Solyc02g084930.2	-	2:47978621-47983971	CK	RK_1	OK	154.338	5.3496	-4.85052	-12.2042	5e-05	0.000447115	yes	Cytochrome P450
Solyc02g084950.2	Solyc02g084950.2	-	2:47986969-47990030	CK	RK_1	OK	65.8032	8.93228	-2.88106	-6.70005	5e-05	0.000447115	yes	Carboxyl methyltransferase 4 (B0ZB58_HUMLU)
Solyc02g084960.1	Solyc02g084960.1	-	2:47993924-47995675	CK	RK_1	OK	7.58144	21.0677	1.47449	4.23286	5e-05	0.000447115	yes	Genomic DNA chromosome 5 TAC clone K1F13 (Q9FJZ5_ARATH)
Solyc02g084980.2	Solyc02g084980.2	-	2:48012304-48013904	CK	RK_1	OK	77.1318	15.9631	-2.27258	-7.30935	5e-05	0.000447115	yes	Galactinol synthase (C7G304_SOLLC)
Solyc02g084990.2	Solyc02g084990.2	-	2:48018827-48022408	CK	RK_1	OK	33.1124	16.0177	-1.0477	-3.15045	5e-05	0.000447115	yes	Mannan endo-1 4-beta-mannosidase (A8FDC6_BACP2)
Solyc02g085030.2	Solyc02g085030.2	-	2:48054629-48062300	CK	RK_1	OK	13.509	1.99242	-2.76134	-5.56505	5e-05	0.000447115	yes	UBA/TS-N domain protein (B8NTJ3_ASPFN)
Solyc02g085050.2	Solyc02g085050.2	-	2:48065370-48075306	CK	RK_1	OK	42.6395	149.585	1.8107	2.92704	5e-05	0.000447115	yes	Inorganic pyrophosphatase-like protein (Q8LA73_ARATH)
Solyc02g085110.2	Solyc02g085110.2	-	2:48096456-48098975	CK	RK_1	OK	15.1193	1.71197	-3.14266	-6.41493	5e-05	0.000447115	yes	Laccase (Q9AUI0_PINTA)
Solyc02g085120.2	Solyc02g085120.2	-	2:48101550-48104151	CK	RK_1	OK	21.2612	2.14701	-3.30782	-7.12898	5e-05	0.000447115	yes	Laccase (Q9AUI0_PINTA)
Solyc02g085260.1	Solyc02g085260.1	-	2:48224377-48224997	CK	RK_1	OK	0	2.19178	inf	#NAME?	5e-05	0.000447115	yes	Unknown Protein
Solyc02g085280.1	Solyc02g085280.1	-	2:48227658-48230952	CK	RK_1	OK	65.9758	137.722	1.06175	2.10079	0.0001	0.000839654	yes	50S ribosomal protein L6 (A6NXE5_9BACE)
Solyc02g085290.2	Solyc02g085290.2	-	2:48231634-48236259	CK	RK_1	OK	2.07103	0.712835	-1.53871	-1.30323	0.00795	0.0334264	yes	Maf-like protein expressed (Q2R2T0_ORYSJ)
Solyc02g085300.2	Solyc02g085300.2	-	2:48237778-48244399	CK	RK_1	OK	12.9697	27.9656	1.10851	3.03517	5e-05	0.000447115	yes	CRAL/TRIO domain containing protein expressed (Q75GU9_ORYSJ)
Solyc02g085400.2	Solyc02g085400.2	-	2:48319484-48323394	CK	RK_1	OK	7.98915	2.17403	-1.87767	-4.30867	5e-05	0.000447115	yes	Os01g0786800 protein (Fragment) (Q0JIP0_ORYSJ)
Solyc02g085420.2	Solyc02g085420.2	-	2:48326816-48332945	CK	RK_1	OK	124.811	45.4648	-1.45693	-3.28198	5e-05	0.000447115	yes	U1 small nuclear ribonucleoprotein (A8J8G5_CHLRE)
Solyc02g085440.2	Solyc02g085440.2	-	2:48337697-48340929	CK	RK_1	OK	0.457635	1.95077	2.09178	2.66786	0.00245	0.0128578	yes	F-box family protein (D7MPC5_ARALY)
Solyc02g085500.2	Solyc02g085500.2	-	2:48367137-48369240	CK	RK_1	OK	1.51804	5.77513	1.92764	2.75777	0.0001	0.000839654	yes	ovate (manually curated)
Solyc02g085550.1	Solyc02g085550.1	-	2:48384900-48385176	CK	RK_1	OK	0	7.70828	inf	#NAME?	0.00885	0.0364486	yes	Pentatricopeptide repeat-containing protein (D7MBF2_ARALY)
Solyc02g085610.2	Solyc02g085610.2	-	2:48429144-48442488	CK	RK_1	OK	9.53704	21.5216	1.17418	1.79596	0.00205	0.0111038	yes	LEGBF4G L.esculentum GBF4G-box binding protein (manually curated)
Solyc02g085670.2	Solyc02g085670.2	-	2:48500623-48508026	CK	RK_1	OK	4.35087	0.823502	-2.40146	-3.68096	0.00015	0.00120231	yes	Major facilitator superfamily MFS_1 (A4FJQ9_SACEN)
Solyc02g085710.2	Solyc02g085710.2	-	2:48522288-48529704	CK	RK_1	OK	9.20172	4.04063	-1.18733	-2.94952	5e-05	0.000447115	yes	Geranylgeranyl pyrophosphate synthase (Q9SSU0_9ROSI)
Solyc02g085730.2	Solyc02g085730.2	-	2:48531626-48534009	CK	RK_1	OK	63.979	245.292	1.93883	4.65344	5e-05	0.000447115	yes	allene oxide cyclase (manually curated)
Solyc02g085800.1	Solyc02g085800.1	-	2:48576884-48578300	CK	RK_1	OK	0	1.43656	inf	#NAME?	5e-05	0.000447115	yes	Acetyl esterase (AES_SHIF8)
Solyc02g085810.2	Solyc02g085810.2	-	2:48582569-48614042	CK	RK_1	OK	17.6287	5.81041	-1.60121	-3.76974	5e-05	0.000447115	yes	HEAT repeat containing 5B (B9EK47_HUMAN)
Solyc02g085870.2	Solyc02g085870.2	-	2:48651013-48653358	CK	RK_1	OK	6.2951	0.3281	-4.26202	-5.33003	0.0001	0.000839654	yes	beta-ketoacyl-coenzyme A synthase (manually curated)
Solyc02g086090.2	Solyc02g086090.2	-	2:48866566-48871263	CK	RK_1	OK	7.5604	2.86197	-1.40145	-3.13871	5e-05	0.000447115	yes	Mannose-6-phosphate isomerase 1.1
Solyc02g086120.2	Solyc02g086120.2	-	2:48889203-48890608	CK	RK_1	OK	6.55167	2.53386	-1.37053	-3.00045	0.00095	0.00588039	yes	Unknown Protein
Solyc02g086130.2	Solyc02g086130.2	-	2:48896362-48907146	CK	RK_1	OK	4.78001	2.28971	-1.06185	-1.70666	0.0059	0.0262331	yes	Unknown Protein
Solyc02g086160.2	Solyc02g086160.2	-	2:48911232-48923544	CK	RK_1	OK	44.1975	17.2554	-1.35692	-3.86017	5e-05	0.000447115	yes	plastidic glucose translocator 1 (manually curated)
Solyc02g086200.1	Solyc02g086200.1	CRS1	2:48936386-48947564	CK	RK_1	OK	2.51407	0.811797	-1.63083	-2.19246	0.00135	0.00784845	yes	Chloroplastic group IIA intron splicing facilitator CRS1, chloroplastic (CRS1_ARATH)
Solyc02g086240.2	Solyc02g086240.2	-	2:48961518-48965563	CK	RK_1	OK	83.6873	247.877	1.56654	5.36651	5e-05	0.000447115	yes	50S ribosomal protein L5 (RL5_XANP2)
Solyc02g086250.2	Solyc02g086250.2	TTN9	2:48967449-48972289	CK	RK_1	OK	3.08027	10.0493	1.70597	2.71505	5e-05	0.000447115	yes	Genomic DNA chromosome 3 P1 clone MAL21 (Q9LJZ4_ARATH)
Solyc02g086300.2	Solyc02g086300.2	-	2:48995193-48997275	CK	RK_1	OK	82.1654	452.377	2.46092	7.74233	5e-05	0.000447115	yes	Glutamine amidotransferase (C6YZA6_9BACE)
Solyc02g086340.2	Solyc02g086340.2	-	2:49006368-49017357	CK	RK_1	OK	9.19308	4.41147	-1.05929	-2.35334	5e-05	0.000447115	yes	LisH domain and HEAT repeat-containing protein KIAA1468 (K1468_HUMAN)
Solyc02g086390.1	Solyc02g086390.1	-	2:49040927-49044446	CK	RK_1	OK	10.0129	1.23104	-3.02391	-4.11856	0.0051	0.0233696	yes	Unknown Protein
Solyc02g086410.1	Solyc02g086410.1,XLOC_011080	-	2:49047288-49082136	CK	RK_1	OK	3.71555	0.78127	-2.24968	-2.45226	5e-05	0.000447115	yes	Unknown Protein
Solyc02g086430.2	Solyc02g086430.2	-	2:49095897-49099326	CK	RK_1	OK	7.47072	0.616978	-3.59796	-5.19628	5e-05	0.000447115	yes	Zinc finger transcription factor 21 (manually curated)
Solyc02g086440.2	Solyc02g086440.2	-	2:49106045-49111285	CK	RK_1	OK	10.702	4.28463	-1.32064	-3.13805	5e-05	0.000447115	yes	Unknown Protein; contains Interpro domain(s) IPR001810 Cyclin-like F-box
Solyc02g086460.2	Solyc02g086460.2	-	2:49124344-49143971	CK	RK_1	OK	100.752	0.679198	-7.21276	-12.502	5e-05	0.000447115	yes	Unknown Protein
Solyc02g086480.1	Solyc02g086480.1	-	2:49156852-49158337	CK	RK_1	OK	1.55079	7.13409	2.20173	2.39866	0.0015	0.00857245	yes	LOB domain protein (Q9AS62_ORYSJ)
Solyc02g086490.2	Solyc02g086490.2	-	2:49165191-49166213	CK	RK_1	OK	0	1.25444	inf	#NAME?	5e-05	0.000447115	yes	Oleosin (Q43123_DAUCA)
Solyc02g086500.2	Solyc02g086500.2	-	2:49168473-49182154	CK	RK_1	OK	4.25575	1.96527	-1.11469	-2.3811	5e-05	0.000447115	yes	Genomic DNA chromosome 3 P1 clone MGF10 (Q9LVX3_ARATH)
Solyc02g086510.2	Solyc02g086510.2	-	2:49182343-49188924	CK	RK_1	OK	11.0699	4.3936	-1.33317	-2.80283	5e-05	0.000447115	yes	Zinc finger transcription factor 22 (manually curated)
Solyc02g086530.2	Solyc02g086530.2	-	2:49197241-49201492	CK	RK_1	OK	4.18223	1.13131	-1.88627	-2.26385	0.0004	0.00281012	yes	Alpha-galactosidase (C0NUM4_AJECG)
Solyc02g086580.2	Solyc02g086580.2,XLOC_009876	-,RCK	2:49241069-49243964	CK	RK_1	OK	1.15342	0.233258	-2.30592	-1.7232	0.00625	0.027481	yes	ATP-dependent DNA helicase MER3 (C5FL91_NANOT)
Solyc02g086700.2	Solyc02g086700.2	-	2:49347477-49349466	CK	RK_1	OK	25.8148	0.885275	-4.86593	-7.97168	5e-05	0.000447115	yes	Beta-1 3-glucanase (Q9SYX6_TOBAC)
Solyc02g086730.1	Solyc02g086730.1	-	2:49359588-49360999	CK	RK_1	OK	6.89533	19.3041	1.48522	4.00347	5e-05	0.000447115	yes	50S ribosomal protein L12-C (Q8LBJ7_ARATH)
Solyc02g086740.1	Solyc02g086740.1	-	2:49363731-49365756	CK	RK_1	OK	7.30103	24.1487	1.72577	2.43076	0.0001	0.000839654	yes	50S ribosomal protein L12-C (Q8LBJ7_ARATH)
Solyc02g086750.1	Solyc02g086750.1	-	2:49366638-49370738	CK	RK_1	OK	20.4463	7.01805	-1.5427	-3.62564	5e-05	0.000447115	yes	PWWP domain-containing protein (D7L8B3_ARALY)
Solyc02g086770.2	Solyc02g086770.2	-	2:49382835-49386530	CK	RK_1	OK	0.963816	3.23573	1.74726	2.96561	0.0003	0.00219291	yes	Cinnamoyl CoA reductase-like protein (Q9LYJ0_ARATH)
Solyc02g086780.2	Solyc02g086780.2	-	2:49396691-49399158	CK	RK_1	OK	9.40877	31.7383	1.75414	3.18976	5e-05	0.000447115	yes	Unknown Protein; contains Interpro domain(s) IPR018788 Proteasome assembly chaperone 3
Solyc02g086790.2	Solyc02g086790.2	-	2:49399801-49410384	CK	RK_1	OK	21.8662	10.7676	-1.02201	-2.48836	5e-05	0.000447115	yes	Serine/threonine protein kinase (Q16PN5_AEDAE)
Solyc02g086800.2	Solyc02g086800.2	-	2:49415010-49423731	CK	RK_1	OK	6.78435	3.03495	-1.16054	-1.75856	0.0045	0.0211161	yes	Phospholipid-transporting ATPase (C1HB29_PARBA)
Solyc02g086840.2	Solyc02g086840.2	-	2:49444659-49447932	CK	RK_1	OK	7.67356	1.73315	-2.1465	-4.38147	5e-05	0.000447115	yes	Kinesin light chain-like protein (D2DWB2_PHAVU)
Solyc02g086860.2	Solyc02g086860.2	-	2:49463036-49466952	CK	RK_1	OK	17.0077	7.33023	-1.21426	-3.28115	5e-05	0.000447115	yes	UPF0497 membrane protein At2g36330 (U497A_ARATH)
Solyc02g086880.2	Solyc02g086880.2	-	2:49484973-49492087	CK	RK_1	OK	294.658	758.588	1.36428	2.95104	5e-05	0.000447115	yes	formate dehydrogenase (manually curated)
Solyc02g086910.2	Solyc02g086910.2	-	2:49492111-49504556	CK	RK_1	OK	1.63876	7.30675	2.15663	2.54735	0.00025	0.00187637	yes	Peptidyl-prolyl cis-trans isomerase cyclophilin-type (A8IRU6_CHLRE)
Solyc02g086930.2	Solyc02g086930.2	-	2:49519602-49523775	CK	RK_1	OK	197.433	72.1941	-1.45141	-3.3833	5e-05	0.000447115	yes	Homeobox-leucine zipper-like protein (Q3HRT1_PICGL)
Solyc02g086970.2	Solyc02g086970.2	-	2:49526683-49541844	CK	RK_1	OK	306.617	49.336	-2.63572	-5.52163	5e-05	0.000447115	yes	Aldehyde dehydrogenase 1 (Q84V96_LOTCO)
Solyc02g086980.2	Solyc02g086980.2	-	2:49542370-49550314	CK	RK_1	OK	10.2357	4.97864	-1.03979	-2.38013	0.001	0.00614479	yes	Unknown Protein
Solyc02g087000.2	Solyc02g087000.2	-	2:49558921-49565483	CK	RK_1	OK	52.1245	9.64186	-2.43458	-6.23186	5e-05	0.000447115	yes	Potassium transporter (D2JYH2_GOSHI)
Solyc02g087060.2	Solyc02g087060.2	-	2:49585451-49594408	CK	RK_1	OK	56.2361	3.65224	-3.94464	-5.05769	5e-05	0.000447115	yes	Nodulin MtN21 family protein (D7LPP0_ARALY)
Solyc02g087070.2	Solyc02g087070.2	-	2:49599732-49603848	CK	RK_1	OK	9.65648	75.3416	2.96388	8.59017	5e-05	0.000447115	yes	alpha-DOX1 (manually curated)
Solyc02g087210.2	Solyc02g087210.2	-	2:49674987-49675880	CK	RK_1	OK	101.466	656.897	2.69467	11.8989	5e-05	0.000447115	yes	Zinc finger AN1 domain-containing stress-associated protein 12 (SAP12_ARATH)
Solyc02g087280.2	Solyc02g087280.2	-	2:49728840-49736240	CK	RK_1	OK	24.9905	1.2527	-4.31827	-6.86473	5e-05	0.000447115	yes	Peptide transporter (A6YJX5_9MAGN)
Solyc02g087290.2	Solyc02g087290.2	-	2:49737551-49743953	CK	RK_1	OK	7.79008	3.19845	-1.28426	-2.88899	5e-05	0.000447115	yes	Alpha-mannosidase-like protein (Q9LFR0_ARATH)
Solyc02g087360.2	Solyc02g087360.2	-	2:49784043-49792967	CK	RK_1	OK	19.2793	6.17559	-1.6424	-3.93221	5e-05	0.000447115	yes	Paired amphipathic helix protein SIN3 (B3LJ52_YEAS1)
Solyc02g087410.2	Solyc02g087410.2	-	2:49852004-49860831	CK	RK_1	OK	4.05944	1.27329	-1.67272	-2.91641	5e-05	0.000447115	yes	Lipid A export ATP-binding/permease protein msbA (MSBA_CHRVO)
Solyc02g087500.1	Solyc02g087500.1	-	2:49922841-49925181	CK	RK_1	OK	20.5188	0	#NAME?	#NAME?	5e-05	0.000447115	yes	ER glycerol-phosphate acyltransferase (B9S2F2_RICCO)
Solyc02g087520.2	Solyc02g087520.2	-	2:49933722-49935561	CK	RK_1	OK	13.0251	1.10648	-3.55725	-5.83267	5e-05	0.000447115	yes	Thaumatin-like protein (Q9FLU2_ARATH)
Solyc02g087560.1	Solyc02g087560.1	-	2:49964929-49967222	CK	RK_1	OK	1.48949	3.02251	1.02093	1.92309	0.0078	0.0329139	yes	Pentatricopeptide repeat-containing protein (D7MJE2_ARALY)
Solyc02g087580.2	Solyc02g087580.2	-	2:49970546-49974806	CK	RK_1	OK	0.334769	2.56892	2.93992	3.70854	5e-05	0.000447115	yes	cDNA clone J023121M11 full insert sequence (B7F743_ORYSJ)
Solyc02g087770.2	Solyc02g087770.2	-	2:50073565-50080528	CK	RK_1	OK	20.4988	43.4732	1.08458	2.90887	5e-05	0.000447115	yes	Aldose-1-epimerase-like protein (O48971_TOBAC)
Solyc02g087840.2	Solyc02g087840.2	-	2:50096319-50098993	CK	RK_1	OK	10.8667	2.23202	-2.28349	-3.25306	5e-05	0.000447115	yes	Homeobox-leucine zipper-like protein (Q3HRT1_PICGL)
Solyc02g087850.1	Solyc02g087850.1	-	2:50114499-50116963	CK	RK_1	OK	37.3611	12.2217	-1.61209	-3.8689	5e-05	0.000447115	yes	Glutaredoxin family protein (D7LM49_ARALY)
Solyc02g087870.2	Solyc02g087870.2	-	2:50137207-50145186	CK	RK_1	OK	18.3775	4.77993	-1.94288	-4.88753	5e-05	0.000447115	yes	Uncharacterized ABC transporter ATP-binding protein/permease C9B6.09c (YNT9_SCHPO)
Solyc02g087880.2	Solyc02g087880.2	-	2:50152142-50154448	CK	RK_1	OK	31.3382	115.002	1.87566	5.64539	5e-05	0.000447115	yes	Tubulin alpha-7 chain (B9IJV8_POPTR)
Solyc02g087890.2	Solyc02g087890.2	-	2:50154452-50155580	CK	RK_1	OK	15.0668	1.56786	-3.26451	-6.16942	5e-05	0.000447115	yes	Unknown Protein
Solyc02g087900.2	Solyc02g087900.2	-	2:50162274-50166719	CK	RK_1	OK	28.5296	7.28585	-1.96929	-5.23318	5e-05	0.000447115	yes	Cullin C (D3BHJ6_POLPA)
Solyc02g087920.2	Solyc02g087920.2	-	2:50172017-50173971	CK	RK_1	OK	5.91821	0.468403	-3.65934	-4.53702	5e-05	0.000447115	yes	NAC domain transcription factor (Q4U0D4_WHEAT)
Solyc02g087970.1	Solyc02g087970.1	-	2:50205566-50206833	CK	RK_1	OK	3.55659	0.594662	-2.58035	-3.67585	0.00325	0.0162226	yes	Zinc finger-homeodomain protein 1 (Fragment) (B0LK17_YUCFI)
Solyc02g087990.2	Solyc02g087990.2	-	2:50221927-50225856	CK	RK_1	OK	3.30806	1.20184	-1.46074	-2.40123	0.00055	0.00369386	yes	cDNA clone J023065D24 full insert sequence (B7EKP5_ORYSJ)
Solyc02g088070.2	Solyc02g088070.2	-	2:50266925-50272555	CK	RK_1	OK	2.14213	6.70208	1.64556	3.41003	5e-05	0.000447115	yes	Dof zinc finger protein (C4B6D7_IPOBA)
Solyc02g088130.1	Solyc02g088130.1	-	2:50314136-50315112	CK	RK_1	OK	18.9305	63.8917	1.75492	7.07579	5e-05	0.000447115	yes	Unknown Protein
Solyc02g088180.2	Solyc02g088180.2	-	2:50337219-50338885	CK	RK_1	OK	9.81559	32.986	1.74871	5.16968	5e-05	0.000447115	yes	NAC domain protein (C0KLH1_PONTR)
Solyc02g088200.2	Solyc02g088200.2,Solyc02g088210.2	-	2:50366716-50376989	CK	RK_1	OK	78.5613	8.37132	-3.23029	-4.26366	5e-05	0.000447115	yes	Activating signal cointegrator 1 complex subunit 1 (C3KHG7_ANOFI)
Solyc02g088210.2	Solyc02g088210.2	-	2:50366716-50376989	CK	RK_1	OK	294.504	53.9551	-2.44846	-6.31363	5e-05	0.000447115	yes	Xenotropic and polytropic retrovirus receptor (B2GU54_XENTR)
Solyc02g088240.2	Solyc02g088240.2	-	2:50399539-50403839	CK	RK_1	OK	12.1471	4.85554	-1.32291	-3.49507	5e-05	0.000447115	yes	Xenotropic and polytropic retrovirus receptor (B2GU54_XENTR)
Solyc02g088270.2	Solyc02g088270.2	-	2:50415490-50416866	CK	RK_1	OK	1.05103	0	#NAME?	#NAME?	5e-05	0.000447115	yes	Genomic DNA chromosome 5 P1 clone MUL8 (Q9FLY2_ARATH)
Solyc02g088290.2	Solyc02g088290.2	-	2:50425933-50437661	CK	RK_1	OK	7.57075	3.13947	-1.26992	-2.25597	0.0001	0.000839654	yes	Guanine nucleotide exchange factor-like protein (Q9LZX8_ARATH)
Solyc02g088320.2	Solyc02g088320.2	-	2:50453563-50458913	CK	RK_1	OK	12.3983	1.70957	-2.85844	-4.63564	5e-05	0.000447115	yes	cDNA clone J075153F01 full insert sequence (B7F9A7_ORYSJ)
Solyc02g088330.2	Solyc02g088330.2	-	2:50460118-50470855	CK	RK_1	OK	6.91664	34.709	2.32717	5.54537	5e-05	0.000447115	yes	Cell division protein kinase 13 (CDK13_MOUSE)
Solyc02g088350.2	Solyc02g088350.2	-	2:50473224-50477123	CK	RK_1	OK	5.9113	17.7696	1.58787	3.18622	5e-05	0.000447115	yes	Genomic DNA chromosome 3 P1 clone MXO21 (Q9LS78_ARATH)
Solyc02g088390.2	Solyc02g088390.2	-	2:50485183-50488068	CK	RK_1	OK	43.3877	115.949	1.41813	5.76595	5e-05	0.000447115	yes	Blue copper-like protein (B8Y8A0_GOSHI)
Solyc02g088400.2	Solyc02g088400.2	-	2:50488851-50495251	CK	RK_1	OK	3.15615	0.611867	-2.36687	-3.77273	5e-05	0.000447115	yes	Unknown Protein
Solyc02g088470.1	Solyc02g088470.1	-	2:50554415-50557273	CK	RK_1	OK	0.634072	2.0184	1.67049	2.60923	0.00095	0.00588039	yes	Pentatricopeptide repeat-containing protein (D7LNV1_ARALY)
Solyc02g088480.2	Solyc02g088480.2	-	2:50563919-50569657	CK	RK_1	OK	9.48135	2.30141	-2.04257	-3.67051	5e-05	0.000447115	yes	T7.1 protein (Q9FZE6_ARATH)
Solyc02g088500.1	Solyc02g088500.1	-	2:50570160-50575180	CK	RK_1	OK	42.8827	0.961707	-5.47866	-3.32096	0.0016	0.00904007	yes	C-glucosyltransferase (C3W7B0_ORYSJ)
Solyc02g088560.2	Solyc02g088560.2	-	2:50607782-50616946	CK	RK_1	OK	8.43077	0.747552	-3.49542	-5.4032	5e-05	0.000447115	yes	Cyclic nucleotide gated channel (A9CRE4_MALDO)
Solyc02g088630.2	Solyc02g088630.2	-	2:50656131-50661648	CK	RK_1	OK	21.9833	64.9734	1.56344	3.81816	5e-05	0.000447115	yes	Glycosyltransferase (B9IK47_POPTR)
Solyc02g088700.2	Solyc02g088700.2	-	2:50693009-50695657	CK	RK_1	OK	85.2796	39.6411	-1.1052	-3.45868	5e-05	0.000447115	yes	Mitochondrial processing peptidase beta subunit (Q9AXQ2_CUCME)
Solyc02g088830.2	Solyc02g088830.2	-	2:50790056-50790864	CK	RK_1	OK	20.9702	110.669	2.39983	10.4286	5e-05	0.000447115	yes	F1C9.9 protein (Q9SGB0_ARATH)
Solyc02g088900.2	Solyc02g088900.2	-	2:50820775-50830656	CK	RK_1	OK	17.6914	59.6875	1.75438	4.51727	5e-05	0.000447115	yes	Organic anion transporter (B6U937_MAIZE)
Solyc02g088930.2	Solyc02g088930.2	-	2:50851238-50856052	CK	RK_1	OK	54.2922	123.015	1.18002	4.5722	5e-05	0.000447115	yes	Upf2 (A1YQZ3_VOLCA)
Solyc02g088940.2	Solyc02g088940.2	-	2:50857045-50923151	CK	RK_1	OK	10.2374	3.83453	-1.41673	-1.82196	0.0035	0.0172324	yes	CTP synthase like protein (Q0WRY1_ARATH)
Solyc02g088960.2	Solyc02g088960.2	-	2:50857045-50923151	CK	RK_1	OK	9.58474	2.39349	-2.00163	-1.79614	0.0036	0.0176468	yes	Unknown Protein
Solyc02g089000.2	Solyc02g089000.2,Solyc02g089010.1	-	2:50857045-50923151	CK	RK_1	OK	4.13344	1.98476	-1.05838	-1.79104	0.0062	0.0272956	yes	Unknown Protein
Solyc02g089050.2	Solyc02g089050.2	-	2:50935374-50941272	CK	RK_1	OK	2.93437	0.424493	-2.78924	-3.60556	5e-05	0.000447115	yes	AT1G18620 protein (Fragment) (B9DFG2_ARATH)
Solyc02g089060.2	Solyc02g089060.2	-	2:50960583-50968149	CK	RK_1	OK	6.32062	16.9799	1.42569	3.32809	5e-05	0.000447115	yes	Hydrolase alpha/beta fold family protein (D7LP51_ARALY)
Solyc02g089090.2	Solyc02g089090.2	-	2:50990234-50993417	CK	RK_1	OK	9.05295	3.60778	-1.32728	-3.23149	5e-05	0.000447115	yes	Pto-like, Serine/threonine kinase protein, resistance protein
Solyc02g089120.2	Solyc02g089120.2	-	2:51007643-51014544	CK	RK_1	OK	31.1871	4.42159	-2.81831	-5.64645	5e-05	0.000447115	yes	Ch-cobra (B7S746_CUNLA)
Solyc02g089130.2	Solyc02g089130.2	-	2:51007643-51014544	CK	RK_1	OK	7.33622	2.63014	-1.4799	-1.64299	0.0042	0.0199899	yes	COBRA-like protein (B6E8Y8_9MYRT)
Solyc02g089140.2	Solyc02g089140.2	-	2:51016893-51017850	CK	RK_1	OK	0	11.9952	inf	#NAME?	5e-05	0.000447115	yes	B12D-like protein (Q69F92_PHAVU)
Solyc02g089150.2	Solyc02g089150.2	-	2:51021661-51023938	CK	RK_1	OK	6.04003	0.258891	-4.54414	-3.27593	0.00065	0.0042621	yes	MAPprotein kinase-like protein (Q6YW97_ORYSJ)
Solyc02g089170.2	Solyc02g089170.2	-	2:51051461-51053123	CK	RK_1	OK	6.64239	1.19246	-2.47777	-4.36294	5e-05	0.000447115	yes	Alpha-1 4-glucan-protein synthase (B9RLK7_RICCO)
Solyc02g089190.1	Solyc02g089190.1	-	2:51067543-51069026	CK	RK_1	OK	82.2776	2.10216	-5.29056	-11.1107	5e-05	0.000447115	yes	R2R3MYB transcription factor 29 (manually curated)
Solyc02g089260.2	Solyc02g089260.2	-	2:51126277-51153130	CK	RK_1	OK	19.5234	4.33779	-2.17017	-5.32797	5e-05	0.000447115	yes	E3 ubiquitin-protein ligase UBR4 (UBR4_HUMAN)
Solyc02g089340.2	Solyc02g089340.2	-	2:51178179-51196134	CK	RK_1	OK	5.14371	1.95932	-1.39245	-2.45225	5e-05	0.000447115	yes	DNA-directed RNA polymerase (B9G2A5_ORYSJ)
Solyc02g089350.2	Solyc02g089350.2	GAST1	2:51198791-51200097	CK	RK_1	OK	0.926358	4.08659	2.14125	3.17868	0.00715	0.0306473	yes	Gibberellin regulated protein (Q2HRH3_MEDTR)
Solyc02g089360.2	Solyc02g089360.2	-	2:51200764-51208522	CK	RK_1	OK	16.9658	3.8147	-2.15299	-4.47069	5e-05	0.000447115	yes	Nuclear inhibitor of protein phosphatase 1 (Q9V7W9_DROME)
Solyc02g089370.2	Solyc02g089370.2	-	2:51213624-51237037	CK	RK_1	OK	11.8354	3.2148	-1.8803	-2.35677	0.00015	0.00120231	yes	Cell morphogenesis protein (C0NPN9_AJECG)
Solyc02g089460.1	Solyc02g089460.1	-	2:51272328-51273624	CK	RK_1	OK	2.60249	5.76215	1.14671	2.48488	0.00555	0.0250304	yes	Unknown Protein
Solyc02g089480.1	Solyc02g089480.1	-	2:51294688-51295521	CK	RK_1	OK	6.0127	13.2704	1.14212	3.22454	0.0039	0.0188272	yes	Unknown Protein
Solyc02g089490.2	Solyc02g089490.2,Solyc02g089510.2,Solyc02g089530.2	-	2:51302839-51325952	CK	RK_1	OK	5.0371	20.225	2.00547	3.55493	5e-05	0.000447115	yes	Unknown Protein
Solyc02g089620.2	Solyc02g089620.2	-	2:51376462-51378972	CK	RK_1	OK	25.6267	155.111	2.59758	7.52421	5e-05	0.000447115	yes	proline dehydrogenase (manually curated)
Solyc02g089630.2	Solyc02g089630.2	-	2:51379783-51382560	CK	RK_1	OK	2.9069	161.7	5.79769	11.9378	5e-05	0.000447115	yes	Proline dehydrogenase (A1E289_ACTDE)
Solyc02g089650.2	Solyc02g089650.2	-	2:51406146-51408574	CK	RK_1	OK	11.3201	2.56435	-2.14222	-4.15658	5e-05	0.000447115	yes	Unknown Protein; contains Interpro domain(s) IPR010683 Protein of unknown function DUF1262
Solyc02g089670.2	Solyc02g089670.2	-	2:51431979-51432282	CK	RK_1	OK	0	7.34656	inf	#NAME?	0.002	0.0108727	yes	Leaf senescence protein-like (Q8RV74_ORYSJ)
Solyc02g089720.1	Solyc02g089720.1	-	2:51458269-51462435	CK	RK_1	OK	19.3333	41.3043	1.0952	3.34691	5e-05	0.000447115	yes	Endo-beta-1 3-glucanase (B5THH0_PNECA)
Solyc02g089800.2	Solyc02g089800.2	-	2:51486636-51504707	CK	RK_1	OK	17.3322	2.94433	-2.55744	-5.33591	5e-05	0.000447115	yes	Nuclear matrix constituent protein 1-like (A6BME3_PETCR)
Solyc02g089840.2	Solyc02g089840.2	-	2:51551325-51554507	CK	RK_1	OK	57.1461	11.9842	-2.25352	-5.66035	5e-05	0.000447115	yes	Transcription factor (D7MBD5_ARALY)
Solyc02g089900.1	Solyc02g089900.1	-	2:51579697-51587151	CK	RK_1	OK	32.4971	15.4085	-1.07659	-2.81255	5e-05	0.000447115	yes	Receptor-like kinase (A7VM35_MARPO)
Solyc02g089920.1	Solyc02g089920.1	-	2:51587549-51590620	CK	RK_1	OK	1.97338	0.267213	-2.88461	-3.45652	0.00015	0.00120231	yes	Receptor-like protein kinase At3g21340 (RLK6_ARATH)
Solyc02g089930.2	Solyc02g089930.2	-	2:51602832-51607539	CK	RK_1	OK	49.4394	12.5457	-1.97847	-4.62905	5e-05	0.000447115	yes	Homeobox protein LIM-3 (Fragment) (O42286_DANRE)
Solyc02g089940.2	Solyc02g089940.2	-	2:51625201-51631405	CK	RK_1	OK	12.321	1.55032	-2.99049	-5.37437	5e-05	0.000447115	yes	BEL1-like homeodomain protein 2 (BLH2_ARATH)
Solyc02g089970.2	Solyc02g089970.2	-	2:51645008-51657580	CK	RK_1	OK	13.6218	5.94712	-1.19566	-2.94345	5e-05	0.000447115	yes	Histone-lysine n-methyltransferase (B0XIT7_CULQU)
Solyc02g089990.1	Solyc02g089990.1	-	2:51676587-51678592	CK	RK_1	OK	11.2867	27.98	1.30978	1.83003	0.0041	0.0195962	yes	TMV response-related protein (B6UG28_MAIZE)
Solyc02g090000.2	Solyc02g090000.2	-	2:51684960-51689078	CK	RK_1	OK	1.88296	8.81708	2.2273	3.48266	5e-05	0.000447115	yes	UPF0497 membrane protein At3g50810 (U497K_ARATH)
Solyc02g090020.2	Solyc02g090020.2	-	2:51694306-51700405	CK	RK_1	OK	1.60028	3.98534	1.31638	1.79151	0.01265	0.0484915	yes	stress regulated protein AY873991 (manually curated)
Solyc02g090070.2	Solyc02g090070.2	-	2:51713782-51717232	CK	RK_1	OK	5.67361	2.79524	-1.0213	-2.23512	0.00025	0.00187637	yes	Phototropic-responsive NPH3 family protein (D7MMF7_ARALY)
Solyc02g090130.2	Solyc02g090130.2	-	2:51743801-51785786	CK	RK_1	OK	4.85835	19.7942	2.02654	5.31971	5e-05	0.000447115	yes	Vacuolar protein sorting-associated protein vps13 (C5FUC9_NANOT)
Solyc02g090160.2	Solyc02g090160.2	-	2:51794218-51801533	CK	RK_1	OK	16.5193	7.54485	-1.13059	-2.83638	5e-05	0.000447115	yes	Guanine nucleotide-binding protein alpha-1 subunit (B6TWS6_MAIZE)
Solyc02g090170.2	Solyc02g090170.2	-	2:51801724-51803825	CK	RK_1	OK	1.52163	0.31042	-2.29333	-2.31708	0.0108	0.0427494	yes	B3 domain-containing protein LOC_Os12g40090 (Y1209_ORYSJ)
Solyc02g090190.1	Solyc02g090190.1	-	2:51812193-51817001	CK	RK_1	OK	25.3667	8.36914	-1.59979	-3.89575	5e-05	0.000447115	yes	Molybdenum cofactor sulfurase (C9SRE5_VERA1)
Solyc02g090210.2	Solyc02g090210.2	-	2:51835333-51837538	CK	RK_1	OK	28.4308	4.11543	-2.78834	-7.34513	5e-05	0.000447115	yes	GDSL esterase/lipase At2g23540 (GDL38_ARATH)
Solyc02g090220.2	Solyc02g090220.2	-	2:51844106-51845902	CK	RK_1	OK	3.25727	20.5495	2.65737	6.34669	5e-05	0.000447115	yes	Dof zinc finger protein (Q9SXG5_ORYSA)
Solyc02g090260.1	Solyc02g090260.1	-	2:51863265-51876617	CK	RK_1	OK	10.0344	2.54166	-1.98111	-4.32424	5e-05	0.000447115	yes	cDNA clone J20 full insert sequence (B7ESH6_ORYSJ)
Solyc02g090340.2	Solyc02g090340.2	-	2:51897535-51905511	CK	RK_1	OK	5.55904	0.702885	-2.98348	-2.63592	0.00035	0.00250341	yes	Cytochrome P450
Solyc02g090360.2	Solyc02g090360.2	-	2:51917425-51921099	CK	RK_1	OK	111.836	322.894	1.52968	4.6988	5e-05	0.000447115	yes	Laccase-22 (LAC22_ORYSJ)
Solyc02g090380.2	Solyc02g090380.2	-	2:51937135-51948377	CK	RK_1	OK	21.3568	7.39651	-1.52978	-1.9249	0.0032	0.0160092	yes	Nbs-lrr, resistance protein
Solyc02g090390.2	Solyc02g090390.2	-	2:51937135-51948377	CK	RK_1	OK	20.8977	43.0102	1.04133	2.03076	0.0008	0.0050809	yes	Serine-threonine protein kinase (O24395_WHEAT)
Solyc02g090400.2	Solyc02g090400.2	-	2:51964505-51967633	CK	RK_1	OK	2.02203	23.8935	3.56274	6.76375	5e-05	0.000447115	yes	Myb family transcription factor (D7LQI3_ARALY)
Solyc02g090430.2	Solyc02g090430.2	-	2:51990848-51996014	CK	RK_1	OK	0.708983	1.73888	1.29433	1.68809	0.0038	0.0184274	yes	Protein serine/threonine kinase (D3BP85_POLPA)
Solyc02g090440.2	Solyc02g090440.2	-	2:51996244-51997014	CK	RK_1	OK	1.64724	7.25994	2.13991	4.37397	0.0108	0.0427494	yes	Unknown Protein
Solyc02g090450.2	Solyc02g090450.2	-	2:51999938-52001599	CK	RK_1	OK	12.775	28.2348	1.14415	3.55213	5e-05	0.000447115	yes	Peroxidase (Q58GF4_9ROSI)
Solyc02g090460.2	Solyc02g090460.2	-	2:52001688-52003551	CK	RK_1	OK	3.77734	46.1074	3.60956	3.42501	5e-05	0.000447115	yes	Unknown Protein
Solyc02g090470.2	Solyc02g090470.2	-	2:52008276-52010231	CK	RK_1	OK	8.55735	107.111	3.6458	10.8118	5e-05	0.000447115	yes	Peroxidase (Q58GF4_9ROSI)
Solyc02g090490.2	Solyc02g090490.2	-	2:52010375-52019068	CK	RK_1	OK	54.1055	139.297	1.36432	3.27857	5e-05	0.000447115	yes	Patatin-like protein 3 (Q9FZ08_TOBAC)
Solyc02g090500.2	Solyc02g090500.2	-	2:52038086-52045460	CK	RK_1	OK	1.82777	5.59979	1.61529	3.62696	5e-05	0.000447115	yes	HAD-superfamily hydrolase subfamily IA variant 3 containing protein expressed (Q10ME8_ORYSJ)
Solyc02g090530.2	Solyc02g090530.2	-	2:52061535-52065638	CK	RK_1	OK	25.4548	12.149	-1.06709	-2.27566	5e-05	0.000447115	yes	Zinc finger CCCH domain-containing protein 62 (C3H62_ORYSJ)
Solyc02g090540.2	Solyc02g090540.2	-	2:52066907-52069283	CK	RK_1	OK	0.744263	4.15014	2.47928	2.28705	0.0013	0.00760916	yes	Short-chain dehydrogenase/reductase family protein (D7LTG0_ARALY)
Solyc02g090570.2	Solyc02g090570.2	-	2:52103010-52128547	CK	RK_1	OK	30.3802	10.5005	-1.53267	-3.81778	5e-05	0.000447115	yes	Transducin family protein (D7LTG4_ARALY)
Solyc02g090630.2	Solyc02g090630.2	-	2:52178696-52181667	CK	RK_1	OK	3.17516	0.577087	-2.45997	-2.55804	0.0004	0.00281012	yes	Patatin-like protein 1 (Q9FZ09_TOBAC)
Solyc02g090640.2	Solyc02g090640.2	-	2:52182751-52197911	CK	RK_1	OK	4.75329	1.59095	-1.57904	-2.56297	0.00015	0.00120231	yes	Unknown Protein
Solyc02g090650.2	Solyc02g090650.2	-	2:52182751-52197911	CK	RK_1	OK	12.2608	4.44704	-1.46314	-2.5135	5e-05	0.000447115	yes	Os10g0382300 protein (Fragment) (Q0IY13_ORYSJ)
Solyc02g090680.2	Solyc02g090680.2	-	2:52220028-52227871	CK	RK_1	OK	3.59709	8.06393	1.16465	2.40461	0.0022	0.01178	yes	Cyclin-dependent kinase inhibitor 7 (KRP7_ARATH)
Solyc02g090720.2	Solyc02g090720.2	-	2:52237516-52238520	CK	RK_1	OK	4.73379	12.5283	1.40412	3.74666	0.00045	0.00310878	yes	Unknown Protein
Solyc02g090760.2	Solyc02g090760.2	-	2:52269681-52279454	CK	RK_1	OK	26.2184	12.1172	-1.11353	-2.39794	5e-05	0.000447115	yes	Os03g0395600 protein (Fragment) (Q0DRD1_ORYSJ)
Solyc02g090770.1	Solyc02g090770.1	-	2:52280132-52281637	CK	RK_1	OK	2.7584	21.8888	2.98829	7.0336	5e-05	0.000447115	yes	Ethylene responsive transcription factor 2b (C0J9I6_9ROSA)
Solyc02g090800.1	Solyc02g090800.1	-	2:52295817-52296815	CK	RK_1	OK	0.871267	4.44781	2.35191	3.36972	0.0044	0.0207468	yes	Ethylene responsive transcription factor 2a (C0J9I7_9ROSA)
Solyc02g090850.2	Solyc02g090850.2	-	2:52320433-52340063	CK	RK_1	OK	41.2244	14.1594	-1.54174	-2.53729	5e-05	0.000447115	yes	Splicing factor arginine/serine-rich 16 (C0HB74_SALSA)
Solyc02g090920.2	Solyc02g090920.2	-	2:52395586-52403524	CK	RK_1	OK	7.41358	31.1903	2.07285	4.53411	5e-05	0.000447115	yes	Lipase (Q5S8F1_RICCO)
Solyc02g090930.2	Solyc02g090930.2	-	2:52395586-52403524	CK	RK_1	OK	1.57457	29.8755	4.24593	3.79115	5e-05	0.000447115	yes	Lipase (Q5S8F1_RICCO)
Solyc02g090970.1	Solyc02g090970.1	-	2:52424188-52425875	CK	RK_1	OK	7.87894	50.9609	2.69332	7.60304	5e-05	0.000447115	yes	Serine/threonine-protein kinase 24 (STK24_MOUSE)
Solyc02g090980.1	Solyc02g090980.1	-	2:52432719-52434253	CK	RK_1	OK	2.65372	17.5304	2.72377	6.00271	5e-05	0.000447115	yes	Protein serine/threonine kinase (D3BP85_POLPA)
Solyc02g090990.1	Solyc02g090990.1	-	2:52440715-52442664	CK	RK_1	OK	1.28037	5.202	2.02251	3.6676	5e-05	0.000447115	yes	Serine/threonine-protein kinase 36 (STK36_PONAB)
Solyc02g091020.1	Solyc02g091020.1	-	2:52451083-52458745	CK	RK_1	OK	0.188457	0.614431	1.70502	1.1634	0.0016	0.00904007	yes	Nucleoporin autopeptidase family protein expressed (Q2QX81_ORYSJ)
Solyc02g091040.2	Solyc02g091040.2	-	2:52477378-52480352	CK	RK_1	OK	0.943799	0	#NAME?	#NAME?	5e-05	0.000447115	yes	Unknown Protein
Solyc02g091070.2	Solyc02g091070.2	-	2:52490283-52492663	CK	RK_1	OK	0.9665	5.04201	2.38316	4.09668	5e-05	0.000447115	yes	Multidrug resistance protein mdtK (MDTK_EDWI9)
Solyc02g091080.1	Solyc02g091080.1	-	2:52495495-52498174	CK	RK_1	OK	9.57054	3.94743	-1.27769	-2.62371	5e-05	0.000447115	yes	Multidrug resistance protein mdtK (MDTK_SHIF8)
Solyc02g091120.2	Solyc02g091120.2	-	2:52523091-52542930	CK	RK_1	OK	10.6911	2.27399	-2.23311	-4.91394	5e-05	0.000447115	yes	DNA ligase (B9SPY8_RICCO)
Solyc02g091140.2	Solyc02g091140.2	-	2:52547785-52549501	CK	RK_1	OK	20.737	2.11818	-3.29131	-6.96315	5e-05	0.000447115	yes	S-adenosyl-L-methionine carboxyl methyltransferase family protein (D7KVS6_ARALY)
Solyc02g091170.2	Solyc02g091170.2	-	2:52558680-52565088	CK	RK_1	OK	3.36369	0.840484	-2.00075	-2.62983	5e-05	0.000447115	yes	Kinase family protein (D7KBF8_ARALY)
Solyc02g091210.1	Solyc02g091210.1	-	2:52587977-52590933	CK	RK_1	OK	28.7732	10.8231	-1.41062	-3.78629	5e-05	0.000447115	yes	Eukaryotic translation initiation factor 5 (B6T7C2_MAIZE)
Solyc02g091240.1	Solyc02g091240.1	-	2:52599408-52601602	CK	RK_1	OK	24.5352	11.2062	-1.13055	-2.18444	0.00055	0.00369386	yes	Auxin efflux carrier protein-like (Q6YZX7_ORYSJ)
Solyc02g091250.1	Solyc02g091250.1	-	2:52610198-52611462	CK	RK_1	OK	6.36564	45.2025	2.82803	8.96285	5e-05	0.000447115	yes	Predicted by genscan and genefinder (Q9ZU37_ARATH)
Solyc02g091290.2	Solyc02g091290.2	pde194	2:52627072-52634231	CK	RK_1	OK	2.49751	5.78456	1.21172	2.0563	0.00085	0.00534919	yes	Methionyl-trna formyltransferase (B9GV84_POPTR)
Solyc02g091440.1	Solyc02g091440.1	-	2:52733872-52736009	CK	RK_1	OK	5.74241	0.73532	-2.96521	-4.34834	0.0001	0.000839654	yes	BHLH transcription factor (B6TXR4_MAIZE)
Solyc02g091470.2	Solyc02g091470.2	-	2:52761502-52764896	CK	RK_1	OK	19.1128	8.02887	-1.25127	-2.98415	5e-05	0.000447115	yes	Serine/threonine protein kinase-like (Q9FGC3_ARATH)
Solyc02g091620.1	Solyc02g091620.1	-	2:52863095-52887327	CK	RK_1	OK	5.24753	2.45999	-1.09299	-2.2144	0.00025	0.00187637	yes	DNA mismatch repair protein-like (Q69MM0_ORYSJ)
Solyc02g091670.1	Solyc02g091670.1	-	2:52908068-52910214	CK	RK_1	OK	18.8898	37.9233	1.00548	2.3456	5e-05	0.000447115	yes	Octicosapeptide/Phox/Bem1p domain-containing protein (D7L8F8_ARALY)
Solyc02g091690.2	Solyc02g091690.2	-	2:52927333-52928965	CK	RK_1	OK	7.46938	16.0833	1.1065	3.14544	0.0005	0.00340153	yes	BHLH transcription factor (A9YWR2_MEDTR)
Solyc02g091700.2	Solyc02g091700.2	-	2:52936525-52940281	CK	RK_1	OK	30.685	119.972	1.9671	5.20442	5e-05	0.000447115	yes	Hydroxyproline-rich glycoprotein (A9YWR1_MEDTR)
Solyc02g091710.2	Solyc02g091710.2	-	2:52957358-52960734	CK	RK_1	OK	8.82234	4.24945	-1.05389	-2.20988	0.0001	0.000839654	yes	von Willebrand factor type A domain-containing protein (D2VKS7_NAEGR)
Solyc02g091780.1	Solyc02g091780.1	-	2:52998225-53006496	CK	RK_1	OK	3.2431	0.918144	-1.82058	-2.67174	5e-05	0.000447115	yes	Kinesin-like protein (Q9SCJ4_ARATH)
Solyc02g091800.2	Solyc02g091800.2	-	2:53012298-53014441	CK	RK_1	OK	16.0947	4.55441	-1.82125	-3.60586	5e-05	0.000447115	yes	BHLH transcription factor (Q401N5_9LILI)
Solyc02g091820.1	Solyc02g091820.1	-	2:53044630-53044816	CK	RK_1	OK	4.15411	60.4501	3.86313	8.25728	5e-05	0.000447115	yes	Transcription factor (Q9M4A8_MAIZE)
Solyc02g091840.2	Solyc02g091840.2	-	2:53070812-53075164	CK	RK_1	OK	56.8256	24.2889	-1.22624	-3.08416	5e-05	0.000447115	yes	Receptor like kinase, RLK
Solyc02g091880.2	Solyc02g091880.2	-	2:53110638-53121241	CK	RK_1	OK	85.8519	240.682	1.4872	3.77469	0.0001	0.000839654	yes	Cytochrome c oxidase subunit VIa family protein expressed (Q7XZW4_ORYSJ)
Solyc02g091890.1	Solyc02g091890.1	-	2:53110638-53121241	CK	RK_1	OK	16.098	2.36357	-2.76784	-2.13122	0.0052	0.023747	yes	MRNA complete cds clone RAFL24-22-E06 (Q67YL8_ARATH)
Solyc02g091960.2	Solyc02g091960.2	-	2:53171073-53177675	CK	RK_1	OK	30.414	5.79261	-2.39245	-5.12542	5e-05	0.000447115	yes	Nuclear matrix constituent protein 2 (D2YZU6_APIGR)
Solyc02g091970.2	Solyc02g091970.2	-	2:53178157-53185123	CK	RK_1	OK	21.6494	47.5917	1.13639	2.91293	5e-05	0.000447115	yes	SlBCAT3 (manually curated)
Solyc02g091980.1	Solyc02g091980.1	-	2:53190869-53193179	CK	RK_1	OK	1.66442	10.3924	2.64244	4.59349	5e-05	0.000447115	yes	blind-like7 (manually curated)
Solyc02g092000.2	Solyc02g092000.2	-	2:53217632-53232780	CK	RK_1	OK	1.56228	53.2306	5.09053	3.13899	0.0088	0.0362805	yes	Unknown Protein
Solyc02g092030.1	Solyc02g092030.1	-	2:53239473-53243103	CK	RK_1	OK	7.11288	0.212839	-5.0626	-2.67926	0.00015	0.00120231	yes	Cbs domain containing protein expressed (Fragment) (A6N095_ORYSI)
Solyc02g092050.2	Solyc02g092050.2	-	2:53258470-53262220	CK	RK_1	OK	9.29478	2.03668	-2.1902	-3.81895	5e-05	0.000447115	yes	AP2-like ethylene-responsive transcription factor At1g16060 (AP2L1_ARATH)
Solyc02g092060.1	Solyc02g092060.1	-	2:53263424-53264924	CK	RK_1	OK	24.4714	1.69385	-3.85272	-8.03918	5e-05	0.000447115	yes	Short-chain dehydrogenase/reductase family protein (D7M2S9_ARALY)
Solyc02g092100.1	Solyc02g092100.1	-	2:53307876-53308652	CK	RK_1	OK	1.20407	0	#NAME?	#NAME?	5e-05	0.000447115	yes	Unknown Protein
Solyc02g092110.2	Solyc02g092110.2	-	2:53323165-53324457	CK	RK_1	OK	1.40529	38.163	4.76323	9.44167	5e-05	0.000447115	yes	Phytosulfokines 3 (PSK3_ARATH)
Solyc02g092120.2	Solyc02g092120.2	-	2:53325900-53333782	CK	RK_1	OK	4.48368	27.1818	2.59988	5.23101	5e-05	0.000447115	yes	Phytosulfokines 3 (PSK3_ARATH)
Solyc02g092190.1	Solyc02g092190.1	-	2:53357053-53358142	CK	RK_1	OK	4.1384	1.25284	-1.72387	-2.85137	0.00515	0.0235568	yes	Unknown Protein; contains Interpro domain(s) IPR016972 Uncharacterised conserved protein UCP031279
Solyc02g092220.1	Solyc02g092220.1	-	2:53370485-53372784	CK	RK_1	OK	24.1275	6.89686	-1.80667	-3.80269	5e-05	0.000447115	yes	Unknown Protein
Solyc02g092290.2	Solyc02g092290.2	-	2:53411509-53416597	CK	RK_1	OK	5.42318	15.0111	1.46882	3.14751	5e-05	0.000447115	yes	F-box/LRR-repeat protein At5g02910 (FBL79_ARATH)
Solyc02g092380.2	Solyc02g092380.2	-	2:53461697-53468966	CK	RK_1	OK	9.72932	4.73302	-1.03958	-2.42829	5e-05	0.000447115	yes	Peptidyl-prolyl cis-trans isomerase (C0SDY7_PARBP)
Solyc02g092420.2	Solyc02g092420.2	-	2:53484441-53488244	CK	RK_1	OK	7.90261	1.69749	-2.21892	-3.6361	5e-05	0.000447115	yes	Os07g0587200 protein (Fragment) (Q0D523_ORYSJ)
Solyc02g092430.1	Solyc02g092430.1	-	2:53492079-53498910	CK	RK_1	OK	31.6611	99.2105	1.64778	3.12674	5e-05	0.000447115	yes	Ribosomal protein L26 (A8HMG7_CHLRE)
Solyc02g092460.2	Solyc02g092460.2	-	2:53509047-53520138	CK	RK_1	OK	17.8443	222.908	3.64291	8.48366	5e-05	0.000447115	yes	Speckle-type POZ protein (B5X432_SALSA)
Solyc02g092510.2	Solyc02g092510.2	-	2:53578223-53582819	CK	RK_1	OK	3.13723	12.2101	1.96051	4.49297	5e-05	0.000447115	yes	UPF0553 protein C9orf64 (CI064_HUMAN)
Solyc02g092570.1	Solyc02g092570.1	-	2:53625048-53625442	CK	RK_1	OK	3.32937	0.662998	-2.32817	-3.42496	0.00035	0.00250341	yes	GRAS family transcription factor (B9GYX5_POPTR)
Solyc02g092580.2	Solyc02g092580.2	-	2:53627064-53629720	CK	RK_1	OK	89.4724	216.328	1.27371	3.2211	5e-05	0.000447115	yes	Peroxidase (A0S5Z4_SESIN)
Solyc02g092620.2	Solyc02g092620.2	-	2:53648138-53657407	CK	RK_1	OK	12.9373	1.58764	-3.02658	-5.24773	5e-05	0.000447115	yes	BZIP domain class transcription factor (D9ZIQ5_MALDO)
Solyc02g092720.1	Solyc02g092720.1	-	2:53710935-53712888	CK	RK_1	OK	11.3384	1.58238	-2.84105	-5.83579	5e-05	0.000447115	yes	Unknown Protein
Solyc02g092770.2	Solyc02g092770.2	-	2:53725785-53727945	CK	RK_1	OK	18.2998	2.16876	-3.07689	-6.57644	5e-05	0.000447115	yes	Hydrolase alpha/beta fold family protein expressed (Q10J20_ORYSJ)
Solyc02g092790.2	Solyc02g092790.2	-	2:53761148-53769188	CK	RK_1	OK	148.694	334.701	1.17053	2.78026	0.0002	0.00154661	yes	Arabinogalactan (Q43719_SOLLC)
Solyc02g092820.2	Solyc02g092820.2	-	2:53791791-53794587	CK	RK_1	OK	30.8272	1.67619	-4.20095	-7.40292	5e-05	0.000447115	yes	Indole-3-acetic acid-amido synthetase GH3.8 (B6U4E2_MAIZE)
Solyc02g092840.1	Solyc02g092840.1	-	2:53815668-53818986	CK	RK_1	OK	19.5468	6.6145	-1.56323	-3.67041	5e-05	0.000447115	yes	Galactosyltransferase-like protein (Fragment) (D8RHX9_SELML)
Solyc02g092890.1	Solyc02g092890.1	-	2:53838905-53839908	CK	RK_1	OK	3.93715	9.95553	1.33835	3.35809	0.00095	0.00588039	yes	Unknown Protein
Solyc02g092910.2	Solyc02g092910.2	-	2:53855885-53866558	CK	RK_1	OK	15.1358	31.0664	1.03739	2.28091	5e-05	0.000447115	yes	Chromatin modification-related protein EAF3 (B6TDE5_MAIZE)
Solyc02g092930.1	Solyc02g092930.1	-	2:53867088-53879255	CK	RK_1	OK	123.014	50.2372	-1.29199	-2.87273	5e-05	0.000447115	yes	R2R3MYB transcription factor 44 (manually curated)
Solyc02g092950.2	Solyc02g092950.2	-	2:53916112-53919476	CK	RK_1	OK	7.81655	23.1961	1.56928	4.20676	5e-05	0.000447115	yes	Microtubule plus-end binding protein (B2LU37_BRANA)
Solyc02g092980.2	Solyc02g092980.2	-	2:53931652-53934557	CK	RK_1	OK	26.0407	65.5753	1.33238	4.23406	5e-05	0.000447115	yes	cyclin D3.1 (manually curated)
Solyc02g093010.2	Solyc02g093010.2	-	2:53966380-53972236	CK	RK_1	OK	23.0769	47.9733	1.05578	2.98743	0.0007	0.00454329	yes	RER1 protein (Q9P0H9_HUMAN)
Solyc02g093050.2	Solyc02g093050.2	-	2:53997312-54000924	CK	RK_1	OK	14.4149	36.1687	1.32718	3.69597	5e-05	0.000447115	yes	WRKY transcription factor 8 (manually curated)
Solyc02g093080.2	Solyc02g093080.2	-	2:54014306-54019888	CK	RK_1	OK	27.2557	5.11149	-2.41474	-5.54986	5e-05	0.000447115	yes	1-aminocyclopropane-1-carboxylate oxidase (ACCO1_DICMU)
Solyc02g093140.2	Solyc02g093140.2	-	2:54055884-54062655	CK	RK_1	OK	7.25933	3.08989	-1.23228	-1.79156	0.00145	0.00833389	yes	CBS domain-containing protein-like (B8AP73_ORYSI)
Solyc02g093150.2	Solyc02g093150.2	-	2:54077605-54081081	CK	RK_1	OK	7.06406	3.40639	-1.05225	-2.42955	0.00065	0.0042621	yes	APETALA2c (manually curated)
Solyc02g093160.2	Solyc02g093160.2	-	2:54101112-54110825	CK	RK_1	OK	10.1672	2.72376	-1.90025	-3.76001	5e-05	0.000447115	yes	Filament-like plant protein (Fragment) (FPP_SOLLC)
Solyc02g093200.2	Solyc02g093200.2	-	2:54130510-54151670	CK	RK_1	OK	36.4546	4.66368	-2.96656	-6.70247	5e-05	0.000447115	yes	Histone-lysine N-methyltransferase MEDEA (MEDEA_ARATH)
Solyc02g093350.2	Solyc02g093350.2	-	2:54245523-54250840	CK	RK_1	OK	1.11237	3.91957	1.81705	3.04585	0.0015	0.00857245	yes	Homology to unknown gene (Q00ZA5_OSTTA)
Solyc02g093560.1	Solyc02g093560.1	-	2:54384516-54386058	CK	RK_1	OK	6.55451	15.4191	1.23416	3.48372	5e-05	0.000447115	yes	Unknown Protein; contains Interpro domain(s) IPR013177 Protein of unknown function DUF1713, mitochondria
Solyc02g093580.2	Solyc02g093580.2	-	2:54392791-54394790	CK	RK_1	OK	18.9202	5.65865	-1.7414	-3.44086	5e-05	0.000447115	yes	Tomato 9612 mRNA (manually curated)
Solyc02g093600.2	Solyc02g093600.2	-	2:54402099-54403345	CK	RK_1	OK	42.306	6.15781	-2.78037	-4.83263	5e-05	0.000447115	yes	class I heat shock protein (Q69BI7_CARPA)
Solyc02g093610.2	Solyc02g093610.2	-	2:54407528-54408814	CK	RK_1	OK	21.8159	119.951	2.45899	5.9306	5e-05	0.000447115	yes	BCL-2 binding anthanogene-1 (B6STZ6_MAIZE)
Solyc02g093620.1	Solyc02g093620.1	-	2:54415449-54419226	CK	RK_1	OK	2.44882	1.0901	-1.16763	-2.18763	0.0014	0.00809396	yes	Pentatricopeptide repeat-containing protein (D7M6I3_ARALY)
Solyc02g093650.2	Solyc02g093650.2	-	2:54428965-54431641	CK	RK_1	OK	4.50637	1.10259	-2.03107	-2.83944	0.003	0.0151968	yes	Early nodulin-55-1 (Fragment) (NO551_SOYBN)
Solyc02g093680.2	Solyc02g093680.2	-	2:54436552-54444656	CK	RK_1	OK	86.6765	208.166	1.26402	4.10918	5e-05	0.000447115	yes	succinate dehydrogenase (manually curated)
Solyc02g093710.1	Solyc02g093710.1	-	2:54461581-54467495	CK	RK_1	OK	7.95411	43.4798	2.45057	5.90425	5e-05	0.000447115	yes	Genomic DNA chromosome 3 TAC clone K1G2 (Q9LTZ3_ARATH)
Solyc02g093750.2	Solyc02g093750.2	-	2:54482047-54484434	CK	RK_1	OK	13.8891	1.09011	-3.6714	-6.81234	5e-05	0.000447115	yes	Ring zinc finger protein (Fragment) (A6MH00_LILLO)
Solyc02g093880.2	Solyc02g093880.2	-	2:54573149-54581907	CK	RK_1	OK	15.9	7.8532	-1.01767	-2.26152	0.0001	0.000839654	yes	DNA-binding bromodomain-containing protein (D7MP02_ARALY)
Solyc02g093890.1	Solyc02g093890.1	-	2:54586900-54598874	CK	RK_1	OK	15.797	1.23909	-3.6723	-4.02869	5e-05	0.000447115	yes	Unknown Protein
Solyc02g093960.2	Solyc02g093960.2	-	2:54640590-54644008	CK	RK_1	OK	12.7336	40.4055	1.66591	3.96967	5e-05	0.000447115	yes	Genomic DNA chromosome 5 P1 clone MAC12 (Q9FFX3_ARATH)
Solyc02g094000.1	Solyc02g094000.1	-	2:54665036-54666930	CK	RK_1	OK	41.6433	129.39	1.63557	4.27165	5e-05	0.000447115	yes	Calmodulin-like protein (Q0VJ70_DATME)
Solyc02g094030.2	Solyc02g094030.2	-	2:54682276-54686166	CK	RK_1	OK	27.1669	95.457	1.813	4.61844	5e-05	0.000447115	yes	Unknown Protein
Solyc02g094050.2	Solyc02g094050.2	-	2:54690467-54695077	CK	RK_1	OK	31.5788	10.0831	-1.64701	-4.83901	5e-05	0.000447115	yes	Blue copper protein (B6U7P6_MAIZE)
Solyc02g094150.2	Solyc02g094150.2	-	2:54768073-54786686	CK	RK_1	OK	16.2033	35.231	1.12056	2.84167	5e-05	0.000447115	yes	Sua5/YciO/YrdC/YwlC family protein (C9KUX7_9BACE)
Solyc02g094180.2	Solyc02g094180.2	-	2:54786822-54793507	CK	RK_1	OK	39.6911	82.6965	1.05901	2.72037	0.0001	0.000839654	yes	Peroxidase 1 (Q84UA9_ARTAN)
Solyc02g094200.2	Solyc02g094200.2	-	2:54805706-54812945	CK	RK_1	OK	22.3342	60.4158	1.43567	3.98826	5e-05	0.000447115	yes	Nuclear transport factor 2 (B3TLR5_ELAGV)
Solyc02g094220.1	Solyc02g094220.1	-	2:54817194-54827016	CK	RK_1	OK	20.3809	56.2252	1.464	4.27013	5e-05	0.000447115	yes	Os02g0508100 protein (Fragment) (Q0E0Z9_ORYSJ)
Solyc02g094330.2	Solyc02g094330.2	-	2:54887335-54891976	CK	RK_1	OK	11.4022	32.129	1.49457	3.2148	5e-05	0.000447115	yes	Pollen proteins Ole e I family protein (B6SLJ6_MAIZE)
Solyc02g094440.2	Solyc02g094440.2	-	2:54967020-54973208	CK	RK_1	OK	54.8211	121.608	1.14944	3.45814	5e-05	0.000447115	yes	Translocon-associated protein subunit beta (C1C3L8_RANCA)
Solyc02g094540.2	Solyc02g094540.2	-	2:55061791-55081802	CK	RK_1	OK	17.2895	6.37182	-1.44012	-3.40545	5e-05	0.000447115	yes	Genomic DNA chromosome 5 P1 clone MAC12 (Q9FFY0_ARATH)
Solyc03g005030.2	Solyc03g005030.2	-	3:35915-38680	CK	RK_1	OK	10.8357	5.0774	-1.09363	-1.78316	0.00145	0.00833389	yes	Unknown Protein
Solyc03g005040.1	Solyc03g005040.1	-	3:41625-42665	CK	RK_1	OK	3.34133	9.20419	1.46187	3.45807	0.0009	0.00561747	yes	Calmodulin-like protein (Q0VJ70_DATME)
Solyc03g005210.2	Solyc03g005210.2	-	3:122218-125142	CK	RK_1	OK	34.458	3.55713	-3.27605	-8.88626	5e-05	0.000447115	yes	Non-specific lipid-transfer protein (B9GSL1_POPTR)
Solyc03g005220.2	Solyc03g005220.2	-	3:128073-130196	CK	RK_1	OK	47.8116	267.794	2.48569	10.0104	5e-05	0.000447115	yes	Histone H2A (B9MZP0_POPTR)
Solyc03g005280.2	Solyc03g005280.2	-	3:160893-164835	CK	RK_1	OK	9.46368	0.145412	-6.02418	-3.95989	0.00065	0.0042621	yes	Aspartic proteinase 2 (Q948P0_SOYBN)
Solyc03g005310.2	Solyc03g005310.2	-	3:175383-182421	CK	RK_1	OK	6.39656	15.961	1.31919	3.37336	5e-05	0.000447115	yes	Genomic DNA chromosome 3 P1 clone MXC7 (Q9LS90_ARATH)
Solyc03g005320.2	Solyc03g005320.2	-	3:182978-186647	CK	RK_1	OK	31.1064	3.96682	-2.97116	-6.40817	5e-05	0.000447115	yes	Fatty acid elongase 3-ketoacyl-CoA synthase (Q6DUV5_BRANA)
Solyc03g005330.1	Solyc03g005330.1	-	3:194010-196025	CK	RK_1	OK	1.82511	54.5123	4.90052	10.7963	5e-05	0.000447115	yes	CBL-interacting protein kinase 20 (C4P7W9_VITVI)
Solyc03g005430.2	Solyc03g005430.2	-	3:303670-317895	CK	RK_1	OK	1.09893	18.1023	4.042	7.05701	5e-05	0.000447115	yes	Ubiquitin carboxyl-terminal hydrolase family protein expressed (Q2R2A3_ORYSJ)
Solyc03g005470.2	Solyc03g005470.2	-	3:365941-371953	CK	RK_1	OK	42.1773	109.011	1.36993	4.91175	5e-05	0.000447115	yes	Nicotiana lesion-inducing like (B6T757_MAIZE)
Solyc03g005480.2	Solyc03g005480.2	-	3:373600-379478	CK	RK_1	OK	23.0359	1.41692	-4.02305	-5.95009	5e-05	0.000447115	yes	Nodulin-like protein (B6TRP3_MAIZE)
Solyc03g005570.2	Solyc03g005570.2	MYB15	3:418585-421360	CK	RK_1	OK	95.378	19.7759	-2.26991	-7.1592	5e-05	0.000447115	yes	Myb-related transcription factor (A7ULI0_DATME)
Solyc03g005630.2	Solyc03g005630.2	-	3:451419-456428	CK	RK_1	OK	1.8002	0.0545464	-5.04453	-3.45579	0.00785	0.0330848	yes	Homology to unknown gene (Q01GH9_OSTTA)
Solyc03g005640.1	Solyc03g005640.1	-	3:457452-459470	CK	RK_1	OK	24.3913	1.74554	-3.80462	-8.16473	5e-05	0.000447115	yes	Unknown Protein; contains Interpro domain(s) IPR004158 Protein of unknown function DUF247, plant
Solyc03g005650.1	Solyc03g005650.1	-	3:465027-468309	CK	RK_1	OK	11.9223	0.644419	-4.20952	-7.1182	5e-05	0.000447115	yes	Cc-nbs-lrr, resistance protein
Solyc03g005660.2	Solyc03g005660.2	-	3:469597-474532	CK	RK_1	OK	38.1525	3.71295	-3.36114	-8.58864	5e-05	0.000447115	yes	Cc-nbs-lrr, resistance protein
Solyc03g005670.2	Solyc03g005670.2	-	3:481126-483910	CK	RK_1	OK	21.0758	1.462	-3.84957	-8.07284	5e-05	0.000447115	yes	Cc-nbs-lrr, resistance protein
Solyc03g005700.1	Solyc03g005700.1	-	3:492529-500659	CK	RK_1	OK	8.61959	29.1032	1.75549	3.99624	5e-05	0.000447115	yes	Mitochondrial import receptor subunit TOM22 (B6U2X6_MAIZE)
Solyc03g005780.1	Solyc03g005780.1	CAB3C	3:542987-543911	CK	RK_1	OK	0	0.935416	inf	#NAME?	5e-05	0.000447115	yes	Chlorophyll a-b binding protein 3C-like (Q2XTE0_SOLTU)
Solyc03g005830.2	Solyc03g005830.2	-	3:561644-569538	CK	RK_1	OK	46.9138	16.6899	-1.49104	-4.61402	5e-05	0.000447115	yes	CAS1 domain containing 1 (B0W8N6_CULQU)
Solyc03g005890.1	Solyc03g005890.1	-	3:603248-604162	CK	RK_1	OK	1.72815	8.13955	2.23572	4.349	0.00065	0.0042621	yes	Genomic DNA chromosome 5 P1 clone MRA19 (Q9FK78_ARATH)
Solyc03g005960.2	Solyc03g005960.2	-	3:646113-656006	CK	RK_1	OK	4.2625	1.09617	-1.95923	-3.22047	5e-05	0.000447115	yes	protein kinase LESK1 (manually curated)
Solyc03g006020.2	Solyc03g006020.2	-	3:687623-692098	CK	RK_1	OK	6.29685	15.1037	1.2622	1.91242	0.0006	0.00397891	yes	Ubiquitin domain containing 1 (B6T693_MAIZE)
Solyc03g006100.2	Solyc03g006100.2	-	3:771867-775363	CK	RK_1	OK	5.26581	1.17359	-2.16572	-3.50463	5e-05	0.000447115	yes	Receptor like kinase, RLK
Solyc03g006130.2	Solyc03g006130.2	-	3:782565-790237	CK	RK_1	OK	13.913	38.922	1.48415	3.67619	5e-05	0.000447115	yes	Receptor like kinase, RLK
Solyc03g006140.2	Solyc03g006140.2	-	3:791639-799582	CK	RK_1	OK	57.4356	19.397	-1.56612	-3.88079	5e-05	0.000447115	yes	Neutral ceramidase (A9YFM2_WHEAT)
Solyc03g006180.2	Solyc03g006180.2	-	3:826800-832036	CK	RK_1	OK	23.8794	1.66433	-3.84275	-6.79972	5e-05	0.000447115	yes	Unknown Protein; contains Interpro domain(s) IPR007493 Protein of unknown function DUF538
Solyc03g006190.2	Solyc03g006190.2	-	3:826800-832036	CK	RK_1	OK	94.824	13.0062	-2.86605	-2.28217	0.0001	0.000839654	yes	Unknown Protein
Solyc03g006210.1	Solyc03g006210.1	-	3:837286-839315	CK	RK_1	OK	0.98777	0	#NAME?	#NAME?	5e-05	0.000447115	yes	Cathepsin B-like cysteine proteinase (CYSP_SCHMA)
Solyc03g006260.2	Solyc03g006260.2	-	3:879168-885632	CK	RK_1	OK	3.85614	1.0502	-1.8765	-2.78211	5e-05	0.000447115	yes	Sodium/calcium exchanger family protein (D7KKF3_ARALY)
Solyc03g006310.2	Solyc03g006310.2	-	3:909507-914461	CK	RK_1	OK	24.8314	106.422	2.09955	4.02995	5e-05	0.000447115	yes	Unknown Protein
Solyc03g006350.2	Solyc03g006350.2	-	3:937483-955122	CK	RK_1	OK	6.80602	3.02433	-1.17019	-2.40699	5e-05	0.000447115	yes	Zinc finger transcription factor 23 (manually curated)
Solyc03g006360.2	Solyc03g006360.2	-	3:961771-962597	CK	RK_1	OK	7.78203	2.70957	-1.52208	-3.15586	0.00245	0.0128578	yes	Auxin-repressed protein (Q6PXE1_9SOLN)
Solyc03g006380.2	Solyc03g006380.2	-	3:964825-993301	CK	RK_1	OK	3.46739	1.0649	-1.70313	-2.56915	5e-05	0.000447115	yes	Unknown Protein
Solyc03g006410.2	Solyc03g006410.2	-	3:1009173-1012018	CK	RK_1	OK	3.29934	7.598	1.20344	2.69372	0.0008	0.0050809	yes	Plant-specific domain TIGR01615 family protein (B6UDN7_MAIZE)
Solyc03g006490.2	Solyc03g006490.2	-	3:1074563-1077482	CK	RK_1	OK	17.6207	1356.35	6.26632	13.9696	5e-05	0.000447115	yes	Aluminum-induced protein-like (Q9FG81_ARATH)
Solyc03g006520.2	Solyc03g006520.2	-	3:1094089-1102352	CK	RK_1	OK	10.9838	5.30296	-1.0505	-2.09048	5e-05	0.000447115	yes	Splicing factor 3b subunit 2 (Q80W39_MOUSE)
Solyc03g006590.2	Solyc03g006590.2	-	3:1174530-1178152	CK	RK_1	OK	0.727392	2.93401	2.01207	2.39587	0.0022	0.01178	yes	Unknown Protein
Solyc03g006610.2	Solyc03g006610.2	-	3:1187138-1192705	CK	RK_1	OK	14.8324	7.27478	-1.02777	-2.01935	5e-05	0.000447115	yes	Arf-GAP with GTPase, ANK repeat and PH domain-containing protein 1 (AGAP1_XENLA)
Solyc03g006620.2	Solyc03g006620.2	-	3:1197176-1198976	CK	RK_1	OK	15.4184	46.2517	1.58485	3.69376	5e-05	0.000447115	yes	Cotton fiber expressed protein 1 (O81373_GOSHI)
Solyc03g006630.2	Solyc03g006630.2	-	3:1199380-1206370	CK	RK_1	OK	3.09301	0.819569	-1.91607	-2.39833	0.00025	0.00187637	yes	D-erythro-sphingosine kinase (D7MES6_ARALY)
Solyc03g006670.2	Solyc03g006670.2	-	3:1249773-1251722	CK	RK_1	OK	6.48229	20.7489	1.67846	4.71556	5e-05	0.000447115	yes	Cyclin D1 (Q8GVE0_HELTU)
Solyc03g006680.2	Solyc03g006680.2	-	3:1252879-1257790	CK	RK_1	OK	29.0133	59.2772	1.03076	3.41848	5e-05	0.000447115	yes	Universal stress protein (D6BRD7_9ROSI)
Solyc03g006720.1	Solyc03g006720.1	-	3:1277121-1280526	CK	RK_1	OK	1.62193	0	#NAME?	#NAME?	5e-05	0.000447115	yes	Serine/threonine-protein kinase receptor (B6U2B7_MAIZE)
Solyc03g006730.1	Solyc03g006730.1	-	3:1281145-1285572	CK	RK_1	OK	1.90043	0.521501	-1.86558	-1.76083	0.00405	0.0194205	yes	Serine/threonine-protein kinase receptor (B6U2B7_MAIZE)
Solyc03g006760.2	Solyc03g006760.2	-	3:1290239-1294500	CK	RK_1	OK	0.760558	0.0853325	-3.15589	-2.76614	0.0038	0.0184274	yes	Lrr, resistance protein fragment
Solyc03g006800.1	Solyc03g006800.1	-	3:1316168-1317724	CK	RK_1	OK	0.890398	5.27388	2.56634	3.90889	5e-05	0.000447115	yes	TCP transcription factor 21 (manually curated)
Solyc03g006810.2	Solyc03g006810.2	-	3:1319971-1322206	CK	RK_1	OK	8.98951	3.04754	-1.5606	-3.6305	5e-05	0.000447115	yes	Peroxidase (D7MRK0_ARALY)
Solyc03g006840.2	Solyc03g006840.2	-	3:1353778-1356755	CK	RK_1	OK	1.88833	0.312461	-2.59536	-2.96919	0.0004	0.00281012	yes	Genomic DNA chromosome 5 P1 clone MTG10 (Q9FIS0_ARATH)
Solyc03g006880.2	Solyc03g006880.2	-	3:1408529-1410426	CK	RK_1	OK	6.60856	0.610354	-3.43662	-4.84873	5e-05	0.000447115	yes	gibberellin 20-oxidase-1 (manually curated)
Solyc03g006890.1	Solyc03g006890.1	-	3:1422969-1425403	CK	RK_1	OK	10.6812	0.385236	-4.79319	-4.25954	0.00025	0.00187637	yes	LRR receptor-like serine/threonine-protein kinase FEI 1 (FEI1_ARATH)
Solyc03g006920.2	Solyc03g006920.2	-	3:1487815-1490934	CK	RK_1	OK	11.105	3.25816	-1.76908	-3.35278	5e-05	0.000447115	yes	Receptor kinase-like protein (Q9STJ8_ARATH)
Solyc03g007090.1	Solyc03g007090.1	-	3:1644456-1646387	CK	RK_1	OK	5.95858	2.14572	-1.47351	-3.12696	0.00015	0.00120231	yes	At5g51670-like protein (Fragment) (C0JEX1_9BRAS)
Solyc03g007180.1	Solyc03g007180.1	-	3:1755616-1760625	CK	RK_1	OK	6.1296	2.81037	-1.12503	-2.23204	0.0002	0.00154661	yes	Unknown Protein
Solyc03g007200.1	Solyc03g007200.1	-	3:1774985-1777445	CK	RK_1	OK	0.624609	1.91235	1.61432	2.14538	0.0131	0.0498629	yes	Oxidoreductase zinc-containing alcohol dehydrogenase family (Q26G91_FLABB)
Solyc03g007290.2	Solyc03g007290.2	-	3:1855296-1861340	CK	RK_1	OK	28.0155	5.29222	-2.40428	-4.66702	5e-05	0.000447115	yes	Trehalose 6-phosphate phosphatase (D4QAK5_TOBAC)
Solyc03g007310.2	Solyc03g007310.2	-	3:1873682-1877776	CK	RK_1	OK	16.5292	53.352	1.69053	4.97487	5e-05	0.000447115	yes	Abscisic acid receptor PYL8 (PYL8_ARATH)
Solyc03g007360.2	Solyc03g007360.2,Solyc03g007370.2	-	3:1907010-1920267	CK	RK_1	OK	18.8052	1.12371	-4.06479	-4.58459	5e-05	0.000447115	yes	Nodulin MtN3 family protein (D7MSV3_ARALY)
Solyc03g007390.2	Solyc03g007390.2,Solyc03g007400.1	-	3:1934189-1945629	CK	RK_1	OK	4.387	1.33676	-1.7145	-2.25625	0.0019	0.0104353	yes	Pentatricopeptide repeat-containing protein (D7ML46_ARALY)
Solyc03g007420.2	Solyc03g007420.2	-	3:1963102-1968312	CK	RK_1	OK	5.79566	2.60388	-1.15431	-2.11079	0.0001	0.000839654	yes	Genomic DNA chromosome 5 TAC clone K19E1 (Q9FK19_ARATH)
Solyc03g007460.1	Solyc03g007460.1	-	3:2014633-2016554	CK	RK_1	OK	4.72696	25.1755	2.41304	5.96556	5e-05	0.000447115	yes	Solanum lycopersicum Cytokinin Response Factor 4 (manually curated)
Solyc03g007470.2	Solyc03g007470.2	UBC28	3:2041877-2047600	CK	RK_1	OK	79.3885	556.076	2.80828	6.65601	5e-05	0.000447115	yes	Ubiquitin-conjugating enzyme E2 10 (UBC10_ARATH)
Solyc03g007480.2	Solyc03g007480.2	-	3:2052871-2056314	CK	RK_1	OK	31.3055	96.1733	1.61922	4.02375	5e-05	0.000447115	yes	Myosin (D2UY43_NAEGR)
Solyc03g007530.2	Solyc03g007530.2	-	3:2104952-2115021	CK	RK_1	OK	13.2196	3.93116	-1.74966	-4.16383	5e-05	0.000447115	yes	Multidrug resistance protein ABC transporter family (B9GX56_POPTR)
Solyc03g007570.2	Solyc03g007570.2	-	3:2115597-2127894	CK	RK_1	OK	142.953	16.5773	-3.10826	-6.90605	5e-05	0.000447115	yes	Magnesium and cobalt efflux protein corC (CORC_SALTY)
Solyc03g007690.1	Solyc03g007690.1	-	3:2213331-2215639	CK	RK_1	OK	0.650459	1.84052	1.50058	2.1463	0.0055	0.0248445	yes	ABC transporter G family member 8 (AB8G_ARATH)
Solyc03g007710.2	Solyc03g007710.2	-	3:2242302-2243941	CK	RK_1	OK	3.93129	1.19346	-1.71986	-2.85019	0.00075	0.00480926	yes	Unknown Protein
Solyc03g007760.2	Solyc03g007760.2	-	3:2280531-2288278	CK	RK_1	OK	40.2657	14.55	-1.46854	-3.44389	5e-05	0.000447115	yes	Cell division protease ftsH (FTSH_SHIFL)
Solyc03g007770.2	Solyc03g007770.2	-	3:2315148-2321148	CK	RK_1	OK	71.883	31.4122	-1.19432	-3.13191	5e-05	0.000447115	yes	C4-dicarboxylate transporter/malic acid transport family protein (D7M2F7_ARALY)
Solyc03g007790.2	Solyc03g007790.2	-	3:2343425-2347547	CK	RK_1	OK	3.55487	0.122177	-4.86275	-3.25793	0.0001	0.000839654	yes	Receptor-like protein kinase (Q9FLV4_ARATH)
Solyc03g007870.2	Solyc03g007870.2	-	3:2399798-2401190	CK	RK_1	OK	175.708	54.4564	-1.69	-6.19849	5e-05	0.000447115	yes	Heavy metal-associated domain containing protein expressed (Q8S5W0_ORYSJ)
Solyc03g007880.1	Solyc03g007880.1	-	3:2403889-2409857	CK	RK_1	OK	1.53506	0.3605	-2.09022	-2.14976	0.0029	0.0147858	yes	Unknown Protein
Solyc03g007920.2	Solyc03g007920.2	-	3:2428097-2439354	CK	RK_1	OK	14.5987	32.085	1.13606	3.4436	5e-05	0.000447115	yes	Glutamine cyclotransferase-like (Q2V9A5_SOLTU)
Solyc03g008010.2	Solyc03g008010.2	-	3:2468609-2478191	CK	RK_1	OK	15.5203	67.0035	2.11008	3.84857	5e-05	0.000447115	yes	PPPDE peptidase domain-containing protein 1 (PPDE1_DANRE)
Solyc03g013250.2	Solyc03g013250.2	-	3:46347111-46356582	CK	RK_1	OK	15.786	32.642	1.04808	2.11413	5e-05	0.000447115	yes	Genomic DNA chromosome 3 P1 clone MMF24 (Q9LHJ6_ARATH)
Solyc03g013620.1	Solyc03g013620.1	-	3:44112328-44113295	CK	RK_1	OK	107.008	0	#NAME?	#NAME?	0.0021	0.0113297	yes	NADH-quinone oxidoreductase subunit L (NUOL_RHOCA)
Solyc03g019700.1	Solyc03g019700.1	-	3:61447244-61448433	CK	RK_1	OK	6.67779	19.9494	1.5789	4.49422	5e-05	0.000447115	yes	Os02g0508100 protein (Fragment) (Q0E0Z9_ORYSJ)
Solyc03g019730.2	Solyc03g019730.2	-	3:61416621-61423147	CK	RK_1	OK	20.0742	50.6974	1.33657	4.29927	5e-05	0.000447115	yes	Sumo activating enzyme 1b (D7MQ99_ARALY)
Solyc03g019780.2	Solyc03g019780.2	-	3:61379140-61392539	CK	RK_1	OK	108.604	253.976	1.22562	2.87069	5e-05	0.000447115	yes	40S ribosomal protein SA (B6T6X2_MAIZE)
Solyc03g019800.2	Solyc03g019800.2	-	3:61362948-61366803	CK	RK_1	OK	7.30953	2.02267	-1.85352	-3.89044	5e-05	0.000447115	yes	Myb-like protein B (MYBB_DICDI)
Solyc03g019820.2	Solyc03g019820.2	-	3:61350930-61361329	CK	RK_1	OK	0.797182	16.0019	4.32719	3.83086	0.00265	0.0137254	yes	tonoplast intrinsic protein 3.2 (manually curated)
Solyc03g019890.2	Solyc03g019890.2	-	3:61301988-61311823	CK	RK_1	OK	2.91158	11.4305	1.97302	4.04078	5e-05	0.000447115	yes	beta-galactosidase 7 (manually curated)
Solyc03g020020.2	Solyc03g020020.2	-	3:61198894-61223495	CK	RK_1	OK	13.2365	6.19103	-1.09627	-2.23783	0.0003	0.00219291	yes	AT3G05680-like protein (Fragment) (D6PPW0_9BRAS)
Solyc03g020050.2	Solyc03g020050.2	-	3:61174085-61175689	CK	RK_1	OK	1.38441	126.302	6.51147	14.5214	5e-05	0.000447115	yes	VIROID-INDUCIBLE PROTEINASE INHIBITOR II (manually curated)
Solyc03g020060.2	Solyc03g020060.2	-	3:61171156-61172160	CK	RK_1	OK	184.153	61.0273	-1.59338	-3.85631	5e-05	0.000447115	yes	Proteinase inhibitor II (Q3S483_SOLTU)
Solyc03g020070.2	Solyc03g020070.2	-	3:61164754-61166034	CK	RK_1	OK	84.6869	10.4771	-3.0149	-9.76937	5e-05	0.000447115	yes	Proteinase inhibitor II (Q3S483_SOLTU)
Solyc03g020080.2	Solyc03g020080.2	-	3:61158411-61159792	CK	RK_1	OK	82.3915	12.6186	-2.70694	-8.96988	5e-05	0.000447115	yes	Proteinase inhibitor II (Q3S483_SOLTU)
Solyc03g025150.2	Solyc03g025150.2,XLOC_013109	-	3:2597174-2603244	CK	RK_1	OK	16.0227	6.96713	-1.20148	-2.68323	5e-05	0.000447115	yes	Unknown Protein
Solyc03g025160.2	Solyc03g025160.2	-	3:2611846-2614980	CK	RK_1	OK	16.7005	37.606	1.17107	2.4263	5e-05	0.000447115	yes	Unknown Protein
Solyc03g025220.2	Solyc03g025220.2	-	3:2682146-2685124	CK	RK_1	OK	1.95891	6.04096	1.62473	2.83312	5e-05	0.000447115	yes	Multidrug resistance protein mdtK (MDTK_PHOLL)
Solyc03g025230.2	Solyc03g025230.2	-	3:2686945-2689980	CK	RK_1	OK	5.0811	15.4118	1.60082	4.32068	5e-05	0.000447115	yes	Multidrug resistance protein mdtK (MDTK_YERE8)
Solyc03g025260.1	Solyc03g025260.1	-	3:2702636-2704510	CK	RK_1	OK	1.68644	3.96701	1.23407	1.75694	0.00455	0.021309	yes	Retinoblastoma-binding protein (C0P1B5_AJECG)
Solyc03g025270.2	Solyc03g025270.2	-	3:2704675-2707809	CK	RK_1	OK	150.895	320.424	1.08644	2.68503	5e-05	0.000447115	yes	rRNA 2&apos-O-methyltransferase fibrillarin (B6JX17_SCHJY)
Solyc03g025280.2	Solyc03g025280.2	-	3:2715200-2738573	CK	RK_1	OK	16.6219	5.39798	-1.62259	-3.4093	5e-05	0.000447115	yes	RNA-binding protein (B6K5V3_SCHJY)
Solyc03g025320.2	Solyc03g025320.2	-	3:2760826-2763621	CK	RK_1	OK	2.26582	9.86711	2.1226	2.97722	5e-05	0.000447115	yes	Hydroxycinnamoyl transferase (D2XJ64_9MAGN)
Solyc03g025330.2	Solyc03g025330.2	-	3:2768724-2771360	CK	RK_1	OK	2.75288	14.4032	2.38738	3.86737	5e-05	0.000447115	yes	Unknown Protein; contains Interpro domain(s) IPR007749 Protein of unknown function DUF677
Solyc03g025350.2	Solyc03g025350.2	-	3:2782288-2784886	CK	RK_1	OK	9.11251	20.2335	1.15083	3.39518	5e-05	0.000447115	yes	Citrate transporter family protein (B6U1G3_MAIZE)
Solyc03g025380.2	Solyc03g025380.2	-	3:2813713-2816549	CK	RK_1	OK	0.577681	19.9628	5.1109	4.63527	5e-05	0.000447115	yes	Peroxidase (Q58GF4_9ROSI)
Solyc03g025450.2	Solyc03g025450.2	-	3:2861935-2870942	CK	RK_1	OK	7.34026	2.4308	-1.5944	-3.19179	5e-05	0.000447115	yes	Receptor-like protein kinase (Q9FZP2_ARATH)
Solyc03g025490.2	Solyc03g025490.2	-	3:2890955-2892597	CK	RK_1	OK	0.199734	4.75512	4.57333	4.2091	0.008	0.0335939	yes	Gibberellin 20-oxidase-like protein (Q9FGV8_ARATH)
Solyc03g025520.2	Solyc03g025520.2	-	3:2908924-2910991	CK	RK_1	OK	82.7175	232.513	1.49104	5.51291	5e-05	0.000447115	yes	60S ribosomal protein L36 (B9I1L9_POPTR)
Solyc03g025530.2	Solyc03g025530.2	-	3:2911140-2919338	CK	RK_1	OK	19.972	8.58133	-1.21871	-2.89256	5e-05	0.000447115	yes	S-layer domain protein (B2J947_NOSP7)
Solyc03g025590.2	Solyc03g025590.2	-	3:2985074-2990770	CK	RK_1	OK	84.3392	14.4542	-2.54472	-1.96843	0.0004	0.00281012	yes	Tripeptidyl peptidase II (Q5VZU9_HUMAN)
Solyc03g025610.1	Solyc03g025610.1	-	3:3007969-3015639	CK	RK_1	OK	51.8775	10.9283	-2.24705	-4.78638	5e-05	0.000447115	yes	Subtilisin-like serine protease (D8I1W0_AMYMU)
Solyc03g025620.2	Solyc03g025620.2	-	3:3019755-3025166	CK	RK_1	OK	48.1768	13.1959	-1.86824	-3.88513	5e-05	0.000447115	yes	Tripeptidyl peptidase II (Q5VZU9_HUMAN)
Solyc03g025670.2	Solyc03g025670.2	-	3:3110643-3112103	CK	RK_1	OK	11.3466	0.430137	-4.72132	-5.7479	0.0038	0.0184274	yes	PAR-1c protein (Q43589_TOBAC)
Solyc03g025690.2	Solyc03g025690.2	-	3:3116305-3117319	CK	RK_1	OK	1.26583	10.9885	3.11784	2.93998	0.0002	0.00154661	yes	Unknown Protein
Solyc03g025720.2	Solyc03g025720.2	-	3:3134600-3141417	CK	RK_1	OK	75.5317	16.3798	-2.20517	-4.3911	5e-05	0.000447115	yes	Long-chain-fatty-acid--CoA ligase (C3JN12_RHOER)
Solyc03g025800.2	Solyc03g025800.2	-	3:3200453-3201630	CK	RK_1	OK	11.5197	3.2219	-1.83812	-4.19814	0.00015	0.00120231	yes	Os03g0111400 protein (Fragment) (Q0DVV0_ORYSJ)
Solyc03g025830.2	Solyc03g025830.2	-	3:3217263-3229213	CK	RK_1	OK	10.5559	0.81136	-3.70156	-5.11408	5e-05	0.000447115	yes	Os03g0107400 protein (Fragment) (Q0DVY2_ORYSJ)
Solyc03g025880.2	Solyc03g025880.2	-	3:3277191-3289201	CK	RK_1	OK	13.0442	27.7549	1.08934	3.31662	5e-05	0.000447115	yes	Cleavage and polyadenylation specificity factor subunit 5 (B9EQF4_SALSA)
Solyc03g025890.1	Solyc03g025890.1	-	3:3291491-3320412	CK	RK_1	OK	5.18119	2.32605	-1.1554	-1.80719	0.00295	0.0149946	yes	DNA mismatch repair protein mutS (B0K9L5_THEP3)
Solyc03g025910.2	Solyc03g025910.2	-	3:3321856-3327002	CK	RK_1	OK	55.198	119.5	1.11432	4.34374	5e-05	0.000447115	yes	Unknown Protein
Solyc03g025970.2	Solyc03g025970.2	-	3:3394288-3400711	CK	RK_1	OK	14.5539	5.44096	-1.41948	-2.88544	5e-05	0.000447115	yes	Methyl binding domain protein (B9I4C0_POPTR)
Solyc03g026000.2	Solyc03g026000.2	-	3:3411882-3414045	CK	RK_1	OK	0.657285	9.52252	3.85675	5.49161	0.0016	0.00904007	yes	Unknown Protein
Solyc03g026070.2	Solyc03g026070.2	-	3:3475413-3480596	CK	RK_1	OK	1.10235	0.289353	-1.92969	-2.31608	0.00245	0.0128578	yes	Homeobox-leucine zipper protein ATHB-8 (ATHB8_ARATH)
Solyc03g026080.2	Solyc03g026080.2	-	3:3506836-3516303	CK	RK_1	OK	34.2785	10.2699	-1.73887	-3.72635	5e-05	0.000447115	yes	Rhomboid family protein (D7M0H4_ARALY)
Solyc03g026160.2	Solyc03g026160.2	-	3:3567354-3571167	CK	RK_1	OK	3.34044	9.88443	1.56512	2.73493	5e-05	0.000447115	yes	F-box family protein (B9ID33_POPTR)
Solyc03g026170.2	Solyc03g026170.2	-	3:3576392-3580502	CK	RK_1	OK	7.01778	19.2497	1.45575	3.05606	5e-05	0.000447115	yes	F-box family protein (B9IC68_POPTR)
Solyc03g026190.2	Solyc03g026190.2	-	3:3583531-3591685	CK	RK_1	OK	21.7497	6.46582	-1.75009	-3.84276	5e-05	0.000447115	yes	Transcriptional corepressor SEUSS (SEUSS_ARATH)
Solyc03g026260.2	Solyc03g026260.2	-	3:3701229-3704816	CK	RK_1	OK	2.3302	6.79519	1.54406	2.87614	5e-05	0.000447115	yes	TraB family protein (D7KED1_ARALY)
Solyc03g026280.2	Solyc03g026280.2	-	3:3711293-3717131	CK	RK_1	OK	51.859	119.199	1.20071	3.23013	5e-05	0.000447115	yes	C-repeat binding factor 1 (manually curated)
Solyc03g026310.2	Solyc03g026310.2	-	3:3742089-3768498	CK	RK_1	OK	11.6746	4.60206	-1.34302	-3.15451	5e-05	0.000447115	yes	ABC transporter permease/ATP-binding protein (A6ANR0_VIBHA)
Solyc03g026370.1	Solyc03g026370.1	-	3:3805049-3806060	CK	RK_1	OK	40.703	10.712	-1.92591	-6.48129	5e-05	0.000447115	yes	Peptidoglycan-binding LysM domain-containing protein (D7MLA8_ARALY)
Solyc03g031420.1	Solyc03g031420.1	-	3:3977721-3980253	CK	RK_1	OK	24.6865	11.9365	-1.04834	-3.01631	5e-05	0.000447115	yes	Molybdenum cofactor sulfurase (C0S2Y3_PARBP)
Solyc03g031440.2	Solyc03g031440.2	-	3:3984248-3989838	CK	RK_1	OK	2.79742	12.2588	2.13165	4.8167	5e-05	0.000447115	yes	Flavoprotein wrbA (B6U724_MAIZE)
Solyc03g031460.1	Solyc03g031460.1	-	3:4002567-4004937	CK	RK_1	OK	13.01	27.4204	1.07563	2.40256	5e-05	0.000447115	yes	Pentatricopeptide repeat-containing protein (D7KN35_ARALY)
Solyc03g031730.2	Solyc03g031730.2	-	3:4180420-4192060	CK	RK_1	OK	13.7878	1.40875	-3.2909	-4.20191	5e-05	0.000447115	yes	Beta-glucosidase 47 (D7MEP5_ARALY)
Solyc03g031800.2	Solyc03g031800.2	-	3:4282424-4284846	CK	RK_1	OK	31.4991	76.253	1.27548	4.70566	5e-05	0.000447115	yes	Xyloglucan endotransglucosylase/hydrolase 1 (C0IRG0_9ERIC)
Solyc03g031830.1	Solyc03g031830.1	-	3:4305846-4307841	CK	RK_1	OK	5.73817	2.38516	-1.26651	-1.80629	0.00115	0.00690403	yes	Zinc finger family protein (D7MVE2_ARALY)
Solyc03g031860.2	Solyc03g031860.2	PSY1	3:4324972-4330096	CK	RK_1	OK	13.1475	4.57465	-1.52305	-2.87385	5e-05	0.000447115	yes	Phytoene synthase 1 (manually curated)
Solyc03g031880.2	Solyc03g031880.2	-	3:4340340-4352825	CK	RK_1	OK	1.32307	53.4589	5.33647	12.3774	5e-05	0.000447115	yes	Amine oxidase family protein (Q1EPI3_MUSAC)
Solyc03g031910.2	Solyc03g031910.2	-	3:4370140-4375570	CK	RK_1	OK	2.74858	0.682985	-2.00876	-3.15931	5e-05	0.000447115	yes	Helicase sen1 (A8NRR5_COPC7)
Solyc03g031920.2	Solyc03g031920.2	-	3:4377261-4384105	CK	RK_1	OK	18.3802	43.4372	1.24078	3.28848	5e-05	0.000447115	yes	Yellow stripe-like protein 2.1 (Fragment) (B4ZYE4_BRAJU)
Solyc03g031940.2	Solyc03g031940.2	-	3:4405051-4408566	CK	RK_1	OK	5.74912	1.49556	-1.94265	-3.83015	5e-05	0.000447115	yes	Acyl-CoA synthetase/AMP-acid ligase II (D0C359_9GAMM)
Solyc03g031980.2	Solyc03g031980.2	-	3:4458921-4471280	CK	RK_1	OK	13.4281	4.2048	-1.67515	-2.24387	0.0007	0.00454329	yes	Receptor-like kinase (A7VM32_MARPO)
Solyc03g031990.2	Solyc03g031990.2	-	3:4479016-4484029	CK	RK_1	OK	17.6066	6.39619	-1.46083	-3.12643	5e-05	0.000447115	yes	Auxin efflux carrier family protein (D7KJ74_ARALY)
Solyc03g032010.2	Solyc03g032010.2	-	3:4506756-4509716	CK	RK_1	OK	23.3894	9.46861	-1.30463	-3.80063	5e-05	0.000447115	yes	Hydroxy-methylglutaryl-coenzyme A reductase (O48624_TOBAC)
Solyc03g032120.2	Solyc03g032120.2	-	3:4623745-4631540	CK	RK_1	OK	7.86727	16.4825	1.067	1.9156	0.0005	0.00340153	yes	Nucleoside-triphosphatase THEP1 (NTPTH_THEMA)
Solyc03g032180.2	Solyc03g032180.2	-	3:4674962-4688227	CK	RK_1	OK	3.66102	1.71437	-1.09457	-1.88515	0.00115	0.00690403	yes	CCA-adding enzyme (CCA_STAES)
Solyc03g032190.2	Solyc03g032190.2	-	3:4690768-4694717	CK	RK_1	OK	8.53948	25.1464	1.55813	4.25297	5e-05	0.000447115	yes	Cyclin B2 (Q9XGI1_SOLLC)
Solyc03g032210.2	Solyc03g032210.2	-	3:4714935-4718457	CK	RK_1	OK	3.72648	24.4118	2.71169	5.76092	5e-05	0.000447115	yes	Acyl-CoA synthetase/AMP-acid ligase II (D0C359_9GAMM)
Solyc03g032230.1	Solyc03g032230.1	-	3:4748376-4749736	CK	RK_1	OK	6.01388	0.195796	-4.94087	-4.39727	0.0057	0.0255817	yes	CM0216.330.nc protein (B0BLI1_LOTJA)
Solyc03g033250.1	Solyc03g033250.1	-	3:4834458-4835531	CK	RK_1	OK	2.15801	0	#NAME?	#NAME?	5e-05	0.000447115	yes	Tracheary element differentiation-related 6 (C1PGW0_ZINEL)
Solyc03g033290.1	Solyc03g033290.1	-	3:4856404-4857216	CK	RK_1	OK	2.67972	0	#NAME?	#NAME?	5e-05	0.000447115	yes	Tracheary element differentiation-related 6 (C1PGW0_ZINEL)
Solyc03g033330.2	Solyc03g033330.2	-	3:4910080-4912880	CK	RK_1	OK	8.47268	72.9539	3.10609	6.82359	5e-05	0.000447115	yes	RING finger protein 44 (RNF44_MOUSE)
Solyc03g033410.2	Solyc03g033410.2	-	3:4976179-4978469	CK	RK_1	OK	20.1356	2.78017	-2.8565	-3.86129	5e-05	0.000447115	yes	Ubiquitin-conjugating enzyme E2 10 (UBC10_ARATH)
Solyc03g033520.2	Solyc03g033520.2	-	3:5064026-5067024	CK	RK_1	OK	2.43939	1.04975	-1.21647	-1.89719	0.0014	0.00809396	yes	Maturase (Fragment) (O79414_SOLTU)
Solyc03g033600.2	Solyc03g033600.2	-	3:5158509-5162201	CK	RK_1	OK	21.6016	48.6591	1.17157	2.4153	5e-05	0.000447115	yes	Small nuclear ribonucleoprotein Sm D3 (B6UDW2_MAIZE)
Solyc03g033630.2	Solyc03g033630.2	-	3:5220379-5227790	CK	RK_1	OK	13.9672	5.88748	-1.24632	-2.81244	5e-05	0.000447115	yes	Zinc finger CCCH domain-containing protein 44 (C3H44_ARATH)
Solyc03g033730.1	Solyc03g033730.1	-	3:5330576-5332389	CK	RK_1	OK	29.979	13.3716	-1.16478	-3.76868	5e-05	0.000447115	yes	BZIP transcription factor (C0KYN1_SOLLC)
Solyc03g034010.2	Solyc03g034010.2	-	3:5716338-5720782	CK	RK_1	OK	3.27157	0.651692	-2.32772	-1.95581	0.00195	0.0106556	yes	U-box domain-containing protein 5 (D7MBG7_ARALY)
Solyc03g034050.2	Solyc03g034050.2	-	3:5747747-5751970	CK	RK_1	OK	37.4915	90.4542	1.27062	5.00768	5e-05	0.000447115	yes	FAM96B protein (A8NHC1_COPC7)
Solyc03g034100.2	Solyc03g034100.2	-	3:5789894-5792126	CK	RK_1	OK	9.57478	0.823247	-3.53984	-4.16774	5e-05	0.000447115	yes	Plant-specific domain TIGR01568 family protein (B6U561_MAIZE)
Solyc03g034110.2	Solyc03g034110.2	-	3:5814403-5815868	CK	RK_1	OK	2.9145	31.827	3.44893	7.91698	5e-05	0.000447115	yes	Homeobox-leucine zipper protein ATHB-40 (D7MBE6_ARALY)
Solyc03g034120.2	Solyc03g034120.2	-	3:5819448-5822015	CK	RK_1	OK	3.54546	12.1542	1.77741	4.09586	5e-05	0.000447115	yes	Homeobox-leucine zipper protein ATHB-40 (D7MBE6_ARALY)
Solyc03g034130.2	Solyc03g034130.2	-	3:5824890-5826258	CK	RK_1	OK	1.68767	6.55843	1.95831	3.48419	0.00145	0.00833389	yes	Homeobox-leucine zipper protein ATHB-40 (D7MBE6_ARALY)
Solyc03g034170.2	Solyc03g034170.2	-	3:5866785-5872712	CK	RK_1	OK	3.26948	8.84601	1.43596	2.31055	0.00045	0.00310878	yes	Uncharacterized conserved membrane protein (A5GSC9_SYNR3)
Solyc03g034180.2	Solyc03g034180.2	-	3:5872949-5877772	CK	RK_1	OK	29.2262	66.2611	1.1809	3.79186	5e-05	0.000447115	yes	14-3-3 protein beta/alpha-1 (143B1_DANRE)
Solyc03g034190.2	Solyc03g034190.2	-	3:5878294-5880946	CK	RK_1	OK	6.3092	17.3693	1.46101	4.08829	5e-05	0.000447115	yes	Ribosomal protein PSRP-3/Ycf65 (B5W261_SPIMA)
Solyc03g034220.2	Solyc03g034220.2	RBCS-2A	3:5922131-5924602	CK	RK_1	OK	9.78591	70.4925	2.84869	9.65197	5e-05	0.000447115	yes	Tomato RuBP carboxylase small subunit (manually curated)
Solyc03g034250.2	Solyc03g034250.2	-	3:5935094-5942719	CK	RK_1	OK	17.393	50.8464	1.54764	5.32168	5e-05	0.000447115	yes	Similarity the predicted A. niger protein contains a neutral zinc metallopeptidases (A2QF33_ASPNC)
Solyc03g034300.1	Solyc03g034300.1	-	3:6054291-6055331	CK	RK_1	OK	5.68978	12.1151	1.09036	2.85508	0.002	0.0108727	yes	Unknown Protein
Solyc03g034330.1	Solyc03g034330.1	-	3:6121312-6121580	CK	RK_1	OK	0	17.041	inf	#NAME?	0.0026	0.0135072	yes	Lipid transfer protein (A5JUZ7_SESIN)
Solyc03g034410.1	Solyc03g034410.1	-	3:6364437-6365801	CK	RK_1	OK	9.01095	34.8182	1.95009	6.16767	5e-05	0.000447115	yes	cDNA clone J100026I16 full insert sequence (B7FA06_ORYSJ)
Solyc03g043620.1	Solyc03g043620.1	-	3:7107964-7108318	CK	RK_1	OK	85.2647	6.4037	-3.73497	-17.7634	0.0004	0.00281012	yes	Unknown Protein
Solyc03g043640.2	Solyc03g043640.2	-	3:7120378-7123252	CK	RK_1	OK	4.41438	0.962384	-2.19753	-3.29426	0.00355	0.017441	yes	Metal ion binding protein (B6U811_MAIZE)
Solyc03g043710.1	Solyc03g043710.1	-	3:7232521-7234847	CK	RK_1	OK	4.6905	0.754104	-2.63691	-4.24282	5e-05	0.000447115	yes	Receptor protein kinase-like protein (Q9LSL5_ARATH)
Solyc03g043740.2	Solyc03g043740.2	-	3:7270725-7271801	CK	RK_1	OK	70.9978	16.4849	-2.10663	-8.27065	5e-05	0.000447115	yes	Hydroxyproline-rich glycoprotein (A9YWR1_MEDTR)
Solyc03g043860.2	Solyc03g043860.2	-	3:7528563-7529760	CK	RK_1	OK	5.85541	35.4129	2.59643	7.81143	5e-05	0.000447115	yes	Nudix hydrolase 1 (AtNUDT1) (NADH pyrophosphatase) (DHNTP pyrophosphohydrolase) (Dihydroneopterin triphosphate pyrophosphohydrolase) (D3V848_XENBS)
Solyc03g043900.1	Solyc03g043900.1	-	3:7613922-7615296	CK	RK_1	OK	2.08146	10.4191	2.32356	4.78349	5e-05	0.000447115	yes	BZIP transcription factor family protein (D7LSY0_ARALY)
Solyc03g043960.2	Solyc03g043960.2	-	3:7741783-7761836	CK	RK_1	OK	43.2782	115.895	1.42111	2.80365	5e-05	0.000447115	yes	ADP-ribosylation factor-like protein (Q93Y31_ARATH)
Solyc03g044000.1	Solyc03g044000.1	-	3:7798111-7799121	CK	RK_1	OK	240.18	660.68	1.45984	5.74352	5e-05	0.000447115	yes	Ribosomal protein L26 (A8HMG7_CHLRE)
Solyc03g044060.2	Solyc03g044060.2	-	3:7876724-7880951	CK	RK_1	OK	6.98474	3.13663	-1.15499	-2.07539	0.00055	0.00369386	yes	Formin 3 (D0QAN4_ARATH)
Solyc03g044100.2	Solyc03g044100.2,XLOC_013264	-	3:8096017-8106782	CK	RK_1	OK	18.7863	44.8647	1.2559	3.00741	5e-05	0.000447115	yes	Peroxidase 5 (B6E500_LITCN)
Solyc03g044150.2	Solyc03g044150.2	-	3:8225818-8229026	CK	RK_1	OK	19.344	42.924	1.1499	3.32801	5e-05	0.000447115	yes	Subtilisin-like protease (A9XG40_TOBAC)
Solyc03g044160.1	Solyc03g044160.1	-	3:8283357-8289480	CK	RK_1	OK	3.09242	1.54401	-1.00205	-1.76733	0.0057	0.0255817	yes	Pto-like, Serine/threonine kinase protein, resistance protein
Solyc03g044200.2	Solyc03g044200.2,XLOC_013266	-	3:8455258-8481456	CK	RK_1	OK	15.1669	5.37257	-1.49724	-3.47821	5e-05	0.000447115	yes	Alcohol dehydrogenase (Q43169_SOLTU)
Solyc03g044250.1	Solyc03g044250.1	-	3:8586727-8587396	CK	RK_1	OK	1.82551	0	#NAME?	#NAME?	5e-05	0.000447115	yes	Unknown Protein
Solyc03g044260.2	Solyc03g044260.2	-	3:8602262-8607744	CK	RK_1	OK	32.8946	85.1413	1.37201	3.28476	5e-05	0.000447115	yes	Ubiquitin-conjugating enzyme E2 I (B6U359_MAIZE)
Solyc03g044300.2	Solyc03g044300.2	-	3:8777706-8782437	CK	RK_1	OK	103.229	5.60931	-4.20189	-8.51926	5e-05	0.000447115	yes	APETALA2a (manually curated)
Solyc03g044600.1	Solyc03g044600.1	-	3:10188596-10190752	CK	RK_1	OK	0.902828	5.22256	2.53223	1.68982	0.0093	0.0379628	yes	Unknown Protein
Solyc03g044620.2	Solyc03g044620.2	-	3:10210744-10221236	CK	RK_1	OK	9.84867	3.83007	-1.36256	-3.16986	5e-05	0.000447115	yes	Transmembrane protein 131 (D2V4H9_NAEGR)
Solyc03g044640.1	Solyc03g044640.1	-	3:10287065-10287247	CK	RK_1	OK	0	74.2483	inf	#NAME?	0.00395	0.0190193	yes	Unknown Protein
Solyc03g044660.2	Solyc03g044660.2	-	3:10308349-10312777	CK	RK_1	OK	6.34655	17.1871	1.43728	2.95855	5e-05	0.000447115	yes	Dihydrodipicolinate synthase 2 (D7LCJ3_ARALY)
Solyc03g044740.2	Solyc03g044740.2	-	3:10460468-10465139	CK	RK_1	OK	1.70903	0	#NAME?	#NAME?	5e-05	0.000447115	yes	Methyl jasmonate esterase (Q56SE1_SOLTU)
Solyc03g044790.2	Solyc03g044790.2	-	3:10540965-10543282	CK	RK_1	OK	18.2385	1.85749	-3.29556	-6.47838	5e-05	0.000447115	yes	methylesterase AY455313 (manually curated)
Solyc03g044830.2	Solyc03g044830.2	-	3:10641516-10643766	CK	RK_1	OK	0.112941	1.48425	3.7161	3.28685	0.0106	0.0421321	yes	Guanine nucleotide-binding protein G(I)/G(S)/G(T) subunit beta-2 (GBB2_RAT)
Solyc03g044960.1	Solyc03g044960.1	-	3:11145088-11147110	CK	RK_1	OK	0.202536	16.2468	6.32583	4.17092	0.00155	0.00880961	yes	Coiled-coil domain-containing protein 109A (C109A_MOUSE)
Solyc03g044980.1	Solyc03g044980.1	-	3:11241042-11245344	CK	RK_1	OK	6.09551	0.560104	-3.44398	-4.62431	5e-05	0.000447115	yes	Unknown Protein
Solyc03g045050.2	Solyc03g045050.2	-	3:11415958-11425857	CK	RK_1	OK	36.7179	9.95112	-1.88355	-4.18572	5e-05	0.000447115	yes	Nuclear matrix constituent protein 1 (D2YZU5_APIGR)
Solyc03g045120.1	Solyc03g045120.1	-	3:11596271-11609870	CK	RK_1	OK	6.76319	15.124	1.16107	1.93003	0.0006	0.00397891	yes	Unknown Protein
Solyc03g046380.1	Solyc03g046380.1	-	3:12418426-12419169	CK	RK_1	OK	13.582	56.3524	2.05278	7.95279	5e-05	0.000447115	yes	Seed maturation protein PM41 (Q9SWB2_SOYBN)
Solyc03g046450.2	Solyc03g046450.2	-	3:12813270-12840649	CK	RK_1	OK	8.54689	2.28655	-1.90223	-4.32275	5e-05	0.000447115	yes	Cell morphogenesis protein (C0NPN9_AJECG)
Solyc03g046590.2	Solyc03g046590.2	-	3:13195434-13217748	CK	RK_1	OK	9.32101	4.53922	-1.03804	-2.31526	5e-05	0.000447115	yes	Genomic DNA chromosome 5 TAC clone K15E6 (Q9FMB4_ARATH)
Solyc03g051810.2	Solyc03g051810.2	PDS2	3:20753900-20760338	CK	RK_1	OK	4.09402	10.9051	1.41341	2.53246	5e-05	0.000447115	yes	Homogentisate phytyltransferase (D4ZR29_SPIPL)
Solyc03g051900.2	Solyc03g051900.2	-	3:21148129-21187554	CK	RK_1	OK	14.7613	5.35662	-1.46243	-3.58181	5e-05	0.000447115	yes	30S ribosomal protein S1 (RS1_CHLPN)
Solyc03g051970.2	Solyc03g051970.2	-	3:21314680-21318900	CK	RK_1	OK	18.9553	37.9464	1.00136	3.2219	5e-05	0.000447115	yes	Sphingosine-1-phosphate phosphatase (A8P551_COPC7)
Solyc03g053020.2	Solyc03g053020.2	-	3:21534645-21536931	CK	RK_1	OK	2.97378	7.21483	1.27867	1.86682	0.00335	0.0166325	yes	Methyltransferase type 11 (A0LP87_SYNFM)
Solyc03g053040.1	Solyc03g053040.1,XLOC_012124	-	3:21717902-21733260	CK	RK_1	OK	7.70619	2.90539	-1.40728	-2.44304	0.001	0.00614479	yes	Unknown Protein
Solyc03g053080.1	Solyc03g053080.1	-	3:22017696-22060128	CK	RK_1	OK	20.1572	6.29352	-1.67936	-3.91659	5e-05	0.000447115	yes	Kinesin like protein (Q9SVI8_ARATH)
Solyc03g058340.2	Solyc03g058340.2	-	3:23918735-23926152	CK	RK_1	OK	17.0584	48.7725	1.51558	6.06727	5e-05	0.000447115	yes	Unknown Protein
Solyc03g058350.2	Solyc03g058350.2	-	3:23953128-23964407	CK	RK_1	OK	35.5947	5.35301	-2.73324	-6.16066	5e-05	0.000447115	yes	Translation initiation factor (Q8H6S8_PEA)
Solyc03g058390.1	Solyc03g058390.1	-	3:24065815-24067462	CK	RK_1	OK	43.215	2.60892	-4.05001	-8.75871	5e-05	0.000447115	yes	Unknown Protein
Solyc03g058440.1	Solyc03g058440.1	-	3:24534906-24539108	CK	RK_1	OK	7.14782	20.7998	1.541	5.43263	0.00125	0.0073628	yes	Unknown Protein
Solyc03g058860.2	Solyc03g058860.2	-	3:26326927-26336587	CK	RK_1	OK	12.7256	28.5517	1.16584	2.49826	5e-05	0.000447115	yes	3-dehydroquinate synthase (B4FYZ3_MAIZE)
Solyc03g059080.1	Solyc03g059080.1	-	3:27588858-27590901	CK	RK_1	OK	4.65229	0.615902	-2.91717	-2.96366	5e-05	0.000447115	yes	Receptor-like kinase (A7VM24_MARPO)
Solyc03g059160.1	Solyc03g059160.1	-	3:27831956-27865130	CK	RK_1	OK	11.1978	1.67258	-2.74307	-3.42947	5e-05	0.000447115	yes	CASTOR protein (Fragment) (Q1A3R7_SOYBN)
Solyc03g059270.2	Solyc03g059270.2	-	3:28242534-28244542	CK	RK_1	OK	3.88418	0.62365	-2.6388	-3.42801	0.00205	0.0111038	yes	Zinc finger protein (D7KHP2_ARALY)
Solyc03g059320.1	Solyc03g059320.1	-	3:28716051-28722098	CK	RK_1	OK	10.2417	4.52527	-1.17838	-3.14303	5e-05	0.000447115	yes	Unknown Protein
Solyc03g059420.2	Solyc03g059420.2	-	3:29665975-29690776	CK	RK_1	OK	9.46981	3.8346	-1.30426	-3.12888	5e-05	0.000447115	yes	Sister chromatid cohesion 2 (D7M7D7_ARALY)
Solyc03g060510.2	Solyc03g060510.2	-	3:30154575-30159678	CK	RK_1	OK	0.877037	3.79938	2.11505	2.26093	0.00175	0.00974889	yes	Membrane protein (D0BK36_9LACT)
Solyc03g061620.1	Solyc03g061620.1	-	3:31305078-31305937	CK	RK_1	OK	1.8862	0	#NAME?	#NAME?	5e-05	0.000447115	yes	Zinc finger-homeodomain protein 1 (Fragment) (B0LK17_YUCFI)
Solyc03g062700.2	Solyc03g062700.2	-	3:31962175-31965651	CK	RK_1	OK	1.79218	4.18387	1.22312	1.89177	0.0012	0.0071584	yes	Binding protein (D7L203_ARALY)
Solyc03g062730.2	Solyc03g062730.2	-	3:31976245-31979053	CK	RK_1	OK	17.4481	7.4022	-1.23704	-2.44317	0.0008	0.0050809	yes	Unknown Protein
Solyc03g062780.1	Solyc03g062780.1	-	3:32171869-32172142	CK	RK_1	OK	33.6218	0	#NAME?	#NAME?	0.0007	0.00454329	yes	30S ribosomal protein S7, chloroplastic (RR7_IPOPU)
Solyc03g062820.1	Solyc03g062820.1	-	3:32313361-32314029	CK	RK_1	OK	0	1.3885	inf	#NAME?	5e-05	0.000447115	yes	MADS-box transcription factor 15 (D3U2H5_ORYSA)
Solyc03g062830.2	Solyc03g062830.2	-	3:32319505-32331421	CK	RK_1	OK	15.3751	37.4211	1.28326	2.79598	5e-05	0.000447115	yes	Nudix hydrolase 23 (B6TED1_MAIZE)
Solyc03g062900.2	Solyc03g062900.2	-	3:32422646-32428954	CK	RK_1	OK	6.03322	15.2468	1.3375	2.79817	5e-05	0.000447115	yes	Unknown Protein
Solyc03g063030.2	Solyc03g063030.2	-	3:33030842-33037084	CK	RK_1	OK	9.12843	3.12246	-1.54768	-3.1266	5e-05	0.000447115	yes	Amino acid transporter (B9HLH9_POPTR)
Solyc03g063060.2	Solyc03g063060.2	NPQ7	3:33078302-33088693	CK	RK_1	OK	6.63245	14.9831	1.17572	3.26025	0.0005	0.00340153	yes	Ycf20-like protein (YC20L_ARATH)
Solyc03g063070.1	Solyc03g063070.1	-	3:33137566-33138148	CK	RK_1	OK	3813.19	369.649	-3.36677	-63.7008	5e-05	0.000447115	yes	Unknown Protein
Solyc03g063080.1	Solyc03g063080.1	-	3:33138269-33140538	CK	RK_1	OK	17.5168	5.67157	-1.62692	-2.54507	5e-05	0.000447115	yes	Unknown Protein
Solyc03g063090.1	Solyc03g063090.1	-	3:33151113-33153808	CK	RK_1	OK	3.27018	1.48501	-1.1389	-2.3399	0.0028	0.0143643	yes	Unknown Protein
Solyc03g063220.1	Solyc03g063220.1	-	3:33660993-33695335	CK	RK_1	OK	7.85589	1.85664	-2.08108	-2.58041	0.00015	0.00120231	yes	RNA helicase DEAH-box8 (manually curated)
Solyc03g063560.2	Solyc03g063560.2	-	3:34910788-34951867	CK	RK_1	OK	28.7724	7.60902	-1.9189	-4.814	5e-05	0.000447115	yes	Glutamate synthase (Ferredoxin) (B8HTZ7_CYAP4)
Solyc03g063600.2	Solyc03g063600.2	-	3:35184830-35192286	CK	RK_1	OK	45.0501	121.397	1.43012	3.56705	5e-05	0.000447115	yes	Guanylate kinase (Q9FVC6_TOBAC)
Solyc03g063970.2	Solyc03g063970.2	-	3:37168491-37179559	CK	RK_1	OK	6.52466	20.7802	1.67124	3.70625	5e-05	0.000447115	yes	ER-derived vesicles protein ERV14 (B6T2L9_MAIZE)
Solyc03g064030.2	Solyc03g064030.2	-	3:37237660-37243614	CK	RK_1	OK	6.79841	17.3722	1.35351	2.95085	5e-05	0.000447115	yes	C4orf29 homolog (B5X1A7_SALSA)
Solyc03g070380.2	Solyc03g070380.2	-	3:16206551-16211558	CK	RK_1	OK	32.4317	87.3949	1.43014	3.56421	5e-05	0.000447115	yes	Methyl jasmonate esterase (Q56SE1_SOLTU)
Solyc03g070430.1	Solyc03g070430.1	-	3:16258788-16262663	CK	RK_1	OK	10.065	50.8369	2.33652	7.54497	5e-05	0.000447115	yes	Unknown Protein
Solyc03g070440.2	Solyc03g070440.2	-	3:16340110-16343813	CK	RK_1	OK	17.7761	1.97577	-3.16945	-5.78436	5e-05	0.000447115	yes	COBRA-like protein (B6E8Y8_9MYRT)
Solyc03g071580.1	Solyc03g071580.1	-	3:18238474-18253192	CK	RK_1	OK	7.5697	1.2057	-2.65036	-5.39562	5e-05	0.000447115	yes	Gag-pol polyprotein (Fragment) (Q850I3_VITVI)
Solyc03g071640.1	Solyc03g071640.1	-	3:18282941-18301995	CK	RK_1	OK	5.50231	1.72319	-1.67495	-2.3101	0.00205	0.0111038	yes	Splicing factor-like protein (Q9FIB8_ARATH)
Solyc03g071650.1	Solyc03g071650.1	-	3:18282941-18301995	CK	RK_1	OK	9.0605	3.14875	-1.52481	-1.95584	0.0047	0.0218759	yes	Os06g0207500 protein (Fragment) (Q0DDQ9_ORYSJ)
Solyc03g071690.2	Solyc03g071690.2	HB2	3:18328385-18330467	CK	RK_1	OK	16.4109	33.4215	1.02612	2.19941	5e-05	0.000447115	yes	Non-symbiotic hemoglobin 2 (D7L8Z8_ARALY)
Solyc03g071710.1	Solyc03g071710.1	-	3:18369218-18375339	CK	RK_1	OK	36.2196	74.0431	1.03159	2.25392	0.00025	0.00187637	yes	Self-pruning interacting protein 1 (Q9FR57_SOLLC)
Solyc03g071850.1	Solyc03g071850.1	-	3:19002028-19003716	CK	RK_1	OK	33.3796	3.01123	-3.47054	-8.30649	5e-05	0.000447115	yes	UDP-glucuronosyltransferase 1-6 (UD16_HUMAN)
Solyc03g077920.1	Solyc03g077920.1	-	3:48535558-48538507	CK	RK_1	OK	6.02431	1.67176	-1.84943	-3.65624	5e-05	0.000447115	yes	Phosphoribosylanthranilate transferase (Fragment) (Q43085_PEA)
Solyc03g078000.2	Solyc03g078000.2	-	3:48839372-48845014	CK	RK_1	OK	1.99665	0.504232	-1.98542	-2.07422	0.0011	0.00665243	yes	Vacuolar glucose transporter 1 (manually curated)
Solyc03g078080.2	Solyc03g078080.2	-	3:50042738-50048938	CK	RK_1	OK	0	27.0883	inf	#NAME?	0.0114	0.0446107	yes	Uridylate kinase (B6TC37_MAIZE)
Solyc03g078090.2	Solyc03g078090.2	-	3:50050556-50054026	CK	RK_1	OK	0.762643	2.7303	1.83998	2.10923	0.00195	0.0106556	yes	Pectinesterase family protein (D7MRW1_ARALY)
Solyc03g078150.2	Solyc03g078150.2	-	3:50131156-50138511	CK	RK_1	OK	28.219	10.4975	-1.42662	-3.5007	5e-05	0.000447115	yes	Amino acid transporter family protein (D7LGK0_ARALY)
Solyc03g078290.2	Solyc03g078290.2	-	3:50321155-50323990	CK	RK_1	OK	86.4078	272.795	1.65859	6.09532	5e-05	0.000447115	yes	40S ribosomal protein S18 (B4G286_MAIZE)
Solyc03g078300.1	Solyc03g078300.1,Solyc03g078310.1	-	3:50341166-50358210	CK	RK_1	OK	9.58772	2.07474	-2.20826	-4.32089	5e-05	0.000447115	yes	Cc-nbs-lrr, resistance protein
Solyc03g078360.1	Solyc03g078360.1	-	3:50719584-50725588	CK	RK_1	OK	5.83331	0.559993	-3.38083	-6.25749	5e-05	0.000447115	yes	Receptor-like protein kinase (Q39202_ARATH)
Solyc03g078490.2	Solyc03g078490.2	-	3:51012777-51014872	CK	RK_1	OK	17.5965	2.75278	-2.67632	-4.6234	5e-05	0.000447115	yes	UDP-glucuronosyltransferase (Q5UB81_ARATH)
Solyc03g078500.2	Solyc03g078500.2	-	3:51037079-51038900	CK	RK_1	OK	22.9249	1.35452	-4.08106	-7.81474	5e-05	0.000447115	yes	UDP-glucuronosyltransferase (Q5UB81_ARATH)
Solyc03g078580.2	Solyc03g078580.2	-	3:51177876-51183132	CK	RK_1	OK	55.1433	11.1006	-2.31255	-3.50155	5e-05	0.000447115	yes	Unknown Protein
Solyc03g078620.1	Solyc03g078620.1	-	3:51236431-51237593	CK	RK_1	OK	15.2567	3.84814	-1.98721	-5.09327	5e-05	0.000447115	yes	Unknown Protein
Solyc03g078700.2	Solyc03g078700.2	-	3:51376346-51379237	CK	RK_1	OK	2.71355	7.83578	1.5299	1.89462	0.0045	0.0211161	yes	Unknown Protein
Solyc03g078770.2	Solyc03g078770.2	-	3:51450812-51491884	CK	RK_1	OK	4.80909	1.02401	-2.23154	-3.03298	0.0005	0.00340153	yes	UDP-glucuronosyltransferase (Q5UB81_ARATH)
Solyc03g078830.1	Solyc03g078830.1	-	3:51534136-51539650	CK	RK_1	OK	1.5164	3.63656	1.26193	1.80783	0.0081	0.0339364	yes	CM0545.450.nc protein (B0BLB7_LOTJA)
Solyc03g079880.2	Solyc03g079880.2	-	3:51686901-51687638	CK	RK_1	OK	1771.89	492.352	-1.84753	-11.0877	5e-05	0.000447115	yes	Protease inhibitor/seed storage/lipid transfer protein family protein (D7LUP2_ARALY)
Solyc03g079890.1	Solyc03g079890.1	-	3:51750483-51753222	CK	RK_1	OK	1.08695	0	#NAME?	#NAME?	5e-05	0.000447115	yes	Subtilisin-like serine protease (Q8L7D2_ARATH)
Solyc03g079930.2	Solyc03g079930.2	-	3:51851917-51853664	CK	RK_1	OK	74.8659	199.518	1.41413	4.9846	5e-05	0.000447115	yes	Mitochondrial glycoprotein family protein (D7LDS6_ARALY)
Solyc03g079950.2	Solyc03g079950.2	-	3:51861939-51871154	CK	RK_1	OK	9.49728	4.22636	-1.1681	-2.5178	0.0002	0.00154661	yes	DNA-binding protein BIN4 (BIN4_ARATH)
Solyc03g080010.2	Solyc03g080010.2	-	3:51896215-51911201	CK	RK_1	OK	3.67832	1.38256	-1.41171	-2.19202	0.00015	0.00120231	yes	MutS2 protein (B0JH18_MICAN)
Solyc03g080020.2	Solyc03g080020.2	-	3:51915800-51917835	CK	RK_1	OK	12.8702	2.0932	-2.62025	-5.80054	5e-05	0.000447115	yes	DUF895 domain membrane protein (D4ALB1_ARTBC)
Solyc03g080060.1	Solyc03g080060.1	-	3:51942659-51945343	CK	RK_1	OK	9.47723	1.99552	-2.2477	-4.78437	5e-05	0.000447115	yes	Receptor-like kinase (A7VM32_MARPO)
Solyc03g080090.2	Solyc03g080090.2	-	3:51994691-52000620	CK	RK_1	OK	71.8006	144.261	1.00661	2.40012	5e-05	0.000447115	yes	Nam-like protein 1 (manually curated)
Solyc03g080100.2	Solyc03g080100.2	-	3:52006668-52009229	CK	RK_1	OK	11.8488	27.8273	1.23175	3.41774	5e-05	0.000447115	yes	Copper-translocating P-type ATPase (Q3JHP1_BURP1)
Solyc03g080120.1	Solyc03g080120.1	-	3:52023782-52025745	CK	RK_1	OK	5.92291	19.0198	1.68313	5.4494	5e-05	0.000447115	yes	Unknown Protein
Solyc03g080140.2	Solyc03g080140.2	-	3:52042399-52048353	CK	RK_1	OK	30.2921	8.26518	-1.87382	-4.6438	5e-05	0.000447115	yes	Unknown Protein
Solyc03g080160.2	Solyc03g080160.2	NACA2	3:52050180-52053826	CK	RK_1	OK	151.845	427.52	1.49339	2.80801	5e-05	0.000447115	yes	Nascent polypeptide-associated complex alpha subunit-like protein (B6SU89_MAIZE)
Solyc03g080170.2	Solyc03g080170.2	-	3:52054526-52057502	CK	RK_1	OK	2.27007	8.66727	1.93284	4.11809	5e-05	0.000447115	yes	Genomic DNA chromosome 5 TAC clone K18G13 (Q9FK26_ARATH)
Solyc03g080180.2	Solyc03g080180.2	-	3:52066489-52071113	CK	RK_1	OK	276.761	65.6809	-2.0751	-6.40183	5e-05	0.000447115	yes	O-methyltransferase (Q9LWB8_9ROSI)
Solyc03g081190.1	Solyc03g081190.1	-	3:52110628-52122117	CK	RK_1	OK	1.33589	0.20547	-2.7008	-2.51865	0.0091	0.0372844	yes	Unknown Protein
Solyc03g081260.2	Solyc03g081260.2	-	3:52152405-52156615	CK	RK_1	OK	52.6755	11.0087	-2.25849	-5.49134	5e-05	0.000447115	yes	Subtilisin-like protease-like protein (Q9T0B5_ARATH)
Solyc03g081320.2	Solyc03g081320.2	-	3:52192198-52298897	CK	RK_1	OK	5.84839	20.7173	1.82472	3.56259	5e-05	0.000447115	yes	Membrane related protein (Q6ZXK5_ORYSJ)
Solyc03g081330.1	Solyc03g081330.1	-	3:52192198-52298897	CK	RK_1	OK	9.71954	60.1986	2.63077	5.06184	5e-05	0.000447115	yes	Avr9/Cf-9 rapidly elicited protein 65 (Q9FQZ0_TOBAC)
Solyc03g082350.2	Solyc03g082350.2	-	3:52192198-52298897	CK	RK_1	OK	7.0252	56.8989	3.01779	4.39764	5e-05	0.000447115	yes	Avr9/Cf-9 rapidly elicited protein 65 (Q9FQZ0_TOBAC)
Solyc03g082450.2	Solyc03g082450.2	-	3:52386275-52391758	CK	RK_1	OK	6.66059	2.39384	-1.47632	-3.15499	5e-05	0.000447115	yes	Receptor like kinase, RLK
Solyc03g082470.2	Solyc03g082470.2	-	3:52392948-52397089	CK	RK_1	OK	5.82157	1.88523	-1.62667	-3.56986	5e-05	0.000447115	yes	Receptor like kinase, RLK
Solyc03g082520.1	Solyc03g082520.1	-	3:52455673-52457159	CK	RK_1	OK	1.4819	35.2027	4.57017	9.16678	5e-05	0.000447115	yes	Small auxin up-regulated RNA36 (manually curated)
Solyc03g082530.1	Solyc03g082530.1	-	3:52460019-52462334	CK	RK_1	OK	4.99909	51.9541	3.3775	10.3965	5e-05	0.000447115	yes	Small auxin up-regulated RNA37 (manually curated)
Solyc03g082570.2	Solyc03g082570.2	-	3:52495503-52500335	CK	RK_1	OK	68.1631	232.995	1.77324	4.51422	5e-05	0.000447115	yes	Ubiquitin (C0SFI2_PARBP)
Solyc03g082600.2	Solyc03g082600.2	-	3:52516407-52528168	CK	RK_1	OK	45.1212	115.047	1.35034	2.74616	5e-05	0.000447115	yes	Cytochrome b5 (A5Z1Y7_MALDO)
Solyc03g082680.2	Solyc03g082680.2	-	3:52576161-52591054	CK	RK_1	OK	11.7465	4.07965	-1.52572	-2.96943	5e-05	0.000447115	yes	Neuroblastoma-amplified protein-like protein (D2V0U7_NAEGR)
Solyc03g082730.1	Solyc03g082730.1	-	3:52630174-52633602	CK	RK_1	OK	17.7954	4.09192	-2.12066	-4.48655	5e-05	0.000447115	yes	Unknown Protein
Solyc03g082790.2	Solyc03g082790.2	-	3:52647671-52649937	CK	RK_1	OK	6.7511	0.483633	-3.80314	-3.06492	0.00805	0.0337631	yes	extensin-like 54 (manually curated)
Solyc03g082880.1	Solyc03g082880.1,XLOC_013450	-	3:52775227-52783576	CK	RK_1	OK	9.52054	19.9707	1.06877	1.98921	0.0015	0.00857245	yes	Unknown Protein
Solyc03g083020.2	Solyc03g083020.2	-	3:52858809-52865991	CK	RK_1	OK	12.7273	36.3196	1.51282	2.17493	0.0014	0.00809396	yes	Os02g0306125 protein (Fragment) (C7IYK6_ORYSJ)
Solyc03g083060.2	Solyc03g083060.2	-	3:52880245-52884693	CK	RK_1	OK	4.35243	0.844244	-2.36609	-3.76294	5e-05	0.000447115	yes	Unknown Protein
Solyc03g083100.2	Solyc03g083100.2	-	3:52919750-52922677	CK	RK_1	OK	8.30909	1.87933	-2.14447	-4.00883	5e-05	0.000447115	yes	Calmodulin-binding protein family-like (Q6YXT2_ORYSJ)
Solyc03g083190.1	Solyc03g083190.1	-	3:53026281-53045637	CK	RK_1	OK	7.86921	2.01145	-1.96798	-3.69234	5e-05	0.000447115	yes	Unknown Protein
Solyc03g083240.2	Solyc03g083240.2	-	3:53085537-53098243	CK	RK_1	OK	13.3088	2.84853	-2.22409	-4.94023	5e-05	0.000447115	yes	Transcription factor jumonji domain-containing protein (D7M504_ARALY)
Solyc03g083250.2	Solyc03g083250.2	-	3:53098565-53107182	CK	RK_1	OK	26.3268	13.0289	-1.01482	-2.48054	5e-05	0.000447115	yes	ATP-dependent Clp protease ATP-binding subunit clpX (B6SSC5_MAIZE)
Solyc03g083290.2	Solyc03g083290.2	-	3:53124682-53128066	CK	RK_1	OK	23.5589	68.8079	1.5463	3.32088	5e-05	0.000447115	yes	40S ribosomal protein S12 (A9P9K3_POPTR)
Solyc03g083300.2	Solyc03g083300.2	-	3:53128112-53130124	CK	RK_1	OK	15.8725	37.9621	1.25803	2.50856	5e-05	0.000447115	yes	Mediator of RNA polymerase II transcription subunit 22 (C1BXD5_ESOLU)
Solyc03g083310.2	Solyc03g083310.2	-	3:53130385-53138524	CK	RK_1	OK	14.2404	6.68646	-1.09068	-2.0774	5e-05	0.000447115	yes	Zinc finger transcription factor Gli3 (Q6U6Z9_DANRE)
Solyc03g083320.2	Solyc03g083320.2	-	3:53149424-53153715	CK	RK_1	OK	25.7284	4.57606	-2.49119	-4.62592	5e-05	0.000447115	yes	calcium sensor calcineurin B (manually curated)
Solyc03g083330.2	Solyc03g083330.2	-	3:53154874-53162264	CK	RK_1	OK	17.1605	8.15097	-1.07405	-2.56541	5e-05	0.000447115	yes	Dipeptidyl peptidase IV-like protein (Q9FNF6_ARATH)
Solyc03g083360.2	Solyc03g083360.2	-	3:53186856-53190317	CK	RK_1	OK	26.8602	3.47575	-2.95008	-5.74042	5e-05	0.000447115	yes	Pectinesterase (B9IDR8_POPTR)
Solyc03g083400.2	Solyc03g083400.2	-	3:53271647-53275829	CK	RK_1	OK	40.4153	19.7786	-1.03096	-2.37796	5e-05	0.000447115	yes	CCT motif family protein (B6U5M8_MAIZE)
Solyc03g083410.2	Solyc03g083410.2	-	3:53277979-53289448	CK	RK_1	OK	9.43286	2.25739	-2.06304	-4.24155	5e-05	0.000447115	yes	Histone-lysine N-methyltransferase (B3LSN4_YEAS1)
Solyc03g083420.2	Solyc03g083420.2	-	3:53289878-53305941	CK	RK_1	OK	12.6014	5.61117	-1.16722	-1.66064	0.00395	0.0190193	yes	OBP3-responsive gene 1 (D7MSY5_ARALY)
Solyc03g083440.2	Solyc03g083440.2	-	3:53335303-53360763	CK	RK_1	OK	118.639	28.3286	-2.06624	-4.64012	5e-05	0.000447115	yes	Glutamate synthase (C1E4G5_9CHLO)
Solyc03g083480.2	Solyc03g083480.2	-	3:53361254-53363534	CK	RK_1	OK	2.35265	52.2332	4.47261	11.3957	5e-05	0.000447115	yes	Receptor-like kinase (Q9LL53_ORYSA)
Solyc03g083500.2	Solyc03g083500.2	-	3:53426419-53431896	CK	RK_1	OK	1.09976	8.35567	2.92557	2.94609	0.0001	0.000839654	yes	Unknown Protein; contains Interpro domain(s) IPR009902 Protein of unknown function DUF1442
Solyc03g083520.2	Solyc03g083520.2	-	3:53463940-53468644	CK	RK_1	OK	61.6134	161.177	1.38733	4.94817	5e-05	0.000447115	yes	Calmodulin (B6T4U8_MAIZE)
Solyc03g083530.2	Solyc03g083530.2	-	3:53472036-53474452	CK	RK_1	OK	457.12	1178.44	1.36623	5.64905	5e-05	0.000447115	yes	40S ribosomal protein S13 (D7LRU2_ARALY)
Solyc03g083540.2	Solyc03g083540.2	-	3:53481420-53489153	CK	RK_1	OK	7.91718	24.9734	1.65733	4.59062	5e-05	0.000447115	yes	Methylosome subunit pICln (B4FU22_MAIZE)
Solyc03g083560.1	Solyc03g083560.1	-	3:53511485-53513012	CK	RK_1	OK	27.7468	127.111	2.1957	6.95089	5e-05	0.000447115	yes	Expressed protein (Fragment) (B3VJP0_POPTN)
Solyc03g083570.2	Solyc03g083570.2	-	3:53525717-53528493	CK	RK_1	OK	3.62687	8.94247	1.30195	2.90011	0.00715	0.0306473	yes	Unknown Protein
Solyc03g083590.2	Solyc03g083590.2	-	3:53544301-53556390	CK	RK_1	OK	0.935658	0.234469	-1.99659	-2.39025	0.001	0.00614479	yes	Protein serine/threonine kinase (D3BAM4_POLPA)
Solyc03g083620.1	Solyc03g083620.1	-	3:53579799-53581788	CK	RK_1	OK	0	2.86443	inf	#NAME?	5e-05	0.000447115	yes	Unknown Protein
Solyc03g083660.1	Solyc03g083660.1	-	3:53608019-53608894	CK	RK_1	OK	6.3522	0.79942	-2.99023	-4.21532	0.0025	0.0130775	yes	Pectinesterase (B9T3X5_RICCO)
Solyc03g083680.1	Solyc03g083680.1	-	3:53643391-53644955	CK	RK_1	OK	22.8038	58.0217	1.34732	4.95218	5e-05	0.000447115	yes	Unknown Protein
Solyc03g083690.1	Solyc03g083690.1	-	3:53649471-53650496	CK	RK_1	OK	6.75482	51.1236	2.92	8.956	5e-05	0.000447115	yes	Unknown Protein
Solyc03g083720.1	Solyc03g083720.1	-	3:53655234-53656404	CK	RK_1	OK	1.60036	34.488	4.42963	8.79645	5e-05	0.000447115	yes	Pectinesterase (C0PST8_PICSI)
Solyc03g083730.1	Solyc03g083730.1	-	3:53669906-53672819	CK	RK_1	OK	4.54835	175.555	5.27044	12.2556	5e-05	0.000447115	yes	Pectinesterase (C0PST8_PICSI)
Solyc03g083770.1	Solyc03g083770.1	-	3:53704584-53706312	CK	RK_1	OK	1.05812	71.098	6.07024	1.18219	5e-05	0.000447115	yes	Pectinesterase (C0PST8_PICSI)
Solyc03g083820.1	Solyc03g083820.1	-	3:53720190-53722509	CK	RK_1	OK	0.804112	0	#NAME?	#NAME?	5e-05	0.000447115	yes	Endoglucanase 1 (B6U0P7_MAIZE)
Solyc03g083840.2	Solyc03g083840.2	-	3:53759002-53762005	CK	RK_1	OK	9.29946	1.56428	-2.57165	-5.14304	5e-05	0.000447115	yes	Pectinesterase (B9R9R4_RICCO)
Solyc03g083880.2	Solyc03g083880.2	-	3:53813498-53818010	CK	RK_1	OK	2.82809	0.808153	-1.80713	-1.83725	0.00205	0.0111038	yes	NAC domain protein IPR003441 (B9GVQ8_POPTR)
Solyc03g083900.2	Solyc03g083900.2	-	3:53824748-53829021	CK	RK_1	OK	12.2787	29.0086	1.24032	3.55733	5e-05	0.000447115	yes	Laccase-22 (LAC22_ORYSJ)
Solyc03g090990.1	Solyc03g090990.1	-	3:54102875-54103451	CK	RK_1	OK	50.986	23.232	-1.13399	-5.73072	0.0003	0.00219291	yes	Cortical cell-delineating protein (B6T026_MAIZE)
Solyc03g091000.1	Solyc03g091000.1	-	3:54111232-54111889	CK	RK_1	OK	164.543	49.5672	-1.731	-9.25834	5e-05	0.000447115	yes	Cortical cell-delineating protein (B6UAC7_MAIZE)
Solyc03g093070.1	Solyc03g093070.1	-	3:54228087-54228671	CK	RK_1	OK	42.5233	10.4884	-2.01945	-8.07659	5e-05	0.000447115	yes	Cortical cell-delineating protein (B6UAC7_MAIZE)
Solyc03g093120.2	Solyc03g093120.2	-	3:54289788-54291132	CK	RK_1	OK	85.4796	199.784	1.22479	4.51916	5e-05	0.000447115	yes	Xyloglucan endotransglucosylase/hydrolase 9 (C0IRG8_9ERIC)
Solyc03g093130.2	Solyc03g093130.2	-	3:54304817-54306994	CK	RK_1	OK	49.1502	318.085	2.69414	6.63923	5e-05	0.000447115	yes	xyloglucan endotransglucosylase-hydrolase 3 (manually curated)
Solyc03g093210.2	Solyc03g093210.2	-	3:54400554-54406102	CK	RK_1	OK	1.67775	3.53992	1.07719	1.45701	0.00825	0.034445	yes	Unknown Protein
Solyc03g093220.2	Solyc03g093220.2	-	3:54407928-54411100	CK	RK_1	OK	16.0448	37.979	1.2431	4.45431	5e-05	0.000447115	yes	Unknown Protein
Solyc03g093270.2	Solyc03g093270.2	-	3:54453421-54455442	CK	RK_1	OK	1.76686	0	#NAME?	#NAME?	5e-05	0.000447115	yes	Reductase 2 (Q6TY50_HYDMC)
Solyc03g093330.2	Solyc03g093330.2	-	3:54568289-54573131	CK	RK_1	OK	7.8916	2.63796	-1.58089	-3.39559	5e-05	0.000447115	yes	Receptor like kinase, RLK
Solyc03g093350.2	Solyc03g093350.2	-	3:54617998-54624049	CK	RK_1	OK	9.19507	2.19186	-2.0687	-4.26981	5e-05	0.000447115	yes	RNA-binding protein 39 (RBM39_PONAB)
Solyc03g093360.2	Solyc03g093360.2	-	3:54631845-54633342	CK	RK_1	OK	65.0458	186.249	1.51771	4.11101	5e-05	0.000447115	yes	Wound/stress protein (Q672Q3_SOLLC)
Solyc03g093390.2	Solyc03g093390.2	-	3:54655144-54657018	CK	RK_1	OK	57.9217	11.5696	-2.32376	-4.53172	5e-05	0.000447115	yes	beta expansin precursor 2 (manually curated)
Solyc03g093400.2	Solyc03g093400.2	-	3:54694893-54697846	CK	RK_1	OK	3.67162	0.535662	-2.77702	-3.12559	5e-05	0.000447115	yes	Sugar transporter protein 15 (manually curated)
Solyc03g093540.1	Solyc03g093540.1	-	3:54907090-54908294	CK	RK_1	OK	33.1269	13.9461	-1.24814	-3.74608	5e-05	0.000447115	yes	Ethylene responsive transcription factor 1a (C0J9I9_9ROSA)
Solyc03g093550.1	Solyc03g093550.1	-	3:54926824-54928418	CK	RK_1	OK	42.5911	14.2172	-1.58292	-5.0414	5e-05	0.000447115	yes	Ethylene responsive transcription factor 1a (C0J9I9_9ROSA)
Solyc03g093560.1	Solyc03g093560.1	-	3:54944452-54946311	CK	RK_1	OK	75.3731	27.6678	-1.44584	-4.62848	5e-05	0.000447115	yes	ethylene response factor 5 (manually curated)
Solyc03g093620.1	Solyc03g093620.1	-	3:55151642-55153612	CK	RK_1	OK	4.07221	8.20761	1.01115	2.45309	0.00115	0.00690403	yes	Sulfotransferase family protein (D7KQF7_ARALY)
Solyc03g093680.2	Solyc03g093680.2	MEE63	3:55316946-55321734	CK	RK_1	OK	53.5712	151.688	1.50158	5.81066	5e-05	0.000447115	yes	Mago nashi-like protein 2 (A5H9J2_9SOLA)
Solyc03g093780.1	Solyc03g093780.1	-	3:55451037-55455618	CK	RK_1	OK	2.40942	0.960873	-1.32627	-1.72006	0.00565	0.0254009	yes	F-box family protein (D7L456_ARALY)
Solyc03g093800.1	Solyc03g093800.1	-	3:55485414-55486170	CK	RK_1	OK	145.593	65.9991	-1.14142	-5.31279	5e-05	0.000447115	yes	Unknown Protein
Solyc03g093830.2	Solyc03g093830.2	-	3:55510744-55535640	CK	RK_1	OK	34.0026	14.7645	-1.20351	-3.33556	5e-05	0.000447115	yes	Chaperone protein dnaJ-like (Q6H3Y3_ORYSJ)
Solyc03g093930.2	Solyc03g093930.2	-	3:55611775-55613592	CK	RK_1	OK	3.0772	14.5611	2.24243	3.97397	5e-05	0.000447115	yes	Myb-related transcription factor (B2CZJ1_CAPAN)
Solyc03g093940.1	Solyc03g093940.1	-	3:55633856-55635225	CK	RK_1	OK	0.450067	2.73625	2.60399	2.10205	0.00655	0.0285333	yes	R2R3MYB transcription factor 51 (manually curated)
Solyc03g094110.2	Solyc03g094110.2	-	3:55861823-55866156	CK	RK_1	OK	4.40998	0.483781	-3.18834	-4.24228	0.0004	0.00281012	yes	Regulatory protein (B6TR81_MAIZE)
Solyc03g095200.1	Solyc03g095200.1	-	3:56170917-56174636	CK	RK_1	OK	2.89997	1.24295	-1.22227	-2.08259	0.00125	0.0073628	yes	Pentatricopeptide repeat-containing protein (D7KP47_ARALY)
Solyc03g095300.2	Solyc03g095300.2	-	3:56315703-56324860	CK	RK_1	OK	2.68048	6.25285	1.22202	1.4305	0.01295	0.0494089	yes	Proline-rich family protein (D7LFU9_ARALY)
Solyc03g095310.2	Solyc03g095310.2	-	3:56330467-56336624	CK	RK_1	OK	22.0387	83.9423	1.92936	4.90193	5e-05	0.000447115	yes	Cytochrome P450
Solyc03g095370.2	Solyc03g095370.2	-	3:56450813-56457841	CK	RK_1	OK	12.8826	0.688886	-4.22502	-5.65144	5e-05	0.000447115	yes	Unknown Protein
Solyc03g095510.2	Solyc03g095510.2	-	3:56622165-56627503	CK	RK_1	OK	33.1648	7.51034	-2.1427	-4.94869	5e-05	0.000447115	yes	Protein kinase 2 (D3BIR2_POLPA)
Solyc03g095650.2	Solyc03g095650.2	-	3:56833378-56841525	CK	RK_1	OK	4.01674	0.543936	-2.88452	-2.6898	0.0003	0.00219291	yes	MLO-like protein 17 (C6EWF0_VITVI)
Solyc03g095680.1	Solyc03g095680.1	-	3:56848371-56888625	CK	RK_1	OK	4.42192	2.00175	-1.14341	-2.30094	5e-05	0.000447115	yes	SNF2 helicase (D7FHS8_ECTSI)
Solyc03g095720.2	Solyc03g095720.2	-	3:56897461-56905481	CK	RK_1	OK	25.9239	58.1725	1.16605	3.35834	5e-05	0.000447115	yes	Transcription elongation factor A protein 2 (B6TCL2_MAIZE)
Solyc03g095770.2	Solyc03g095770.2	-	3:56974541-56977171	CK	RK_1	OK	24.8977	77.5648	1.63939	4.02614	5e-05	0.000447115	yes	WRKY transcription factor 80 (manually curated)
Solyc03g095780.1	Solyc03g095780.1	-	3:57036053-57038120	CK	RK_1	OK	1.81042	172.425	6.5735	15.0402	5e-05	0.000447115	yes	Abscisic acid receptor PYL6 (PYL6_ARATH)
Solyc03g095980.2	Solyc03g095980.2	-	3:57781506-57783028	CK	RK_1	OK	0.589497	5.3239	3.17493	4.42109	0.00025	0.00187637	yes	Transcription factor bHLH51 (BH051_ARATH)
Solyc03g096030.2	Solyc03g096030.2	-	3:57841288-57843864	CK	RK_1	OK	23.6026	3.54949	-2.73326	-5.38018	5e-05	0.000447115	yes	Os03g0291800 protein (Fragment) (Q0DSS4_ORYSJ)
Solyc03g096050.2	Solyc03g096050.2	-	3:57870116-57873823	CK	RK_1	OK	1.44381	13.0353	3.17448	5.51166	5e-05	0.000447115	yes	1-aminocyclopropane-1-carboxylate oxidase 1 (ACCO1_SOLLC)
Solyc03g096070.2	Solyc03g096070.2	-	3:57919935-57926789	CK	RK_1	OK	4.18728	1.4361	-1.54386	-2.25407	0.00015	0.00120231	yes	1-phosphatidylinositol-4 5-bisphosphate phosphodiesterase (Phosphoinositide-specific phospholipase c) (O49950_SOLTU)
Solyc03g096290.2	Solyc03g096290.2	-	3:58262521-58264235	CK	RK_1	OK	38.6243	367.04	3.24836	10.5145	5e-05	0.000447115	yes	plasma membrane intrinsic protein 1.7 (manually curated)
Solyc03g096300.2	Solyc03g096300.2	-	3:58318881-58319832	CK	RK_1	OK	1.83549	6.57039	1.83981	3.60215	0.0046	0.0214949	yes	WUSCHEL-related homeobox 5 (B6TXK2_MAIZE)
Solyc03g096360.2	Solyc03g096360.2	-	3:58404157-58407254	CK	RK_1	OK	86.3227	269.938	1.64482	4.59931	5e-05	0.000447115	yes	60S ribosomal protein L33-B (B6T1L8_MAIZE)
Solyc03g096380.2	Solyc03g096380.2	-	3:58427103-58436106	CK	RK_1	OK	9.97705	1.79216	-2.47691	-3.57408	5e-05	0.000447115	yes	proline transporter 2 (manually curated)
Solyc03g096410.1	Solyc03g096410.1	-	3:58508504-58509484	CK	RK_1	OK	0.527386	4.02792	2.9331	3.71654	0.0121	0.0467978	yes	Unknown Protein
Solyc03g096420.1	Solyc03g096420.1	-	3:58514716-58515890	CK	RK_1	OK	17.3953	475.48	4.77261	7.53388	5e-05	0.000447115	yes	Unknown Protein
Solyc03g096430.1	Solyc03g096430.1	-	3:58525911-58526219	CK	RK_1	OK	71.34	2573.28	5.17275	127.863	5e-05	0.000447115	yes	Unknown Protein
Solyc03g096460.2	Solyc03g096460.2	-	3:58555030-58555943	CK	RK_1	OK	120.259	352.453	1.55129	7.30667	5e-05	0.000447115	yes	wound/stress protein AY568721 (manually curated)
Solyc03g096540.2	Solyc03g096540.2	-	3:58699014-58702278	CK	RK_1	OK	33.6694	966.832	4.84375	10.8666	5e-05	0.000447115	yes	Wound/stress protein (Q672Q3_SOLLC)
Solyc03g096670.2	Solyc03g096670.2	-	3:58989895-58992086	CK	RK_1	OK	68.5345	7.01143	-3.28905	-8.64587	5e-05	0.000447115	yes	Integrin-linked kinase-associated serine/threonine phosphatase 2C (ILKAP_RAT)
Solyc03g096740.2	Solyc03g096740.2	-	3:59087855-59091356	CK	RK_1	OK	18.5333	5.44375	-1.76745	-3.11072	5e-05	0.000447115	yes	Unknown Protein
Solyc03g096780.1	Solyc03g096780.1	-	3:59121210-59121950	CK	RK_1	OK	59.9722	22.045	-1.44384	-5.57268	5e-05	0.000447115	yes	Unknown Protein
Solyc03g096840.2	Solyc03g096840.2	-	3:59206352-59212862	CK	RK_1	OK	38.0429	96.9793	1.35005	3.9291	5e-05	0.000447115	yes	Seed specific protein Bn15D1B (B6TIB8_MAIZE)
Solyc03g096900.2	Solyc03g096900.2	-	3:59264627-59274178	CK	RK_1	OK	10.2317	4.92061	-1.05613	-2.26645	0.0003	0.00219291	yes	GTP pyrophosphokinase (A4AJW6_9ACTN)
Solyc03g096940.2	Solyc03g096940.2	-	3:59320265-59325610	CK	RK_1	OK	55.1571	119.404	1.11424	3.96842	5e-05	0.000447115	yes	NADH ubiquinone oxidoreductase subunit (D5RN95_9PROT)
Solyc03g096990.2	Solyc03g096990.2	-	3:59354349-59359039	CK	RK_1	OK	21.2197	8.65736	-1.2934	-2.8162	5e-05	0.000447115	yes	Cytochrome P450 89A2 (C89A2_ARATH)
Solyc03g097000.2	Solyc03g097000.2	-	3:59359907-59366710	CK	RK_1	OK	1.91389	0.634667	-1.59244	-2.36764	0.0001	0.000839654	yes	Pentatricopeptide repeat-containing protein (D7M672_ARALY)
Solyc03g097120.2	Solyc03g097120.2	-	3:59453375-59458358	CK	RK_1	OK	35.3681	6.46175	-2.45245	-5.91817	5e-05	0.000447115	yes	SolycHsfA1b (manually curated)
Solyc03g097190.2	Solyc03g097190.2	-	3:59493400-59510077	CK	RK_1	OK	35.9812	3.56395	-3.33569	-3.96699	5e-05	0.000447115	yes	Cingulin-like (Q6Z7G3_ORYSJ)
Solyc03g097240.2	Solyc03g097240.2	-	3:59543098-59547806	CK	RK_1	OK	11.6955	48.7901	2.06064	4.31855	5e-05	0.000447115	yes	Chaperone protein dnaJ (B6U8P3_MAIZE)
Solyc03g097260.2	Solyc03g097260.2	-	3:59554558-59564991	CK	RK_1	OK	14.5985	3.76503	-1.95509	-4.41622	5e-05	0.000447115	yes	Bromodomain adjacent to zinc finger domain protein 1A (BAZ1A_HUMAN)
Solyc03g097270.2	Solyc03g097270.2	-	3:59587459-59593251	CK	RK_1	OK	66.7972	288.717	2.1118	6.6423	5e-05	0.000447115	yes	cystatin 9 (manually curated)
Solyc03g097350.2	Solyc03g097350.2	YAK1	3:59651531-59671213	CK	RK_1	OK	42.2403	18.1906	-1.21542	-2.97897	5e-05	0.000447115	yes	Kinase family protein (D7MHY5_ARALY)
Solyc03g097360.2	Solyc03g097360.2	-	3:59675645-59681726	CK	RK_1	OK	18.1133	37.6936	1.05727	3.54036	5e-05	0.000447115	yes	BolA-like (Q67VQ4_ORYSJ)
Solyc03g097380.2	Solyc03g097380.2	-	3:59718109-59720045	CK	RK_1	OK	30.7919	9.13059	-1.75377	-4.55967	5e-05	0.000447115	yes	Heavy metal-associated domain containing protein expressed (Q7XG81_ORYSJ)
[truncated: 5,009 more rows]

## Sheet: Table S2
Supplemental Table 2. Promoter analysis of SlSWEET17 by PlantPAN 4.0.(SWEET, sugars will eventually be exported transporters; TF, transcription factor).
Matrix ID	Family	Position	Strand	Similar Score	Hit Sequence	TF ID or Motif name
TFmatrixID_0001	AT-Hook	454	+	1	aAATTAattt	AT1G63480
TFmatrixID_0001	AT-Hook	454	-	1	aaatTAATTt	AT1G63480
TFmatrixID_0001	AT-Hook	1814	-	1	taaaTAATTa	AT1G63480
TFmatrixID_0002	AT-Hook	409	-	0.91	aacAATTAta	AT1G63480
TFmatrixID_0002	AT-Hook	456	+	0.95	atTAATTttt	AT1G63480
TFmatrixID_0002	AT-Hook	720	-	0.96	aaaAATTAta	AT1G63480
TFmatrixID_0002	AT-Hook	1418	+	0.97	taTAATTaat	AT1G63480
TFmatrixID_0002	AT-Hook	1816	-	0.92	aatAATTAga	AT1G63480
TFmatrixID_0003	AT-Hook	735	-	0.98	aaaaTATATt	AT1G63480
TFmatrixID_0004	AT-Hook	736	+	1	aAATATattt	AT4G14465
TFmatrixID_0004	AT-Hook	736	-	1	aaatATATTt	AT4G14465
TFmatrixID_0004	AT-Hook	1483	+	1	tAATATattt	AT4G14465
TFmatrixID_0004	AT-Hook	1483	-	1	taatATATTt	AT4G14465
TFmatrixID_0005	AT-Hook	454	+	0.94	aaATTAAttt	AT4G14465
TFmatrixID_0005	AT-Hook	454	-	0.94	aaaTTAATtt	AT4G14465
TFmatrixID_0005	AT-Hook	1230	-	0.92	tagTTAATta	AT4G14465
TFmatrixID_0005	AT-Hook	1342	+	0.92	atATTAAata	AT4G14465
TFmatrixID_0005	AT-Hook	1445	+	0.92	caATTAActa	AT4G14465
TFmatrixID_0005	AT-Hook	1563	-	0.98	aatTTAATtt	AT4G14465
TFmatrixID_0005	AT-Hook	1810	+	0.92	ttATTAAata	AT4G14465
TFmatrixID_0006	AT-Hook	723	+	0.99	aATTATaatt	AT4G14465
TFmatrixID_0006	AT-Hook	723	-	0.99	aattATAATt	AT4G14465
TFmatrixID_0007	AT-Hook	454	+	1	aAATTAattt	AT4G35390
TFmatrixID_0007	AT-Hook	454	-	1	aaatTAATTt	AT4G35390
TFmatrixID_0007	AT-Hook	1230	-	0.92	tagtTAATTa	AT4G35390
TFmatrixID_0007	AT-Hook	1445	+	0.92	cAATTAacta	AT4G35390
TFmatrixID_0007	AT-Hook	1563	-	0.97	aattTAATTt	AT4G35390
TFmatrixID_0008	AT-Hook	736	+	1	aAATATattt	AT4G35390
TFmatrixID_0008	AT-Hook	736	-	1	aaatATATTt	AT4G35390
TFmatrixID_0008	AT-Hook	1034	+	0.95	tAATATttta	AT4G35390
TFmatrixID_0008	AT-Hook	1044	-	0.96	aaaaATATTt	AT4G35390
TFmatrixID_0008	AT-Hook	1046	+	0.96	aAATATtttt	AT4G35390
TFmatrixID_0008	AT-Hook	1483	+	0.99	tAATATattt	AT4G35390
TFmatrixID_0008	AT-Hook	1483	-	1	taatATATTt	AT4G35390
TFmatrixID_0008	AT-Hook	1674	-	0.96	taaaATATTt	AT4G35390
TFmatrixID_0008	AT-Hook	1676	+	0.96	aAATATttta	AT4G35390
TFmatrixID_0009	AT-Hook	63	-	0.98	aAATAAataa	AT4G35390
TFmatrixID_0009	AT-Hook	67	-	1	aAATAAattg	AT4G35390
TFmatrixID_0009	AT-Hook	1487	+	0.98	atatTTATTt	AT4G35390
TFmatrixID_0009	AT-Hook	1491	+	0.96	ttatTTATTa	AT4G35390
TFmatrixID_0012	NAC; NAM	764	+	0.96	atTACGTaaa	AT3G15500
TFmatrixID_0012	NAC; NAM	764	-	1	attACGTAaa	AT3G15500
TFmatrixID_0026	bZIP; Homeodomain; HD-ZIP	400	-	0.95	ccaATAATaa	AT5G03790
TFmatrixID_0026	bZIP; Homeodomain; HD-ZIP	593	-	0.95	ccaATAATat	AT5G03790
TFmatrixID_0026	bZIP; Homeodomain; HD-ZIP	1814	-	0.94	taaATAATta	AT5G03790
TFmatrixID_0026	bZIP; Homeodomain; HD-ZIP	1930	-	1	acaATAATtc	AT5G03790
TFmatrixID_0029	MYB-related	1585	-	0.91	tcGATATttt	AT2G46830
TFmatrixID_0030	MYB-related	473	+	1	aAGATAtaaa	AT2G46830
TFmatrixID_0030	MYB-related	1366	+	0.99	tAGATAtaaa	AT2G46830
TFmatrixID_0031	Dof	321	+	1	aaAAAAGtga	AT2G46590
TFmatrixID_0031	Dof	540	-	0.98	taaCTTTTtg	AT2G46590
TFmatrixID_0047	bZIP; Homeodomain; HD-ZIP	1815	-	0.91	aaATAATtag	AT1G52150
TFmatrixID_0048	Myb/SANT; MYB; G2-like	132	-	0.99	cGAATAtgag	AT5G16560
TFmatrixID_0048	Myb/SANT; MYB; G2-like	1610	+	1	tagaTATTCg	AT5G16560
TFmatrixID_0058	Homeodomain; bZIP; HD-ZIP	1144	+	0.94	tccaaATTATtccc	AT3G01470
TFmatrixID_0058	Homeodomain; bZIP; HD-ZIP	1220	-	0.95	ttgaATAATttagt	AT3G01470
TFmatrixID_0058	Homeodomain; bZIP; HD-ZIP	1813	-	0.95	ttaaATAATtagaa	AT3G01470
TFmatrixID_0058	Homeodomain; bZIP; HD-ZIP	1929	-	0.98	tacaATAATtctca	AT3G01470
TFmatrixID_0089	AP2; B3; RAV	552	+	0.99	atgCAACAaaaa	AT1G13260
TFmatrixID_0089	AP2; B3; RAV	1745	-	0.96	ttttTGTTGtaa	AT1G13260
TFmatrixID_0116	Homeodomain; bZIP; HD-ZIP	1815	-	0.92	aAATAAtta	AT5G65310
TFmatrixID_0116	Homeodomain; bZIP; HD-ZIP	1931	-	0.94	cAATAAttc	AT5G65310
TFmatrixID_0124	AP2; B3; RAV;B3	659	+	0.93	gtACCTGaat	AT1G13260;AT1G01030
TFmatrixID_0125	AP2; B3	1076	+	0.93	ttAACGTatg	AT1G50680;AT1G51120
TFmatrixID_0127	AP2; B3; RAV	554	+	0.94	gCAACAaa	AT3G25730
TFmatrixID_0127	AP2; B3; RAV	1747	-	0.93	ttTGTTGt	AT3G25730
TFmatrixID_0129	AT-Hook	230	+	1	taaaAAATT	AT1G14900;AT1G48610
TFmatrixID_0129	AT-Hook	459	-	1	AATTTtttt	AT1G14900;AT1G48610
TFmatrixID_0129	AT-Hook	635	-	1	AATTTtttt	AT1G14900;AT1G48610
TFmatrixID_0129	AT-Hook	718	+	1	aaaaAAATT	AT1G14900;AT1G48610
TFmatrixID_0129	AT-Hook	1374	-	1	AATTTttag	AT1G14900;AT1G48610
TFmatrixID_0129	AT-Hook	1644	-	1	AATTTtttg	AT1G14900;AT1G48610
TFmatrixID_0129	AT-Hook	1660	+	1	tgaaAAATT	AT1G14900;AT1G48610
TFmatrixID_0130	AT-Hook	735	-	0.94	aaaaTATATt	AT1G19485;AT1G48610;AT4G17950
TFmatrixID_0130	AT-Hook	737	+	0.94	aATATAttta	AT1G19485;AT1G48610;AT4G17950
TFmatrixID_0130	AT-Hook	1454	+	0.94	aATATAaata	AT1G19485;AT1G48610;AT4G17950
TFmatrixID_0130	AT-Hook	1484	+	0.94	aATATAttta	AT1G19485;AT1G48610;AT4G17950
TFmatrixID_0130	AT-Hook	1653	+	0.97	cATATAatga	AT1G19485;AT1G48610;AT4G17950
TFmatrixID_0130	AT-Hook	1859	-	0.94	aaaaTATATc	AT1G19485;AT1G48610;AT4G17950
TFmatrixID_0131	AT-Hook	43	-	1	TTTATacaa	AT1G19485;AT1G48610
TFmatrixID_0131	AT-Hook	61	+	1	aaaaATAAA	AT1G19485;AT1G48610
TFmatrixID_0131	AT-Hook	65	+	1	ataaATAAA	AT1G19485;AT1G48610
TFmatrixID_0131	AT-Hook	402	+	1	aataATAAA	AT1G19485;AT1G48610
TFmatrixID_0131	AT-Hook	465	-	1	TTTATttta	AT1G19485;AT1G48610
TFmatrixID_0131	AT-Hook	568	-	1	TTTATtgtg	AT1G19485;AT1G48610
TFmatrixID_0131	AT-Hook	668	-	1	TTTATgcca	AT1G19485;AT1G48610
TFmatrixID_0131	AT-Hook	811	-	1	TTTATacta	AT1G19485;AT1G48610
TFmatrixID_0131	AT-Hook	1055	-	1	TTTATtttt	AT1G19485;AT1G48610
TFmatrixID_0131	AT-Hook	1137	-	1	TTTATtttc	AT1G19485;AT1G48610
TFmatrixID_0131	AT-Hook	1490	-	1	TTTATttat	AT1G19485;AT1G48610
TFmatrixID_0131	AT-Hook	1516	-	1	TTTATtgta	AT1G19485;AT1G48610
TFmatrixID_0131	AT-Hook	1740	-	1	TTTATtttt	AT1G19485;AT1G48610
TFmatrixID_0132	AT-Hook	291	+	1	ataaAATAA	AT4G21895;AT5G62260
TFmatrixID_0132	AT-Hook	1138	-	1	TTATTttcc	AT4G21895;AT5G62260
TFmatrixID_0134	AT-Hook	374	+	0.97	gaattAAAAA	AT4G21895;AT5G62260
TFmatrixID_0134	AT-Hook	1092	+	0.97	gattaAAAAA	AT4G21895;AT5G62260
TFmatrixID_0135	AT-Hook	59	+	1	ataAAAAT	AT4G21895;AT5G62260
TFmatrixID_0136	AT-Hook	62	+	1	aaaATAAA	AT4G21895;AT5G62260
TFmatrixID_0136	AT-Hook	403	+	1	ataATAAA	AT4G21895;AT5G62260
TFmatrixID_0136	AT-Hook	465	-	1	TTTATttt	AT4G21895;AT5G62260
TFmatrixID_0136	AT-Hook	568	-	1	TTTATtgt	AT4G21895;AT5G62260
TFmatrixID_0136	AT-Hook	1055	-	1	TTTATttt	AT4G21895;AT5G62260
TFmatrixID_0136	AT-Hook	1137	-	1	TTTATttt	AT4G21895;AT5G62260
TFmatrixID_0136	AT-Hook	1516	-	1	TTTATtgt	AT4G21895;AT5G62260
TFmatrixID_0136	AT-Hook	1740	-	1	TTTATttt	AT4G21895;AT5G62260
TFmatrixID_0137	AT-Hook	1044	+	1	aaaAATAT	AT4G21895;AT5G62260
TFmatrixID_0137	AT-Hook	1048	-	1	ATATTttt	AT4G21895;AT5G62260
TFmatrixID_0138	AT-Hook	62	+	1	aAAATAaa	AT4G21895;AT5G62260
TFmatrixID_0138	AT-Hook	465	-	1	ttTATTTt	AT4G21895;AT5G62260
TFmatrixID_0138	AT-Hook	1055	-	1	ttTATTTt	AT4G21895;AT5G62260
TFmatrixID_0138	AT-Hook	1137	-	1	ttTATTTt	AT4G21895;AT5G62260
TFmatrixID_0138	AT-Hook	1740	-	1	ttTATTTt	AT4G21895;AT5G62260
TFmatrixID_0139	AT-Hook	1483	-	0.97	TAATAtattt	AT4G21895;AT5G62260
TFmatrixID_0139	AT-Hook	1491	+	0.98	ttattTATTA	AT4G21895;AT5G62260
TFmatrixID_0140	AT-Hook	460	-	1	ATTTTttt	AT4G21895;AT5G62260
TFmatrixID_0140	AT-Hook	636	-	1	ATTTTttt	AT4G21895;AT5G62260
TFmatrixID_0140	AT-Hook	718	+	1	aaaAAAAT	AT4G21895;AT5G62260
TFmatrixID_0140	AT-Hook	1050	-	1	ATTTTttt	AT4G21895;AT5G62260
TFmatrixID_0142	AT-Hook	63	+	1	AAATAaat	AT4G21895;AT5G62260
TFmatrixID_0142	AT-Hook	67	+	1	AAATAaat	AT4G21895;AT5G62260
TFmatrixID_0142	AT-Hook	1489	-	1	attTATTT	AT4G21895;AT5G62260
TFmatrixID_0144	AT-Hook	203	-	0.92	cttTAATAtgtg	AT4G21895;AT5G62260
TFmatrixID_0144	AT-Hook	1031	-	0.93	gttTAATAtttt	AT4G21895;AT5G62260
TFmatrixID_0144	AT-Hook	1339	+	0.93	actaTATTAaat	AT4G21895;AT5G62260
TFmatrixID_0144	AT-Hook	1480	-	0.99	tatTAATAtatt	AT4G21895;AT5G62260
TFmatrixID_0146	AT-Hook	379	+	1	aaaaATAAT	AT4G21895;AT5G62260
TFmatrixID_0146	AT-Hook	802	+	0.99	aaagATAAT	AT4G21895;AT5G62260
TFmatrixID_0146	AT-Hook	1286	+	0.99	caagATAAT	AT4G21895;AT5G62260
TFmatrixID_0146	AT-Hook	1457	+	1	ataaATAAT	AT4G21895;AT5G62260
TFmatrixID_0146	AT-Hook	1652	+	0.99	gcatATAAT	AT4G21895;AT5G62260
TFmatrixID_0146	AT-Hook	1813	+	1	ttaaATAAT	AT4G21895;AT5G62260
TFmatrixID_0148	AT-Hook	231	+	1	aaAAAATt	AT1G19485;AT1G48610
TFmatrixID_0148	AT-Hook	291	+	0.99	atAAAATa	AT1G19485;AT1G48610
TFmatrixID_0148	AT-Hook	459	-	1	aATTTTtt	AT1G19485;AT1G48610
TFmatrixID_0148	AT-Hook	606	+	0.99	atAAAATt	AT1G19485;AT1G48610
TFmatrixID_0148	AT-Hook	635	-	1	aATTTTtt	AT1G19485;AT1G48610
TFmatrixID_0148	AT-Hook	719	+	1	aaAAAATt	AT1G19485;AT1G48610
TFmatrixID_0148	AT-Hook	808	-	0.99	aATTTTat	AT1G19485;AT1G48610
TFmatrixID_0148	AT-Hook	1043	+	1	aaAAAATa	AT1G19485;AT1G48610
TFmatrixID_0148	AT-Hook	1049	-	1	tATTTTtt	AT1G19485;AT1G48610
TFmatrixID_0148	AT-Hook	1057	-	1	tATTTTtt	AT1G19485;AT1G48610
TFmatrixID_0148	AT-Hook	1644	-	1	aATTTTtt	AT1G19485;AT1G48610
TFmatrixID_0148	AT-Hook	1673	+	0.99	atAAAATa	AT1G19485;AT1G48610
TFmatrixID_0148	AT-Hook	1691	-	0.99	aATTTTat	AT1G19485;AT1G48610
TFmatrixID_0148	AT-Hook	1710	+	1	aaAAAATa	AT1G19485;AT1G48610
TFmatrixID_0148	AT-Hook	1742	-	1	tATTTTtt	AT1G19485;AT1G48610
TFmatrixID_0152	AT-Hook	232	+	1	aaAAATT	AT1G19485;AT1G48610
TFmatrixID_0152	AT-Hook	459	-	1	AATTTtt	AT1G19485;AT1G48610
TFmatrixID_0152	AT-Hook	635	-	1	AATTTtt	AT1G19485;AT1G48610
TFmatrixID_0152	AT-Hook	720	+	1	aaAAATT	AT1G19485;AT1G48610
TFmatrixID_0152	AT-Hook	1374	-	1	AATTTtt	AT1G19485;AT1G48610
TFmatrixID_0152	AT-Hook	1644	-	1	AATTTtt	AT1G19485;AT1G48610
TFmatrixID_0152	AT-Hook	1662	+	1	aaAAATT	AT1G19485;AT1G48610
TFmatrixID_0153	AT-Hook	59	+	1	ataAAAAT	AT4G21895;AT5G62260
TFmatrixID_0154	AT-Hook	380	+	1	aAAATAat	AT4G21895;AT5G62260
TFmatrixID_0154	AT-Hook	1035	-	0.93	aaTATTTt	AT4G21895;AT5G62260
TFmatrixID_0154	AT-Hook	1045	+	0.93	aAAATAtt	AT4G21895;AT5G62260
TFmatrixID_0154	AT-Hook	1047	-	0.93	aaTATTTt	AT4G21895;AT5G62260
TFmatrixID_0154	AT-Hook	1675	+	0.93	aAAATAtt	AT4G21895;AT5G62260
TFmatrixID_0154	AT-Hook	1677	-	0.93	aaTATTTt	AT4G21895;AT5G62260
TFmatrixID_0156	B3; ARF	1381	+	0.96	agCGACAat	AT1G19220;AT1G19850;AT1G30330;AT5G20730;AT5G37020;AT5G60450
TFmatrixID_0185	bZIP	573	-	0.9	tgTGACGaga	AT1G08320;AT1G68640;AT1G77920;AT5G06839
TFmatrixID_0188	bZIP	514	-	0.97	taaaCTGTCt	AT1G06070;AT2G31370;AT2G40620
TFmatrixID_0193	bZIP	167	-	0.75	ataAGTGT	AT3G19290;AT4G34000
TFmatrixID_0193	bZIP	492	+	0.75	ACAAGttt	AT3G19290;AT4G34000
TFmatrixID_0193	bZIP	755	+	0.75	ACACTttt	AT3G19290;AT4G34000
TFmatrixID_0193	bZIP	1541	+	0.75	ACATGtat	AT3G19290;AT4G34000
TFmatrixID_0193	bZIP	1966	+	0.75	ACACAtat	AT3G19290;AT4G34000
TFmatrixID_0193	bZIP	1989	-	0.75	tcaAGTGT	AT3G19290;AT4G34000
TFmatrixID_0195	bZIP	573	-	0.94	tgTGACGaga	AT1G08320;AT1G68640;AT5G06839;AT5G06950
TFmatrixID_0199	bZIP	573	-	0.97	tgTGACGaga	AT1G08320;AT1G68640;AT5G06839;AT5G65210
TFmatrixID_0211	C2H2	169	-	1	aAGTGTa	AT1G27730;AT3G49930;AT3G60580;AT5G04340;AT5G43170
TFmatrixID_0211	C2H2	428	+	1	cACACTc	AT1G27730;AT3G49930;AT3G60580;AT5G04340;AT5G43170
TFmatrixID_0211	C2H2	754	+	1	tACACTt	AT1G27730;AT3G49930;AT3G60580;AT5G04340;AT5G43170
TFmatrixID_0211	C2H2	1391	+	1	aACACTt	AT1G27730;AT3G49930;AT3G60580;AT5G04340;AT5G43170
TFmatrixID_0211	C2H2	1716	+	1	tACACTg	AT1G27730;AT3G49930;AT3G60580;AT5G04340;AT5G43170
TFmatrixID_0211	C2H2	1991	-	1	aAGTGTc	AT1G27730;AT3G49930;AT3G60580;AT5G04340;AT5G43170
TFmatrixID_0213	C2H2	169	-	1	aAGTGTa	AT1G02030;AT2G45120;AT3G19580;AT3G49930;AT3G60580;AT5G04340;AT5G43170
TFmatrixID_0213	C2H2	428	+	1	cACACTc	AT1G02030;AT2G45120;AT3G19580;AT3G49930;AT3G60580;AT5G04340;AT5G43170
TFmatrixID_0213	C2H2	754	+	1	tACACTt	AT1G02030;AT2G45120;AT3G19580;AT3G49930;AT3G60580;AT5G04340;AT5G43170
TFmatrixID_0213	C2H2	1391	+	1	aACACTt	AT1G02030;AT2G45120;AT3G19580;AT3G49930;AT3G60580;AT5G04340;AT5G43170
TFmatrixID_0213	C2H2	1716	+	1	tACACTg	AT1G02030;AT2G45120;AT3G19580;AT3G49930;AT3G60580;AT5G04340;AT5G43170
TFmatrixID_0213	C2H2	1991	-	1	aAGTGTc	AT1G02030;AT2G45120;AT3G19580;AT3G49930;AT3G60580;AT5G04340;AT5G43170
TFmatrixID_0214	C2H2	166	-	0.98	aataAGTGTagtg	AT2G28710;AT2G37430;AT3G46070;AT3G46080;AT3G46090
TFmatrixID_0214	C2H2	425	+	0.98	aaacACACTcaag	AT2G28710;AT2G37430;AT3G46070;AT3G46080;AT3G46090
TFmatrixID_0214	C2H2	1713	+	0.99	aaatACACTgacc	AT2G28710;AT2G37430;AT3G46070;AT3G46080;AT3G46090
TFmatrixID_0215	C2H2	428	+	1	cACACTc	AT2G28710;AT2G37430;AT3G46070;AT3G46080;AT3G53600
TFmatrixID_0216	C2H2	1188	-	1	gAGTGAa	AT2G28710;AT2G37430;AT3G46070;AT3G46080;AT5G04390
TFmatrixID_0219	C2H2	428	+	1	cACACTc	AT2G45120;AT3G49930;AT3G60580;AT5G04340;AT5G43170;AT5G67450
TFmatrixID_0222	CSD	463	-	1	ttTTTATt	AT2G21060;AT4G38680
TFmatrixID_0222	CSD	1053	-	1	ttTTTATt	AT2G21060;AT4G38680
TFmatrixID_0222	CSD	1135	-	1	ttTTTATt	AT2G21060;AT4G38680
TFmatrixID_0222	CSD	1514	-	1	ttTTTATt	AT2G21060;AT4G38680
TFmatrixID_0223	TCR; CPP	359	-	0.97	gtatgAAATTtga	AT4G14770
TFmatrixID_0223	TCR; CPP	362	+	0.99	tgaAATTTgaaag	AT4G14770
TFmatrixID_0223	TCR; CPP	1368	-	0.96	gatatAAATTttt	AT4G14770
TFmatrixID_0223	TCR; CPP	1371	+	0.96	ataAATTTttagc	AT4G14770
TFmatrixID_0223	TCR; CPP	1685	-	0.97	agtcaAAATTtta	AT4G14770
TFmatrixID_0223	TCR; CPP	1688	+	0.98	caaAATTTtatag	AT4G14770
TFmatrixID_0224	TCR; CPP	193	+	1	aTTTAAac	AT2G20110
TFmatrixID_0224	TCR; CPP	193	-	0.99	atTTAAAc	AT2G20110
TFmatrixID_0224	TCR; CPP	1591	+	0.99	tTTTAAac	AT2G20110
TFmatrixID_0225	TCR	192	+	0.95	aatTTAAAca	AT3G04850
TFmatrixID_0225	TCR	192	-	0.95	aaTTTAAaca	AT3G04850
TFmatrixID_0226	TCR; CPP	1218	+	1	aTTTGAat	AT3G22760;AT3G22780;AT4G14770
TFmatrixID_0226	TCR; CPP	1700	+	1	gTTTGAat	AT3G22760;AT3G22780;AT4G14770
TFmatrixID_0227	TCR; CPP	107	+	0.98	aaTTTGAaca	AT4G29000
TFmatrixID_0227	TCR; CPP	365	+	0.97	aaTTTGAaag	AT4G29000
TFmatrixID_0227	TCR; CPP	729	+	0.97	aaTTTGAaaa	AT4G29000
TFmatrixID_0227	TCR; CPP	1217	+	1	caTTTGAata	AT4G29000
TFmatrixID_0227	TCR; CPP	1266	-	0.97	gttTCAAAtc	AT4G29000
TFmatrixID_0227	TCR; CPP	1699	+	0.98	agTTTGAatc	AT4G29000
TFmatrixID_0232	Dof	308	+	0.98	aatAACGT	AT1G29160
TFmatrixID_0233	Dof	85	-	1	ttaCTTTTct	AT1G64620
TFmatrixID_0233	Dof	321	+	1	aaAAAAGtga	AT1G64620
TFmatrixID_0233	Dof	540	-	1	taaCTTTTtg	AT1G64620
TFmatrixID_0233	Dof	563	-	1	aaaCTTTTat	AT1G64620
TFmatrixID_0233	Dof	755	-	1	acaCTTTTaa	AT1G64620
TFmatrixID_0233	Dof	1019	-	1	tcaCTTTTac	AT1G64620
TFmatrixID_0234	Dof	322	+	1	aAAAAGt	AT2G37590
TFmatrixID_0234	Dof	542	-	1	aCTTTTt	AT2G37590
TFmatrixID_0235	Dof	87	-	1	aCTTTTct	AT3G21270
TFmatrixID_0235	Dof	321	+	1	aaAAAAGt	AT3G21270
TFmatrixID_0235	Dof	542	-	1	aCTTTTtg	AT3G21270
TFmatrixID_0235	Dof	565	-	1	aCTTTTat	AT3G21270
TFmatrixID_0235	Dof	757	-	1	aCTTTTaa	AT3G21270
TFmatrixID_0235	Dof	1021	-	1	aCTTTTac	AT3G21270
TFmatrixID_0236	Dof	308	+	1	aaTAACGt	AT3G45610
TFmatrixID_0236	Dof	750	-	1	tCGTTAca	AT3G45610
TFmatrixID_0236	Dof	1075	+	1	ttTAACGt	AT3G45610
TFmatrixID_0237	Dof	85	-	0.99	ttaCTTTTc	AT3G47500
TFmatrixID_0237	Dof	322	+	1	aAAAAGtga	AT3G47500
TFmatrixID_0237	Dof	540	-	0.99	taaCTTTTt	AT3G47500
TFmatrixID_0237	Dof	755	-	0.99	acaCTTTTa	AT3G47500
TFmatrixID_0237	Dof	1019	-	1	tcaCTTTTa	AT3G47500
TFmatrixID_0238	Dof	41	-	1	aCTTTAtac	AT4G38000
TFmatrixID_0238	Dof	202	-	1	aCTTTAata	AT4G38000
TFmatrixID_0238	Dof	320	+	1	aaaAAAAGt	AT4G38000
TFmatrixID_0238	Dof	542	-	1	aCTTTTtgc	AT4G38000
TFmatrixID_0238	Dof	565	-	1	aCTTTTatt	AT4G38000
TFmatrixID_0238	Dof	699	+	1	aatTAAAGt	AT4G38000
TFmatrixID_0238	Dof	757	-	1	aCTTTTaat	AT4G38000
TFmatrixID_0238	Dof	1021	-	1	aCTTTTact	AT4G38000
TFmatrixID_0238	Dof	1738	-	1	aCTTTAttt	AT4G38000
TFmatrixID_0239	Dof	321	+	1	aaAAAAGtga	AT5G39660
TFmatrixID_0239	Dof	540	-	0.99	taaCTTTTtg	AT5G39660
TFmatrixID_0241	Dof	124	+	0.94	taaTAACGcg	AT5G60850
TFmatrixID_0241	Dof	307	+	0.95	gaaTAACGtc	AT5G60850
TFmatrixID_0241	Dof	749	-	0.9	ttCGTTAcac	AT5G60850
TFmatrixID_0241	Dof	1074	+	0.94	tttTAACGta	AT5G60850
TFmatrixID_0242	Dof	307	+	0.96	gaatAACGTct	AT5G60850
TFmatrixID_0242	Dof	1074	+	0.97	ttttAACGTat	AT5G60850
TFmatrixID_0243	Dof	87	-	1	aCTTTTct	AT5G62940
TFmatrixID_0243	Dof	321	+	1	aaAAAAGt	AT5G62940
TFmatrixID_0243	Dof	542	-	1	aCTTTTtg	AT5G62940
TFmatrixID_0243	Dof	565	-	1	aCTTTTat	AT5G62940
TFmatrixID_0243	Dof	757	-	1	aCTTTTaa	AT5G62940
TFmatrixID_0243	Dof	1021	-	1	aCTTTTac	AT5G62940
TFmatrixID_0254	EIN3; EIL	867	+	0.95	gtgaTACATga	AT1G73730
TFmatrixID_0255	EIN3; EIL	867	-	0.99	gtgATACAt	AT2G27050;AT5G21120;AT5G65100
TFmatrixID_0255	EIN3; EIL	1433	-	0.97	tggATACAa	AT2G27050;AT5G21120;AT5G65100
TFmatrixID_0258	EIN3; EIL	867	+	1	gtgATACAtg	AT5G21120;AT5G65100
TFmatrixID_0268	GATA	954	-	1	taaaGATCGc	AT4G17570
TFmatrixID_0274	MADS box; MIKC	318	-	0.89	ataaAAAAAgtgataagaaaa	AT2G45660
TFmatrixID_0277	GRAS	183	-	0.99	cccCGTACt	AT3G03450;AT5G17490
TFmatrixID_0278	Homeodomain; TALE	439	-	1	aaaTGTCAac	AT1G23380;AT1G62360;AT1G70510;AT4G08150
TFmatrixID_0280	Homeodomain; HD-ZIP	950	-	0.95	tcATTAAaga	AT1G05230;AT1G17920;AT1G73360;AT1G79840;AT3G03260;AT3G61150;AT5G46880
TFmatrixID_0280	Homeodomain; HD-ZIP	1420	+	0.98	taaTTAATga	AT1G05230;AT1G17920;AT1G73360;AT1G79840;AT3G03260;AT3G61150;AT5G46880
TFmatrixID_0280	Homeodomain; HD-ZIP	1577	-	0.98	acATTAAttc	AT1G05230;AT1G17920;AT1G73360;AT1G79840;AT3G03260;AT3G61150;AT5G46880
TFmatrixID_0281	Homeodomain; HD-ZIP	400	-	1	ccAATAAta	AT1G26960;AT1G69780;AT2G22430;AT3G01220;AT5G15150
TFmatrixID_0281	Homeodomain; HD-ZIP	593	-	1	ccAATAAta	AT1G26960;AT1G69780;AT2G22430;AT3G01220;AT5G15150
TFmatrixID_0281	Homeodomain; HD-ZIP	1930	-	1	acAATAAtt	AT1G26960;AT1G69780;AT2G22430;AT3G01220;AT5G15150
TFmatrixID_0282	Homeodomain	381	-	1	aaaTAATAtatgt	AT2G36610
TFmatrixID_0282	Homeodomain	594	-	0.97	caaTAATAtttca	AT2G36610
TFmatrixID_0283	Homeodomain; HD-ZIP	840	-	0.98	ctAATCAtct	AT2G22800;AT2G44910;AT4G16780;AT4G37790;AT5G06710;AT5G47370
TFmatrixID_0283	Homeodomain; HD-ZIP	1385	-	0.97	acAATCAaca	AT2G22800;AT2G44910;AT4G16780;AT4G37790;AT5G06710;AT5G47370
TFmatrixID_0284	Homeodomain; HD-ZIP	1385	-	0.95	acAATCAaca	AT2G46680
TFmatrixID_0286	Homeodomain; HD-ZIP	840	-	0.98	ctAATCAt	AT2G22800;AT3G60390;AT4G16780;AT4G37790;AT5G06710;AT5G47370
TFmatrixID_0286	Homeodomain; HD-ZIP	1385	-	0.99	acAATCAa	AT2G22800;AT3G60390;AT4G16780;AT4G37790;AT5G06710;AT5G47370
TFmatrixID_0286	Homeodomain; HD-ZIP	1571	+	0.98	tTGATTac	AT2G22800;AT3G60390;AT4G16780;AT4G37790;AT5G06710;AT5G47370
TFmatrixID_0287	Homeodomain; bZIP; HD-ZIP	1479	+	0.94	ttaTTAATat	AT3G61890
TFmatrixID_0287	Homeodomain; bZIP; HD-ZIP	1479	-	0.94	ttATTAAtat	AT3G61890
TFmatrixID_0287	Homeodomain; bZIP; HD-ZIP	1577	+	0.93	acaTTAATtc	AT3G61890
TFmatrixID_0287	Homeodomain; bZIP; HD-ZIP	1577	-	0.93	acATTAAttc	AT3G61890
TFmatrixID_0288	Homeodomain; HD-ZIP	453	-	0.94	gaaATTAAttt	AT1G05230;AT1G17920;AT3G61150;AT4G00730;AT5G46880
TFmatrixID_0288	Homeodomain; HD-ZIP	454	+	0.94	aaaTTAATttt	AT1G05230;AT1G17920;AT3G61150;AT4G00730;AT5G46880
TFmatrixID_0288	Homeodomain; HD-ZIP	1419	-	1	ataATTAAtga	AT1G05230;AT1G17920;AT3G61150;AT4G00730;AT5G46880
TFmatrixID_0288	Homeodomain; HD-ZIP	1577	+	0.99	acaTTAATtcg	AT1G05230;AT1G17920;AT3G61150;AT4G00730;AT5G46880
TFmatrixID_0289	Homeodomain; HD-ZIP	479	-	0.98	taAATCAtgg	AT2G22800;AT4G16780;AT4G17460;AT4G37790;AT5G06710;AT5G47370
TFmatrixID_0289	Homeodomain; HD-ZIP	840	-	0.98	ctAATCAtct	AT2G22800;AT4G16780;AT4G17460;AT4G37790;AT5G06710;AT5G47370
TFmatrixID_0289	Homeodomain; HD-ZIP	872	+	0.98	acaTGATTcc	AT2G22800;AT4G16780;AT4G17460;AT4G37790;AT5G06710;AT5G47370
TFmatrixID_0289	Homeodomain; HD-ZIP	946	-	0.98	aaAATCAtta	AT2G22800;AT4G16780;AT4G17460;AT4G37790;AT5G06710;AT5G47370
TFmatrixID_0290	Homeodomain; HD-ZIP	1421	+	0.98	aaTTAATgat	AT1G05230;AT1G17920;AT2G32370;AT3G61150;AT4G21750;AT5G46880
TFmatrixID_0290	Homeodomain; HD-ZIP	1576	-	0.99	tacATTAAtt	AT1G05230;AT1G17920;AT2G32370;AT3G61150;AT4G21750;AT5G46880
TFmatrixID_0291	Homeodomain; bZIP; HD-ZIP; WOX	1385	-	0.91	acAATCAa	AT4G35550
TFmatrixID_0292	Homeodomain; HD-ZIP	1815	-	0.95	aaATAATt	AT1G26960;AT1G69780;AT3G01220;AT4G40060;AT5G15150
TFmatrixID_0292	Homeodomain; HD-ZIP	1931	-	0.96	caATAATt	AT1G26960;AT1G69780;AT3G01220;AT4G40060;AT5G15150
TFmatrixID_0293	Homeodomain; TALE	498	-	0.99	ttcTGTCAat	AT1G62990;AT4G32040;AT5G11060;AT5G25220
TFmatrixID_0299	Homeodomain; WOX	1385	-	0.99	acAATCAa	AT1G20700;AT1G20710
TFmatrixID_0306	MADF; Trihelix	1359	-	1	tgatGGTTAg	AT3G25990
TFmatrixID_0320	Myb/SANT; MYB-related	1585	+	0.86	tcGATATtt	AT1G01520;AT3G09600;AT4G01280;AT5G02840;AT5G52660
TFmatrixID_0320	Myb/SANT; MYB-related	1610	+	0.97	taGATATtc	AT1G01520;AT3G09600;AT4G01280;AT5G02840;AT5G52660
TFmatrixID_0326	Myb/SANT	50	-	0.98	aaGGATAaca	AT1G70000
TFmatrixID_0328	Myb/SANT	51	+	0.99	aGGATAac	AT1G70000;AT3G16350
TFmatrixID_0331	Myb/SANT	50	-	1	aaGGATAaca	AT3G16350
TFmatrixID_0333	Myb/SANT	347	-	0.98	agCCCTAg	AT1G15720
TFmatrixID_0334	Myb/SANT; MYB-related	1427	-	0.96	tGATATtgg	AT1G18330;AT3G10113
TFmatrixID_0334	Myb/SANT; MYB-related	1586	-	0.98	cGATATttt	AT1G18330;AT3G10113
TFmatrixID_0334	Myb/SANT; MYB-related	1611	-	0.98	aGATATtcg	AT1G18330;AT3G10113
TFmatrixID_0338	Myb/SANT	1701	+	1	tttGAATCta	AT1G68670;AT3G25790
TFmatrixID_0339	Myb/SANT	49	+	0.95	caaGGATAaca	AT1G74840
TFmatrixID_0341	Myb/SANT; MYB; ARR-B	1701	+	0.98	tttgAATCTa	AT2G01760
TFmatrixID_0342	Myb/SANT	875	-	1	tGATTCcat	AT3G04030
TFmatrixID_0344	Myb/SANT; ARR-B	1701	+	0.98	tttGAATCta	AT3G16857
TFmatrixID_0345	Myb/SANT; G2-like	874	-	1	atGATTCcat	AT1G79430;AT3G12730;AT3G24120;AT4G13640
TFmatrixID_0350	Myb/SANT; MYB	307	-	0.9	gaaTAACGtct	AT4G18770
TFmatrixID_0350	Myb/SANT; MYB	748	+	0.97	cttCGTTAcac	AT4G18770
TFmatrixID_0350	Myb/SANT; MYB	1074	-	0.91	tttTAACGtat	AT4G18770
TFmatrixID_0356	Myb/SANT	51	-	1	agGATAAca	AT5G08520
TFmatrixID_0357	Myb/SANT; G2-like; MYB	140	-	0.97	agtATATTtt	AT1G32240;AT4G17695;AT5G16560;AT5G42630
TFmatrixID_0357	Myb/SANT; G2-like; MYB	596	+	0.96	atAATATttc	AT1G32240;AT4G17695;AT5G16560;AT5G42630
TFmatrixID_0357	Myb/SANT; G2-like; MYB	596	-	0.96	ataATATTtc	AT1G32240;AT4G17695;AT5G16560;AT5G42630
TFmatrixID_0357	Myb/SANT; G2-like; MYB	1045	+	0.97	aaAATATttt	AT1G32240;AT4G17695;AT5G16560;AT5G42630
TFmatrixID_0357	Myb/SANT; G2-like; MYB	1045	-	0.97	aaaATATTtt	AT1G32240;AT4G17695;AT5G16560;AT5G42630
TFmatrixID_0357	Myb/SANT; G2-like; MYB	1675	+	0.97	aaAATATttt	AT1G32240;AT4G17695;AT5G16560;AT5G42630
TFmatrixID_0357	Myb/SANT; G2-like; MYB	1675	-	0.97	aaaATATTtt	AT1G32240;AT4G17695;AT5G16560;AT5G42630
TFmatrixID_0358	Myb/SANT	875	-	0.99	tGATTCcata	AT5G18240
TFmatrixID_0361	Myb/SANT	50	-	0.98	aagGATAAca	AT1G70000;AT3G16350;AT5G47390
TFmatrixID_0363	Myb/SANT; MYB-related	347	-	1	agCCCTAg	AT3G49850;AT5G67580
TFmatrixID_0364	Myb/SANT; MYB-related	1586	-	0.96	cGATATtt	AT3G09600;AT4G01280
TFmatrixID_0364	Myb/SANT; MYB-related	1611	-	0.98	aGATATtc	AT3G09600;AT4G01280
TFmatrixID_0369	Myb/SANT; MYB-related	1585	-	0.98	tcGATATtt	AT1G01060;AT5G37260
TFmatrixID_0369	Myb/SANT; MYB-related	1610	-	0.99	taGATATtc	AT1G01060;AT5G37260
TFmatrixID_0372	Myb/SANT	51	-	0.99	aGGATAaca	AT1G70000;AT3G16350
TFmatrixID_0381	NAC; NAM	764	+	0.98	atTACGTa	AT1G01720;AT1G52880;AT1G52890;AT1G61110;AT1G77450;AT3G04070;AT3G15500;AT3G15510;AT4G27410;AT5G08790;AT5G63790
TFmatrixID_0381	NAC; NAM	766	-	0.97	tACGTAaa	AT1G01720;AT1G52880;AT1G52890;AT1G61110;AT1G77450;AT3G04070;AT3G15500;AT3G15510;AT4G27410;AT5G08790;AT5G63790
TFmatrixID_0382	NAC; NAM	897	+	1	taGTCAAtg	AT1G01720;AT1G52880;AT1G52890;AT1G69490;AT3G04070;AT3G15500;AT3G15510;AT4G27410
TFmatrixID_0382	NAC; NAM	1115	-	1	gtTTGACct	AT1G01720;AT1G52880;AT1G52890;AT1G69490;AT3G04070;AT3G15500;AT3G15510;AT4G27410
TFmatrixID_0382	NAC; NAM	1684	+	1	taGTCAAaa	AT1G01720;AT1G52880;AT1G52890;AT1G69490;AT3G04070;AT3G15500;AT3G15510;AT4G27410
TFmatrixID_0383	NAC; NAM	764	+	1	attACGTAaa	AT1G12260;AT1G32770;AT1G33280;AT1G62700;AT1G71930;AT1G79580;AT2G18060;AT2G46770;AT3G61910;AT4G10350;AT4G36160;AT5G62380;AT5G66300
TFmatrixID_0383	NAC; NAM	764	-	1	atTACGTaaa	AT1G12260;AT1G32770;AT1G33280;AT1G62700;AT1G71930;AT1G79580;AT2G18060;AT2G46770;AT3G61910;AT4G10350;AT4G36160;AT5G62380;AT5G66300
TFmatrixID_0383	NAC; NAM	1076	+	0.92	ttaACGTAtg	AT1G12260;AT1G32770;AT1G33280;AT1G62700;AT1G71930;AT1G79580;AT2G18060;AT2G46770;AT3G61910;AT4G10350;AT4G36160;AT5G62380;AT5G66300
TFmatrixID_0384	NAC; NAM	38	+	0.89	aTTACTtta	AT1G33060;AT3G49530;AT4G35580;AT5G24590
TFmatrixID_0384	NAC; NAM	84	+	0.78	aTTACTttt	AT1G33060;AT3G49530;AT4G35580;AT5G24590
TFmatrixID_0384	NAC; NAM	101	-	0.78	acaAGTAAt	AT1G33060;AT3G49530;AT4G35580;AT5G24590
TFmatrixID_0384	NAC; NAM	1631	-	0.78	taaAGTAAc	AT1G33060;AT3G49530;AT4G35580;AT5G24590
TFmatrixID_0398	SBP	184	-	1	ccCGTACta	AT1G69170;AT2G42200;AT2G47070;AT3G57920;AT5G43270
TFmatrixID_0399	SBP	183	-	1	cccCGTACta	AT1G69170;AT2G42200;AT2G47070;AT3G57920;AT5G43270
TFmatrixID_0400	SBP	185	-	1	cCGTACtaa	AT1G20980;AT1G69170;AT2G42200;AT2G47070;AT3G57920;AT5G43270
TFmatrixID_0401	SBP	183	-	0.96	cccCGTACtaat	AT1G27360;AT1G27370;AT1G69170;AT2G42200;AT3G57920;AT5G43270
TFmatrixID_0402	SBP	183	-	1	cccCGTACt	AT1G53160;AT1G69170;AT2G47070;AT3G57920
TFmatrixID_0403	SBP	184	+	0.99	ccCGTACtaa	AT1G27370;AT1G69170;AT1G76580;AT2G42200;AT2G47070;AT3G57920;AT5G43270;AT5G50570;AT5G50670
TFmatrixID_0404	SBP	184	-	1	ccCGTACta	AT1G69170;AT2G42200;AT2G47070;AT3G15270
TFmatrixID_0405	SBP	184	-	1	ccCGTACt	AT1G69170;AT2G42200;AT2G47070;AT3G57920;AT3G60030;AT5G43270;AT5G50570;AT5G50670
TFmatrixID_0407	SBP	185	-	1	cCGTACt	AT1G69170;AT2G42200;AT2G47070;AT3G57920;AT5G43270;AT5G50570;AT5G50670
TFmatrixID_0408	SBP	184	-	1	ccCGTACta	AT1G27370;AT1G69170;AT2G42200;AT2G47070;AT3G57920;AT5G43270;AT5G50570;AT5G50670
TFmatrixID_0409	SBP	184	-	1	ccCGTACtaa	AT1G27370;AT1G69170;AT2G42200;AT2G47070;AT3G57920;AT5G43270;AT5G50570;AT5G50670
TFmatrixID_0410	SBP	184	-	1	ccCGTACta	AT1G27370;AT1G69170;AT2G42200;AT2G47070;AT3G57920;AT5G43270;AT5G50570;AT5G50670
TFmatrixID_0411	SBP	185	-	1	cCGTACtaat	AT1G27370;AT1G69170;AT2G42200;AT2G47070;AT3G57920;AT5G43270;AT5G50570;AT5G50670
TFmatrixID_0412	Sox; YABBY	759	+	1	tttTAATTac	AT1G23420
TFmatrixID_0412	Sox; YABBY	917	-	1	ctAATTAaag	AT1G23420
TFmatrixID_0412	Sox; YABBY	1417	+	1	ctaTAATTaa	AT1G23420
TFmatrixID_0412	Sox; YABBY	1815	+	1	aaaTAATTag	AT1G23420
TFmatrixID_0413	Sox; YABBY	841	+	1	taATCAT	AT2G26580;AT4G00180
TFmatrixID_0418	TBP	289	+	1	ATATAaa	AT1G55520;AT3G13445
TFmatrixID_0418	TBP	476	+	1	ATATAaa	AT1G55520;AT3G13445
TFmatrixID_0418	TBP	1369	+	1	ATATAaa	AT1G55520;AT3G13445
TFmatrixID_0418	TBP	1455	+	1	ATATAaa	AT1G55520;AT3G13445
TFmatrixID_0418	TBP	1783	+	1	ATATAaa	AT1G55520;AT3G13445
TFmatrixID_0418	TBP	1905	-	1	ttTATAT	AT1G55520;AT3G13445
TFmatrixID_0418	TBP	1908	+	1	ATATAaa	AT1G55520;AT3G13445
TFmatrixID_0419	TBP	385	+	1	aaTATAT	AT1G55520;AT3G13445
TFmatrixID_0419	TBP	737	+	1	aaTATAT	AT1G55520;AT3G13445
TFmatrixID_0419	TBP	738	-	1	ATATAtt	AT1G55520;AT3G13445
TFmatrixID_0419	TBP	1484	+	1	aaTATAT	AT1G55520;AT3G13445
TFmatrixID_0419	TBP	1485	-	1	ATATAtt	AT1G55520;AT3G13445
TFmatrixID_0419	TBP	1861	+	1	aaTATAT	AT1G55520;AT3G13445
TFmatrixID_0441	WRC; GRF	450	+	1	tCTGAAat	AT2G06200
TFmatrixID_0442	WRKY	441	+	0.98	atGTCAActt	AT1G18860;AT1G29280;AT1G29860;AT1G30650;AT1G55600;AT1G62300;AT1G64000;AT1G66550;AT1G66560;AT1G68150;AT1G69810;AT2G21900;AT2G34830;AT2G40740;AT2G40750;AT2G44745;AT2G46400;AT3G01970;AT3G04670;AT3G56400;AT3G58710;AT3G62340;AT4G04450;AT4G11070;AT4G18170;AT4G22070;AT4G23810;AT4G24240;AT4G39410;AT5G15130;AT5G22570;AT5G26170;AT5G28650;AT5G41570;AT5G43290;AT5G45050;AT5G45260
TFmatrixID_0444	WRKY	896	+	0.98	ataGTCAAtg	AT1G18860;AT1G29280;AT1G29860;AT1G55600;AT1G62300;AT1G64000;AT1G66550;AT1G66560;AT1G68150;AT1G69310;AT1G69810;AT1G80590;AT2G21900;AT2G34830;AT2G40740;AT2G44745;AT2G46400;AT3G01970;AT3G04670;AT3G56400;AT3G58710;AT3G62340;AT4G04450;AT4G11070;AT4G18170;AT4G22070;AT4G23810;AT4G24240;AT4G39410;AT5G15130;AT5G22570;AT5G26170;AT5G28650;AT5G41570;AT5G43290;AT5G45050
TFmatrixID_0444	WRKY	1683	+	0.98	ttaGTCAAaa	AT1G18860;AT1G29280;AT1G29860;AT1G55600;AT1G62300;AT1G64000;AT1G66550;AT1G66560;AT1G68150;AT1G69310;AT1G69810;AT1G80590;AT2G21900;AT2G34830;AT2G40740;AT2G44745;AT2G46400;AT3G01970;AT3G04670;AT3G56400;AT3G58710;AT3G62340;AT4G04450;AT4G11070;AT4G18170;AT4G22070;AT4G23810;AT4G24240;AT4G39410;AT5G15130;AT5G22570;AT5G26170;AT5G28650;AT5G41570;AT5G43290;AT5G45050
TFmatrixID_0445	WRKY	897	+	1	taGTCAAt	AT1G18860;AT1G29280;AT1G29860;AT1G55600;AT1G62300;AT1G64000;AT1G68150;AT1G69810;AT1G80840;AT2G21900;AT2G34830;AT2G44745;AT3G01970;AT3G04670;AT3G58710;AT3G62340;AT4G04450;AT4G18170;AT4G22070;AT4G24240;AT4G39410;AT5G15130;AT5G26170;AT5G28650;AT5G41570;AT5G43290;AT5G45050;AT5G45260
TFmatrixID_0445	WRKY	1116	-	1	tTTGACct	AT1G18860;AT1G29280;AT1G29860;AT1G55600;AT1G62300;AT1G64000;AT1G68150;AT1G69810;AT1G80840;AT2G21900;AT2G34830;AT2G44745;AT3G01970;AT3G04670;AT3G58710;AT3G62340;AT4G04450;AT4G18170;AT4G22070;AT4G24240;AT4G39410;AT5G15130;AT5G26170;AT5G28650;AT5G41570;AT5G43290;AT5G45050;AT5G45260
TFmatrixID_0445	WRKY	1684	+	1	taGTCAAa	AT1G18860;AT1G29280;AT1G29860;AT1G55600;AT1G62300;AT1G64000;AT1G68150;AT1G69810;AT1G80840;AT2G21900;AT2G34830;AT2G44745;AT3G01970;AT3G04670;AT3G58710;AT3G62340;AT4G04450;AT4G18170;AT4G22070;AT4G24240;AT4G39410;AT5G15130;AT5G26170;AT5G28650;AT5G41570;AT5G43290;AT5G45050;AT5G45260
TFmatrixID_0446	WRKY	1114	-	0.99	tgtTTGACct	AT1G18860;AT1G29280;AT1G29860;AT1G55600;AT1G62300;AT1G64000;AT1G68150;AT1G69810;AT2G21900;AT2G23320;AT2G34830;AT2G40740;AT2G44745;AT3G01970;AT3G04670;AT3G58710;AT3G62340;AT4G04450;AT4G11070;AT4G18170;AT4G22070;AT4G23810;AT4G24240;AT4G39410;AT5G15130;AT5G22570;AT5G26170;AT5G28650;AT5G41570;AT5G43290;AT5G45050;AT5G45260
TFmatrixID_0447	WRKY	440	+	0.99	aatGTCAAct	AT1G18860;AT1G29280;AT1G29860;AT1G55600;AT1G62300;AT1G64000;AT1G68150;AT1G69810;AT2G21900;AT2G24570;AT2G34830;AT2G40740;AT2G44745;AT3G01970;AT3G04670;AT3G58710;AT3G62340;AT4G04450;AT4G11070;AT4G18170;AT4G22070;AT4G23810;AT4G24240;AT4G39410;AT5G15130;AT5G22570;AT5G26170;AT5G28650;AT5G41570;AT5G43290;AT5G45050;AT5G45260
TFmatrixID_0448	WRKY	1114	-	0.97	tgtTTGACctt	AT1G18860;AT1G29280;AT1G29860;AT1G55600;AT1G62300;AT1G64000;AT1G68150;AT1G69810;AT2G21900;AT2G25000;AT2G34830;AT2G44745;AT2G46400;AT3G01970;AT3G04670;AT3G58710;AT3G62340;AT4G04450;AT4G11070;AT4G18170;AT4G22070;AT4G24240;AT4G39410;AT5G15130;AT5G26170;AT5G28650;AT5G41570;AT5G43290;AT5G45050
TFmatrixID_0449	WRKY	1116	-	0.96	tTTGACct	AT1G13960;AT2G03340;AT2G30250;AT2G37260;AT3G01080;AT4G12020;AT4G26440;AT4G26640;AT4G30935;AT5G07100
TFmatrixID_0450	WRKY	440	+	0.98	aatGTCAAct	AT1G18860;AT1G29280;AT1G29860;AT1G55600;AT1G62300;AT1G64000;AT1G68150;AT1G69810;AT2G21900;AT2G30590;AT2G34830;AT2G40740;AT2G44745;AT3G01970;AT3G04670;AT3G58710;AT3G62340;AT4G04450;AT4G11070;AT4G18170;AT4G22070;AT4G24240;AT4G39410;AT5G15130;AT5G22570;AT5G26170;AT5G28650;AT5G41570;AT5G43290;AT5G45050;AT5G45260
TFmatrixID_0451	WRKY	1115	-	1	gtTTGACctt	AT1G13960;AT2G03340;AT2G37260;AT2G38470;AT3G01080;AT4G12020;AT4G26440;AT4G26640;AT4G30935;AT5G07100
TFmatrixID_0451	WRKY	1683	+	1	ttaGTCAAaa	AT1G13960;AT2G03340;AT2G37260;AT2G38470;AT3G01080;AT4G12020;AT4G26440;AT4G26640;AT4G30935;AT5G07100
TFmatrixID_0452	WRKY	1684	+	0.99	taGTCAAaat	AT1G18860;AT1G29280;AT1G29860;AT1G55600;AT1G62300;AT1G64000;AT1G66550;AT1G66560;AT1G68150;AT1G69810;AT2G21900;AT2G34830;AT2G40740;AT2G40750;AT2G44745;AT2G46130;AT2G46400;AT3G01970;AT3G04670;AT3G56400;AT3G58710;AT3G62340;AT4G04450;AT4G11070;AT4G18170;AT4G22070;AT4G23810;AT4G24240;AT4G39410;AT5G15130;AT5G22570;AT5G26170;AT5G28650;AT5G41570;AT5G43290;AT5G45050;AT5G45260
TFmatrixID_0453	WRKY	898	+	0.91	aGTCAAtg	AT1G18860;AT1G29280;AT1G29860;AT1G55600;AT1G62300;AT1G64000;AT1G66550;AT1G66560;AT1G68150;AT1G69810;AT1G80590;AT2G21900;AT2G34830;AT2G40740;AT2G40750;AT2G44745;AT2G46400;AT2G47260;AT3G01970;AT3G04670;AT3G56400;AT3G58710;AT3G62340;AT4G04450;AT4G11070;AT4G18170;AT4G22070;AT4G23810;AT4G24240;AT4G39410;AT5G15130;AT5G22570;AT5G26170;AT5G28650;AT5G41570;AT5G43290;AT5G45050
TFmatrixID_0454	WRKY	1115	-	0.99	gtTTGACctt	AT1G18860;AT1G29280;AT1G29860;AT1G55600;AT1G62300;AT1G64000;AT1G66550;AT1G66560;AT1G68150;AT1G69810;AT1G80590;AT2G21900;AT2G34830;AT2G40740;AT2G40750;AT2G44745;AT2G46400;AT3G01970;AT3G04670;AT3G56400;AT3G58710;AT3G62340;AT4G01250;AT4G04450;AT4G11070;AT4G18170;AT4G22070;AT4G23810;AT4G24240;AT4G39410;AT5G15130;AT5G22570;AT5G26170;AT5G28650;AT5G41570;AT5G43290;AT5G45050;AT5G45260
TFmatrixID_0454	WRKY	1683	+	0.99	ttaGTCAAaa	AT1G18860;AT1G29280;AT1G29860;AT1G55600;AT1G62300;AT1G64000;AT1G66550;AT1G66560;AT1G68150;AT1G69810;AT1G80590;AT2G21900;AT2G34830;AT2G40740;AT2G40750;AT2G44745;AT2G46400;AT3G01970;AT3G04670;AT3G56400;AT3G58710;AT3G62340;AT4G01250;AT4G04450;AT4G11070;AT4G18170;AT4G22070;AT4G23810;AT4G24240;AT4G39410;AT5G15130;AT5G22570;AT5G26170;AT5G28650;AT5G41570;AT5G43290;AT5G45050;AT5G45260
TFmatrixID_0455	WRKY	440	+	0.95	aatGTCAActt	AT1G18860;AT1G29280;AT1G29860;AT1G55600;AT1G62300;AT1G64000;AT1G66550;AT1G66560;AT1G68150;AT1G69810;AT2G21900;AT2G34830;AT2G40740;AT2G44745;AT2G46400;AT3G01970;AT3G04670;AT3G58710;AT3G62340;AT4G01720;AT4G04450;AT4G11070;AT4G18170;AT4G22070;AT4G23810;AT4G24240;AT4G39410;AT5G15130;AT5G26170;AT5G28650;AT5G41570;AT5G43290;AT5G45050;AT5G45260
TFmatrixID_0455	WRKY	896	+	0.92	ataGTCAAtga	AT1G18860;AT1G29280;AT1G29860;AT1G55600;AT1G62300;AT1G64000;AT1G66550;AT1G66560;AT1G68150;AT1G69810;AT2G21900;AT2G34830;AT2G40740;AT2G44745;AT2G46400;AT3G01970;AT3G04670;AT3G58710;AT3G62340;AT4G01720;AT4G04450;AT4G11070;AT4G18170;AT4G22070;AT4G23810;AT4G24240;AT4G39410;AT5G15130;AT5G26170;AT5G28650;AT5G41570;AT5G43290;AT5G45050;AT5G45260
TFmatrixID_0456	WRKY	440	+	1	aatGTCAAct	AT1G18860;AT1G29280;AT1G29860;AT1G55600;AT1G62300;AT1G64000;AT1G66560;AT1G68150;AT1G69810;AT1G80590;AT2G21900;AT2G34830;AT2G40740;AT2G40750;AT2G44745;AT2G46400;AT3G01970;AT3G04670;AT3G56400;AT3G58710;AT3G62340;AT4G04450;AT4G11070;AT4G18170;AT4G22070;AT4G23550;AT4G23810;AT4G24240;AT4G39410;AT5G15130;AT5G22570;AT5G26170;AT5G28650;AT5G41570;AT5G43290;AT5G45050;AT5G45260
TFmatrixID_0457	WRKY	441	+	0.99	atGTCAActt	AT1G18860;AT1G29280;AT1G29860;AT1G55600;AT1G62300;AT1G64000;AT1G66560;AT1G68150;AT1G69810;AT2G21900;AT2G34830;AT2G40740;AT2G44745;AT2G46400;AT3G01970;AT3G04670;AT3G56400;AT3G58710;AT3G62340;AT4G04450;AT4G11070;AT4G18170;AT4G22070;AT4G23810;AT4G24240;AT4G31550;AT4G39410;AT5G15130;AT5G22570;AT5G26170;AT5G28650;AT5G41570;AT5G43290;AT5G45050;AT5G45260
TFmatrixID_0457	WRKY	897	+	0.97	taGTCAAtga	AT1G18860;AT1G29280;AT1G29860;AT1G55600;AT1G62300;AT1G64000;AT1G66560;AT1G68150;AT1G69810;AT2G21900;AT2G34830;AT2G40740;AT2G44745;AT2G46400;AT3G01970;AT3G04670;AT3G56400;AT3G58710;AT3G62340;AT4G04450;AT4G11070;AT4G18170;AT4G22070;AT4G23810;AT4G24240;AT4G31550;AT4G39410;AT5G15130;AT5G22570;AT5G26170;AT5G28650;AT5G41570;AT5G43290;AT5G45050;AT5G45260
TFmatrixID_0457	WRKY	1684	+	0.97	taGTCAAaat	AT1G18860;AT1G29280;AT1G29860;AT1G55600;AT1G62300;AT1G64000;AT1G66560;AT1G68150;AT1G69810;AT2G21900;AT2G34830;AT2G40740;AT2G44745;AT2G46400;AT3G01970;AT3G04670;AT3G56400;AT3G58710;AT3G62340;AT4G04450;AT4G11070;AT4G18170;AT4G22070;AT4G23810;AT4G24240;AT4G31550;AT4G39410;AT5G15130;AT5G22570;AT5G26170;AT5G28650;AT5G41570;AT5G43290;AT5G45050;AT5G45260
TFmatrixID_0458	WRKY	1115	-	1	gtTTGACctt	AT1G18860;AT1G29280;AT1G29860;AT1G55600;AT1G62300;AT1G64000;AT1G68150;AT1G69810;AT2G21900;AT2G34830;AT2G40740;AT2G44745;AT2G46400;AT3G01970;AT3G04670;AT3G58710;AT3G62340;AT4G04450;AT4G11070;AT4G18170;AT4G22070;AT4G24240;AT4G31800;AT4G39410;AT5G15130;AT5G26170;AT5G28650;AT5G41570;AT5G43290;AT5G45050
TFmatrixID_0459	WRKY	1116	-	0.91	tTTGACct	AT1G29280;AT1G29860;AT1G64000;AT1G66550;AT1G66560;AT1G69810;AT1G80590;AT2G40740;AT2G40750;AT2G44745;AT2G46400;AT3G01970;AT3G56400;AT3G62340;AT4G11070;AT4G18170;AT4G23810;AT4G24240;AT5G01900;AT5G22570;AT5G26170;AT5G41570;AT5G43290;AT5G45050;AT5G45260
TFmatrixID_0459	WRKY	1684	+	0.92	taGTCAAa	AT1G29280;AT1G29860;AT1G64000;AT1G66550;AT1G66560;AT1G69810;AT1G80590;AT2G40740;AT2G40750;AT2G44745;AT2G46400;AT3G01970;AT3G56400;AT3G62340;AT4G11070;AT4G18170;AT4G23810;AT4G24240;AT5G01900;AT5G22570;AT5G26170;AT5G41570;AT5G43290;AT5G45050;AT5G45260
TFmatrixID_0460	WRKY	1684	+	0.98	taGTCAAa	AT1G18860;AT1G29280;AT1G29860;AT1G55600;AT1G62300;AT1G64000;AT1G66550;AT1G66560;AT1G68150;AT1G69810;AT2G21900;AT2G34830;AT2G40740;AT2G40750;AT2G44745;AT3G01970;AT3G04670;AT3G56400;AT3G58710;AT3G62340;AT4G04450;AT4G11070;AT4G18170;AT4G22070;AT4G23810;AT4G24240;AT4G39410;AT5G13080;AT5G15130;AT5G22570;AT5G26170;AT5G28650;AT5G41570;AT5G43290;AT5G45050;AT5G45260
TFmatrixID_0461	WRKY	442	+	0.97	tGTCAActtc	AT1G18860;AT1G29280;AT1G62300;AT1G64000;AT1G66550;AT1G66560;AT1G68150;AT1G80590;AT2G34830;AT2G40740;AT2G40750;AT2G44745;AT2G46400;AT3G01970;AT3G04670;AT3G56400;AT3G58710;AT3G62340;AT4G04450;AT4G11070;AT4G22070;AT4G23810;AT4G24240;AT4G39410;AT5G15130;AT5G22570;AT5G24110;AT5G26170;AT5G28650;AT5G41570;AT5G43290;AT5G45050;AT5G45260
TFmatrixID_0462	WRKY	1115	-	0.99	gtTTGACct	AT1G18860;AT1G29280;AT1G29860;AT1G55600;AT1G62300;AT1G64000;AT1G66550;AT1G66560;AT1G68150;AT1G69810;AT1G80590;AT2G21900;AT2G34830;AT2G44745;AT3G01970;AT3G04670;AT3G58710;AT3G62340;AT4G04450;AT4G11070;AT4G18170;AT4G22070;AT4G23810;AT4G24240;AT4G39410;AT5G15130;AT5G22570;AT5G26170;AT5G28650;AT5G41570;AT5G43290;AT5G45050;AT5G45260;AT5G46350
TFmatrixID_0463	WRKY	1115	-	1	gtTTGACctt	AT1G18860;AT1G29280;AT1G29860;AT1G55600;AT1G62300;AT1G64000;AT1G66550;AT1G66560;AT1G68150;AT1G69810;AT1G80590;AT2G21900;AT2G34830;AT2G40740;AT2G40750;AT2G44745;AT2G46400;AT3G01970;AT3G04670;AT3G56400;AT3G58710;AT3G62340;AT4G04450;AT4G11070;AT4G18170;AT4G22070;AT4G23810;AT4G24240;AT4G39410;AT5G15130;AT5G22570;AT5G26170;AT5G28650;AT5G41570;AT5G43290;AT5G45050;AT5G45260;AT5G49520
TFmatrixID_0464	WRKY	1115	-	1	gtTTGACct	AT1G18860;AT1G29280;AT1G29860;AT1G55600;AT1G62300;AT1G64000;AT1G66550;AT1G66560;AT1G68150;AT1G69810;AT1G80590;AT2G21900;AT2G34830;AT2G40740;AT2G40750;AT2G44745;AT2G46400;AT3G01970;AT3G04670;AT3G56400;AT3G58710;AT3G62340;AT4G04450;AT4G11070;AT4G18170;AT4G22070;AT4G23810;AT4G24240;AT4G39410;AT5G15130;AT5G22570;AT5G26170;AT5G28650;AT5G41570;AT5G43290;AT5G45050;AT5G45260;AT5G52830
TFmatrixID_0465	WRKY	1116	-	0.99	tTTGACct	AT1G13960;AT2G03340;AT2G37260;AT3G01080;AT4G12020;AT4G26440;AT4G26640;AT4G30935;AT5G07100;AT5G56270
TFmatrixID_0466	WRKY	1115	-	1	gtTTGACctt	AT1G18860;AT1G29280;AT1G29860;AT1G55600;AT1G62300;AT1G64000;AT1G68150;AT1G69810;AT2G21900;AT2G34830;AT2G44745;AT3G01970;AT3G04670;AT3G58710;AT3G62340;AT4G04450;AT4G18170;AT4G22070;AT4G24240;AT4G39410;AT5G15130;AT5G26170;AT5G28650;AT5G41570;AT5G43290;AT5G45050;AT5G64810
TFmatrixID_0468	WRKY	1115	-	0.99	gtTTGACct	AT1G18860;AT1G29280;AT1G29860;AT1G55600;AT1G62300;AT1G64000;AT1G66550;AT1G66560;AT1G68150;AT1G69810;AT1G80590;AT2G21900;AT2G34830;AT2G40740;AT2G40750;AT2G44745;AT2G46400;AT3G01970;AT3G04670;AT3G56400;AT3G58710;AT3G62340;AT4G04450;AT4G11070;AT4G18170;AT4G22070;AT4G23810;AT4G24240;AT4G39410;AT5G15130;AT5G22570;AT5G26170;AT5G28650;AT5G41570;AT5G43290;AT5G45050;AT5G45260
TFmatrixID_0471	Homeodomain; HD-ZIP; bZIP	1147	-	0.99	aaATTATt	AT1G69780;AT3G01220;AT3G01470;AT5G15150
TFmatrixID_0471	Homeodomain; HD-ZIP; bZIP	1223	+	0.99	aATAATtt	AT1G69780;AT3G01220;AT3G01470;AT5G15150
TFmatrixID_0471	Homeodomain; HD-ZIP; bZIP	1816	+	0.99	aATAATta	AT1G69780;AT3G01220;AT3G01470;AT5G15150
TFmatrixID_0471	Homeodomain; HD-ZIP; bZIP	1932	+	0.99	aATAATtc	AT1G69780;AT3G01220;AT3G01470;AT5G15150
TFmatrixID_0476	AT-Hook	638	-	0.95	tTTTTTtcgttttttg	AT1G48610
TFmatrixID_0476	AT-Hook	1050	-	0.95	aTTTTTttatttttta	AT1G48610
TFmatrixID_0484	Homeodomain; HD-ZIP; bZIP	1931	+	0.91	cAATAAttctcat	AT1G26960;AT1G69780;AT3G01220;AT5G15150;AT5G65310
TFmatrixID_0491	TBP	874	+	0.9	atgattccaTATATaagaaaa	AT1G55520;AT3G13445
TFmatrixID_0491	TBP	1773	+	0.93	tacaacttaTATATaaaacaa	AT1G55520;AT3G13445
TFmatrixID_0491	TBP	1774	-	0.91	acaacttATATAtaaaacaaa	AT1G55520;AT3G13445
TFmatrixID_0499	MADS box; MIKC	318	+	0.89	ataaAAAAAgtgataagaaaa	AT4G22950;AT4G24540;AT4G37940;AT5G51860;AT5G51870;AT5G60910;AT5G62165;AT1G26310;AT2G14210;AT2G22630;AT2G45650;AT2G45660;AT3G30260;AT3G57230;AT3G57390;AT3G61120;AT4G09960;AT4G11880
TFmatrixID_0504	MADS box; MIKC	1293	-	0.9	aTTTCCtttttata	AT5G20240
TFmatrixID_0508	MADS box; MIKC	1240	-	0.91	accttTTTTGc	AT4G22950;AT4G24540;AT5G51860;AT5G60910;AT5G62165;AT1G24260;AT1G26310;AT2G45650;AT3G30260;AT3G57230;AT3G57390;AT3G61120;AT4G09960;AT4G11880
TFmatrixID_0517	Homeodomain; HD-ZIP; bZIP	1145	-	0.93	ccaaaTTATTcc	AT1G69780;AT3G01220;AT3G01470;AT5G15150
TFmatrixID_0517	Homeodomain; HD-ZIP; bZIP	1221	+	0.92	tgAATAAtttag	AT1G69780;AT3G01220;AT3G01470;AT5G15150
TFmatrixID_0517	Homeodomain; HD-ZIP; bZIP	1814	+	0.92	taAATAAttaga	AT1G69780;AT3G01220;AT3G01470;AT5G15150
TFmatrixID_0517	Homeodomain; HD-ZIP; bZIP	1930	+	0.97	acAATAAttctc	AT1G69780;AT3G01220;AT3G01470;AT5G15150
TFmatrixID_0522	SBP	181	-	0.96	cacccCGTACtaattt	AT1G69170;AT2G33810;AT2G42200;AT2G47070;AT3G57920;AT5G50570;AT5G50670
TFmatrixID_0523	SBP	269	+	0.96	gaagttGTACAaacat	AT1G02065;AT1G27370;AT1G69170;AT2G42200;AT2G47070;AT3G57920;AT5G43270
TFmatrixID_0527	AP2; B3; RAV	552	-	0.99	atgCAACAaaaa	AT1G13260
TFmatrixID_0531	SBP	179	-	0.91	cgcacccCGTACtaattta	AT1G20980;AT1G69170;AT2G42200;AT2G47070;AT3G57920;AT5G43270
TFmatrixID_0534	WRKY	1117	-	0.86	TTGACctttag	AT1G13960;AT2G03340;AT2G04880;AT2G37260;AT3G01080;AT4G12020;AT4G26440;AT4G26640;AT4G30935;AT5G07100
TFmatrixID_0534	WRKY	1554	+	0.87	ctctctGTCAA	AT1G13960;AT2G03340;AT2G04880;AT2G37260;AT3G01080;AT4G12020;AT4G26440;AT4G26640;AT4G30935;AT5G07100
TFmatrixID_0540	Homeodomain; HD-ZIP; bZIP	399	+	0.88	tccAATAAtaaaca	AT1G69780;AT3G01220;AT3G01470;AT5G15150
TFmatrixID_0540	Homeodomain; HD-ZIP; bZIP	1144	-	0.91	tccaaaTTATTccc	AT1G69780;AT3G01220;AT3G01470;AT5G15150
TFmatrixID_0540	Homeodomain; HD-ZIP; bZIP	1220	+	0.92	ttgAATAAtttagt	AT1G69780;AT3G01220;AT3G01470;AT5G15150
TFmatrixID_0540	Homeodomain; HD-ZIP; bZIP	1813	+	0.92	ttaAATAAttagaa	AT1G69780;AT3G01220;AT3G01470;AT5G15150
TFmatrixID_0540	Homeodomain; HD-ZIP; bZIP	1929	+	0.97	tacAATAAttctca	AT1G69780;AT3G01220;AT3G01470;AT5G15150
TFmatrixID_0541	Homeodomain; HD-ZIP; bZIP	1931	+	0.94	cAATAAttc	AT1G26960;AT1G69780;AT3G01220;AT5G15150;AT5G65310
TFmatrixID_0560	AP2; B3; RAV	552	-	0.99	atgCAACAaaaa	AT1G13260
TFmatrixID_0569	TBP	289	+	0.97	atATAAAataagtca	AT1G55520;AT3G13445
TFmatrixID_0569	TBP	316	+	0.99	ctATAAAaaaagtga	AT1G55520;AT3G13445
TFmatrixID_0569	TBP	476	+	0.95	atATAAAtcatggga	AT1G55520;AT3G13445
TFmatrixID_0569	TBP	803	-	0.98	aagataatTTTATac	AT1G55520;AT3G13445
TFmatrixID_0569	TBP	1293	-	0.99	atttccttTTTATaa	AT1G55520;AT3G13445
TFmatrixID_0569	TBP	1455	+	0.96	atATAAAtaatgttt	AT1G55520;AT3G13445
TFmatrixID_0569	TBP	1686	-	0.97	gtcaaaatTTTATag	AT1G55520;AT3G13445
TFmatrixID_0569	TBP	1783	+	0.97	atATAAAacaaacaa	AT1G55520;AT3G13445
TFmatrixID_0570	TBP	315	+	1	tctaTAAAAa	AT1G55520;AT3G13445
TFmatrixID_0570	TBP	566	-	0.94	cTTTTAttgt	AT1G55520;AT3G13445
TFmatrixID_0570	TBP	624	+	0.95	ccttTAAAAt	AT1G55520;AT3G13445
TFmatrixID_0570	TBP	809	-	0.95	aTTTTAtact	AT1G55520;AT3G13445
TFmatrixID_0570	TBP	1299	-	0.93	tTTTTAtaat	AT1G55520;AT3G13445
TFmatrixID_0570	TBP	1514	-	0.94	tTTTTAttgt	AT1G55520;AT3G13445
TFmatrixID_0570	TBP	1692	-	0.99	aTTTTAtagt	AT1G55520;AT3G13445
TFmatrixID_0571	TBP	64	+	0.96	aATAAAta	AT1G55520;AT3G13445
TFmatrixID_0571	TBP	477	+	0.99	tATAAAtc	AT1G55520;AT3G13445
TFmatrixID_0571	TBP	741	-	0.97	taTTTATc	AT1G55520;AT3G13445
TFmatrixID_0571	TBP	1370	+	1	tATAAAtt	AT1G55520;AT3G13445
TFmatrixID_0571	TBP	1456	+	1	tATAAAta	AT1G55520;AT3G13445
TFmatrixID_0571	TBP	1488	-	0.96	taTTTATt	AT1G55520;AT3G13445
TFmatrixID_0571	TBP	1492	-	0.96	taTTTATt	AT1G55520;AT3G13445
TFmatrixID_0572	TBP	874	+	0.9	atgattccaTATATaagaaaa	AT1G55520;AT3G13445
TFmatrixID_0572	TBP	1773	+	0.93	tacaacttaTATATaaaacaa	AT1G55520;AT3G13445
TFmatrixID_0572	TBP	1774	-	0.91	acaacttATATAtaaaacaaa	AT1G55520;AT3G13445
TFmatrixID_0585	TBP	40	-	0.95	tacTTTATaca	AT1G55520;AT3G13445
TFmatrixID_0585	TBP	288	+	0.98	aatATAAAata	AT1G55520;AT3G13445
TFmatrixID_0585	TBP	315	+	0.96	tctATAAAaaa	AT1G55520;AT3G13445
TFmatrixID_0585	TBP	475	+	0.98	gatATAAAtca	AT1G55520;AT3G13445
TFmatrixID_0585	TBP	808	-	0.98	aatTTTATact	AT1G55520;AT3G13445
TFmatrixID_0585	TBP	1298	-	0.96	cttTTTATaat	AT1G55520;AT3G13445
TFmatrixID_0585	TBP	1368	+	0.98	gatATAAAttt	AT1G55520;AT3G13445
TFmatrixID_0585	TBP	1454	+	0.98	aatATAAAtaa	AT1G55520;AT3G13445
TFmatrixID_0585	TBP	1691	-	0.97	aatTTTATagt	AT1G55520;AT3G13445
TFmatrixID_0585	TBP	1782	+	0.96	tatATAAAaca	AT1G55520;AT3G13445
TFmatrixID_0609	MYB-related	1585	-	0.92	tcGATATttt	AT5G17300
TFmatrixID_0610	MYB-related	1365	-	0.96	ttaGATATaa	AT5G17300
TFmatrixID_0610	MYB-related	1584	-	0.98	ttcGATATtt	AT5G17300
TFmatrixID_0610	MYB-related	1609	-	1	ttaGATATtc	AT5G17300
TFmatrixID_0611	SBP	184	+	0.81	ccCGTACtaa	AT2G47070
TFmatrixID_0612	SBP	183	-	0.86	cccCGTACta	AT2G47070
TFmatrixID_0628	Homeodomain; bZIP; HD-ZIP; WOX	760	+	0.96	ttTAATTacg	AT4G35550
TFmatrixID_0628	Homeodomain; bZIP; HD-ZIP; WOX	760	-	0.96	tttAATTAcg	AT4G35550
TFmatrixID_0628	Homeodomain; bZIP; HD-ZIP; WOX	916	+	0.96	tcTAATTaaa	AT4G35550
TFmatrixID_0628	Homeodomain; bZIP; HD-ZIP; WOX	916	-	0.96	tctAATTAaa	AT4G35550
TFmatrixID_0628	Homeodomain; bZIP; HD-ZIP; WOX	1232	+	1	gtTAATTaac	AT4G35550
TFmatrixID_0628	Homeodomain; bZIP; HD-ZIP; WOX	1232	-	1	gttAATTAac	AT4G35550
TFmatrixID_0628	Homeodomain; bZIP; HD-ZIP; WOX	1418	+	0.96	taTAATTaat	AT4G35550
TFmatrixID_0628	Homeodomain; bZIP; HD-ZIP; WOX	1418	-	0.96	tatAATTAat	AT4G35550
TFmatrixID_0629	WRKY	441	-	0.9	atGTCAActt	AT2G44745
TFmatrixID_0630	WRKY	1115	-	0.96	gtTTGACctt	AT4G31800
TFmatrixID_0631	WRKY	441	-	0.9	atGTCAActt	AT5G22570
TFmatrixID_0632	WRKY	897	-	0.89	taGTCAAtga	AT3G01970
TFmatrixID_0634	Sox; YABBY	840	-	0.97	ctaATCATct	AT2G26580
TFmatrixID_0637	C2H2	1498	+	0.89	ttacCACTAa	AT5G04340
TF_motif_seq_0010	HSF	492	-	0.88	acaagTTTCT	AT3G24520;AT1G32330;AT1G46264;AT1G67970;AT2G26150;AT2G41690;AT3G02990;AT3G22830;AT3G51910;AT3G63350;AT4G11660;AT4G13980;AT4G17750;AT4G18880;AT5G03720;AT5G16820;AT5G43840;AT5G45710;AT5G54070;AT5G62020
TF_motif_seq_0010	HSF	617	+	0.88	AGAATttcct	AT3G24520;AT1G32330;AT1G46264;AT1G67970;AT2G26150;AT2G41690;AT3G02990;AT3G22830;AT3G51910;AT3G63350;AT4G11660;AT4G13980;AT4G17750;AT4G18880;AT5G03720;AT5G16820;AT5G43840;AT5G45710;AT5G54070;AT5G62020
TF_motif_seq_0067	HB-PHD	1066	+	0.82	CTAATtgattt	AT4G29940
TF_motif_seq_0067	HB-PHD	1162	+	0.73	CTAATagtatt	AT4G29940
TF_motif_seq_0067	HB-PHD	1602	-	0.73	aaaaggATTAG	AT4G29940
TF_motif_seq_0067	HB-PHD	1814	-	0.91	taaataATTAG	AT4G29940
TF_motif_seq_0067	HB-PHD	1890	-	0.73	taagtcATTAG	AT4G29940
TF_motif_seq_0075	bZIP; Homeodomain; HD-ZIP	1491	-	0.78	ttatttATTAC	AT1G30490
TF_motif_seq_0082	bZIP	165	-	0.73	aaataaGTGTA	AT5G06960;AT5G10030
TF_motif_seq_0082	bZIP	754	+	0.82	TACACttttaa	AT5G06960;AT5G10030
TF_motif_seq_0151	VOZ	118	-	0.75	acattttaatAACGC	AT2G42400
TF_motif_seq_0237	GATA; tify	52	+	1	GGATA	AT1G51600;AT2G45050;AT3G06740;AT3G16870;AT3G21175;AT3G24050;AT3G54810;AT3G60530;AT4G17570;AT4G24470;AT4G26150;AT4G32890;AT4G34680;AT5G25830;AT5G26930;AT5G56860;AT5G66320;AT2G18380;AT3G50870;AT4G36620
TF_motif_seq_0237	GATA; tify	75	+	1	TGATT	AT1G51600;AT2G45050;AT3G06740;AT3G16870;AT3G21175;AT3G24050;AT3G54810;AT3G60530;AT4G17570;AT4G24470;AT4G26150;AT4G32890;AT4G34680;AT5G25830;AT5G26930;AT5G56860;AT5G66320;AT2G18380;AT3G50870;AT4G36620
TF_motif_seq_0237	GATA; tify	157	-	1	AATCA	AT1G51600;AT2G45050;AT3G06740;AT3G16870;AT3G21175;AT3G24050;AT3G54810;AT3G60530;AT4G17570;AT4G24470;AT4G26150;AT4G32890;AT4G34680;AT5G25830;AT5G26930;AT5G56860;AT5G66320;AT2G18380;AT3G50870;AT4G36620
TF_motif_seq_0237	GATA; tify	328	+	1	TGATA	AT1G51600;AT2G45050;AT3G06740;AT3G16870;AT3G21175;AT3G24050;AT3G54810;AT3G60530;AT4G17570;AT4G24470;AT4G26150;AT4G32890;AT4G34680;AT5G25830;AT5G26930;AT5G56860;AT5G66320;AT2G18380;AT3G50870;AT4G36620
TF_motif_seq_0237	GATA; tify	341	-	1	CATCC	AT1G51600;AT2G45050;AT3G06740;AT3G16870;AT3G21175;AT3G24050;AT3G54810;AT3G60530;AT4G17570;AT4G24470;AT4G26150;AT4G32890;AT4G34680;AT5G25830;AT5G26930;AT5G56860;AT5G66320;AT2G18380;AT3G50870;AT4G36620
TF_motif_seq_0237	GATA; tify	397	-	1	TATCC	AT1G51600;AT2G45050;AT3G06740;AT3G16870;AT3G21175;AT3G24050;AT3G54810;AT3G60530;AT4G17570;AT4G24470;AT4G26150;AT4G32890;AT4G34680;AT5G25830;AT5G26930;AT5G56860;AT5G66320;AT2G18380;AT3G50870;AT4G36620
TF_motif_seq_0237	GATA; tify	474	+	1	AGATA	AT1G51600;AT2G45050;AT3G06740;AT3G16870;AT3G21175;AT3G24050;AT3G54810;AT3G60530;AT4G17570;AT4G24470;AT4G26150;AT4G32890;AT4G34680;AT5G25830;AT5G26930;AT5G56860;AT5G66320;AT2G18380;AT3G50870;AT4G36620
TF_motif_seq_0237	GATA; tify	481	-	1	AATCA	AT1G51600;AT2G45050;AT3G06740;AT3G16870;AT3G21175;AT3G24050;AT3G54810;AT3G60530;AT4G17570;AT4G24470;AT4G26150;AT4G32890;AT4G34680;AT5G25830;AT5G26930;AT5G56860;AT5G66320;AT2G18380;AT3G50870;AT4G36620
TF_motif_seq_0237	GATA; tify	745	-	1	TATCT	AT1G51600;AT2G45050;AT3G06740;AT3G16870;AT3G21175;AT3G24050;AT3G54810;AT3G60530;AT4G17570;AT4G24470;AT4G26150;AT4G32890;AT4G34680;AT5G25830;AT5G26930;AT5G56860;AT5G66320;AT2G18380;AT3G50870;AT4G36620
TF_motif_seq_0237	GATA; tify	804	+	1	AGATA	AT1G51600;AT2G45050;AT3G06740;AT3G16870;AT3G21175;AT3G24050;AT3G54810;AT3G60530;AT4G17570;AT4G24470;AT4G26150;AT4G32890;AT4G34680;AT5G25830;AT5G26930;AT5G56860;AT5G66320;AT2G18380;AT3G50870;AT4G36620
TF_motif_seq_0237	GATA; tify	832	+	1	TGATT	AT1G51600;AT2G45050;AT3G06740;AT3G16870;AT3G21175;AT3G24050;AT3G54810;AT3G60530;AT4G17570;AT4G24470;AT4G26150;AT4G32890;AT4G34680;AT5G25830;AT5G26930;AT5G56860;AT5G66320;AT2G18380;AT3G50870;AT4G36620
TF_motif_seq_0237	GATA; tify	842	-	1	AATCA	AT1G51600;AT2G45050;AT3G06740;AT3G16870;AT3G21175;AT3G24050;AT3G54810;AT3G60530;AT4G17570;AT4G24470;AT4G26150;AT4G32890;AT4G34680;AT5G25830;AT5G26930;AT5G56860;AT5G66320;AT2G18380;AT3G50870;AT4G36620
TF_motif_seq_0237	GATA; tify	845	-	1	CATCT	AT1G51600;AT2G45050;AT3G06740;AT3G16870;AT3G21175;AT3G24050;AT3G54810;AT3G60530;AT4G17570;AT4G24470;AT4G26150;AT4G32890;AT4G34680;AT5G25830;AT5G26930;AT5G56860;AT5G66320;AT2G18380;AT3G50870;AT4G36620
TF_motif_seq_0237	GATA; tify	857	+	1	TGATT	AT1G51600;AT2G45050;AT3G06740;AT3G16870;AT3G21175;AT3G24050;AT3G54810;AT3G60530;AT4G17570;AT4G24470;AT4G26150;AT4G32890;AT4G34680;AT5G25830;AT5G26930;AT5G56860;AT5G66320;AT2G18380;AT3G50870;AT4G36620
TF_motif_seq_0237	GATA; tify	868	+	1	TGATA	AT1G51600;AT2G45050;AT3G06740;AT3G16870;AT3G21175;AT3G24050;AT3G54810;AT3G60530;AT4G17570;AT4G24470;AT4G26150;AT4G32890;AT4G34680;AT5G25830;AT5G26930;AT5G56860;AT5G66320;AT2G18380;AT3G50870;AT4G36620
TF_motif_seq_0237	GATA; tify	875	+	1	TGATT	AT1G51600;AT2G45050;AT3G06740;AT3G16870;AT3G21175;AT3G24050;AT3G54810;AT3G60530;AT4G17570;AT4G24470;AT4G26150;AT4G32890;AT4G34680;AT5G25830;AT5G26930;AT5G56860;AT5G66320;AT2G18380;AT3G50870;AT4G36620
TF_motif_seq_0237	GATA; tify	904	+	1	TGATA	AT1G51600;AT2G45050;AT3G06740;AT3G16870;AT3G21175;AT3G24050;AT3G54810;AT3G60530;AT4G17570;AT4G24470;AT4G26150;AT4G32890;AT4G34680;AT5G25830;AT5G26930;AT5G56860;AT5G66320;AT2G18380;AT3G50870;AT4G36620
TF_motif_seq_0237	GATA; tify	909	-	1	AATCA	AT1G51600;AT2G45050;AT3G06740;AT3G16870;AT3G21175;AT3G24050;AT3G54810;AT3G60530;AT4G17570;AT4G24470;AT4G26150;AT4G32890;AT4G34680;AT5G25830;AT5G26930;AT5G56860;AT5G66320;AT2G18380;AT3G50870;AT4G36620
TF_motif_seq_0237	GATA; tify	931	-	1	AATCC	AT1G51600;AT2G45050;AT3G06740;AT3G16870;AT3G21175;AT3G24050;AT3G54810;AT3G60530;AT4G17570;AT4G24470;AT4G26150;AT4G32890;AT4G34680;AT5G25830;AT5G26930;AT5G56860;AT5G66320;AT2G18380;AT3G50870;AT4G36620
TF_motif_seq_0237	GATA; tify	948	-	1	AATCA	AT1G51600;AT2G45050;AT3G06740;AT3G16870;AT3G21175;AT3G24050;AT3G54810;AT3G60530;AT4G17570;AT4G24470;AT4G26150;AT4G32890;AT4G34680;AT5G25830;AT5G26930;AT5G56860;AT5G66320;AT2G18380;AT3G50870;AT4G36620
TF_motif_seq_0237	GATA; tify	957	+	1	AGATC	AT1G51600;AT2G45050;AT3G06740;AT3G16870;AT3G21175;AT3G24050;AT3G54810;AT3G60530;AT4G17570;AT4G24470;AT4G26150;AT4G32890;AT4G34680;AT5G25830;AT5G26930;AT5G56860;AT5G66320;AT2G18380;AT3G50870;AT4G36620
TF_motif_seq_0237	GATA; tify	958	-	1	GATCG	AT1G51600;AT2G45050;AT3G06740;AT3G16870;AT3G21175;AT3G24050;AT3G54810;AT3G60530;AT4G17570;AT4G24470;AT4G26150;AT4G32890;AT4G34680;AT5G25830;AT5G26930;AT5G56860;AT5G66320;AT2G18380;AT3G50870;AT4G36620
TF_motif_seq_0237	GATA; tify	963	-	1	CATCT	AT1G51600;AT2G45050;AT3G06740;AT3G16870;AT3G21175;AT3G24050;AT3G54810;AT3G60530;AT4G17570;AT4G24470;AT4G26150;AT4G32890;AT4G34680;AT5G25830;AT5G26930;AT5G56860;AT5G66320;AT2G18380;AT3G50870;AT4G36620
TF_motif_seq_0237	GATA; tify	967	-	1	TATCT	AT1G51600;AT2G45050;AT3G06740;AT3G16870;AT3G21175;AT3G24050;AT3G54810;AT3G60530;AT4G17570;AT4G24470;AT4G26150;AT4G32890;AT4G34680;AT5G25830;AT5G26930;AT5G56860;AT5G66320;AT2G18380;AT3G50870;AT4G36620
TF_motif_seq_0237	GATA; tify	993	+	1	TGATG	AT1G51600;AT2G45050;AT3G06740;AT3G16870;AT3G21175;AT3G24050;AT3G54810;AT3G60530;AT4G17570;AT4G24470;AT4G26150;AT4G32890;AT4G34680;AT5G25830;AT5G26930;AT5G56860;AT5G66320;AT2G18380;AT3G50870;AT4G36620
TF_motif_seq_0237	GATA; tify	999	+	1	TGATG	AT1G51600;AT2G45050;AT3G06740;AT3G16870;AT3G21175;AT3G24050;AT3G54810;AT3G60530;AT4G17570;AT4G24470;AT4G26150;AT4G32890;AT4G34680;AT5G25830;AT5G26930;AT5G56860;AT5G66320;AT2G18380;AT3G50870;AT4G36620
TF_motif_seq_0237	GATA; tify	1002	+	1	TGATG	AT1G51600;AT2G45050;AT3G06740;AT3G16870;AT3G21175;AT3G24050;AT3G54810;AT3G60530;AT4G17570;AT4G24470;AT4G26150;AT4G32890;AT4G34680;AT5G25830;AT5G26930;AT5G56860;AT5G66320;AT2G18380;AT3G50870;AT4G36620
TF_motif_seq_0237	GATA; tify	1005	+	1	TGATA	AT1G51600;AT2G45050;AT3G06740;AT3G16870;AT3G21175;AT3G24050;AT3G54810;AT3G60530;AT4G17570;AT4G24470;AT4G26150;AT4G32890;AT4G34680;AT5G25830;AT5G26930;AT5G56860;AT5G66320;AT2G18380;AT3G50870;AT4G36620
TF_motif_seq_0237	GATA; tify	1071	+	1	TGATT	AT1G51600;AT2G45050;AT3G06740;AT3G16870;AT3G21175;AT3G24050;AT3G54810;AT3G60530;AT4G17570;AT4G24470;AT4G26150;AT4G32890;AT4G34680;AT5G25830;AT5G26930;AT5G56860;AT5G66320;AT2G18380;AT3G50870;AT4G36620
TF_motif_seq_0237	GATA; tify	1091	+	1	AGATT	AT1G51600;AT2G45050;AT3G06740;AT3G16870;AT3G21175;AT3G24050;AT3G54810;AT3G60530;AT4G17570;AT4G24470;AT4G26150;AT4G32890;AT4G34680;AT5G25830;AT5G26930;AT5G56860;AT5G66320;AT2G18380;AT3G50870;AT4G36620
TF_motif_seq_0237	GATA; tify	1128	-	1	CATCA	AT1G51600;AT2G45050;AT3G06740;AT3G16870;AT3G21175;AT3G24050;AT3G54810;AT3G60530;AT4G17570;AT4G24470;AT4G26150;AT4G32890;AT4G34680;AT5G25830;AT5G26930;AT5G56860;AT5G66320;AT2G18380;AT3G50870;AT4G36620
TF_motif_seq_0237	GATA; tify	1176	-	1	CATCT	AT1G51600;AT2G45050;AT3G06740;AT3G16870;AT3G21175;AT3G24050;AT3G54810;AT3G60530;AT4G17570;AT4G24470;AT4G26150;AT4G32890;AT4G34680;AT5G25830;AT5G26930;AT5G56860;AT5G66320;AT2G18380;AT3G50870;AT4G36620
TF_motif_seq_0237	GATA; tify	1272	-	1	AATCT	AT1G51600;AT2G45050;AT3G06740;AT3G16870;AT3G21175;AT3G24050;AT3G54810;AT3G60530;AT4G17570;AT4G24470;AT4G26150;AT4G32890;AT4G34680;AT5G25830;AT5G26930;AT5G56860;AT5G66320;AT2G18380;AT3G50870;AT4G36620
TF_motif_seq_0237	GATA; tify	1288	+	1	AGATA	AT1G51600;AT2G45050;AT3G06740;AT3G16870;AT3G21175;AT3G24050;AT3G54810;AT3G60530;AT4G17570;AT4G24470;AT4G26150;AT4G32890;AT4G34680;AT5G25830;AT5G26930;AT5G56860;AT5G66320;AT2G18380;AT3G50870;AT4G36620
TF_motif_seq_0237	GATA; tify	1313	+	1	GGATT	AT1G51600;AT2G45050;AT3G06740;AT3G16870;AT3G21175;AT3G24050;AT3G54810;AT3G60530;AT4G17570;AT4G24470;AT4G26150;AT4G32890;AT4G34680;AT5G25830;AT5G26930;AT5G56860;AT5G66320;AT2G18380;AT3G50870;AT4G36620
TF_motif_seq_0237	GATA; tify	1325	-	1	AATCT	AT1G51600;AT2G45050;AT3G06740;AT3G16870;AT3G21175;AT3G24050;AT3G54810;AT3G60530;AT4G17570;AT4G24470;AT4G26150;AT4G32890;AT4G34680;AT5G25830;AT5G26930;AT5G56860;AT5G66320;AT2G18380;AT3G50870;AT4G36620
TF_motif_seq_0237	GATA; tify	1352	+	1	TGATT	AT1G51600;AT2G45050;AT3G06740;AT3G16870;AT3G21175;AT3G24050;AT3G54810;AT3G60530;AT4G17570;AT4G24470;AT4G26150;AT4G32890;AT4G34680;AT5G25830;AT5G26930;AT5G56860;AT5G66320;AT2G18380;AT3G50870;AT4G36620
TF_motif_seq_0237	GATA; tify	1359	+	1	TGATG	AT1G51600;AT2G45050;AT3G06740;AT3G16870;AT3G21175;AT3G24050;AT3G54810;AT3G60530;AT4G17570;AT4G24470;AT4G26150;AT4G32890;AT4G34680;AT5G25830;AT5G26930;AT5G56860;AT5G66320;AT2G18380;AT3G50870;AT4G36620
TF_motif_seq_0237	GATA; tify	1367	+	1	AGATA	AT1G51600;AT2G45050;AT3G06740;AT3G16870;AT3G21175;AT3G24050;AT3G54810;AT3G60530;AT4G17570;AT4G24470;AT4G26150;AT4G32890;AT4G34680;AT5G25830;AT5G26930;AT5G56860;AT5G66320;AT2G18380;AT3G50870;AT4G36620
TF_motif_seq_0237	GATA; tify	1387	-	1	AATCA	AT1G51600;AT2G45050;AT3G06740;AT3G16870;AT3G21175;AT3G24050;AT3G54810;AT3G60530;AT4G17570;AT4G24470;AT4G26150;AT4G32890;AT4G34680;AT5G25830;AT5G26930;AT5G56860;AT5G66320;AT2G18380;AT3G50870;AT4G36620
TF_motif_seq_0237	GATA; tify	1427	+	1	TGATA	AT1G51600;AT2G45050;AT3G06740;AT3G16870;AT3G21175;AT3G24050;AT3G54810;AT3G60530;AT4G17570;AT4G24470;AT4G26150;AT4G32890;AT4G34680;AT5G25830;AT5G26930;AT5G56860;AT5G66320;AT2G18380;AT3G50870;AT4G36620
TF_motif_seq_0237	GATA; tify	1434	+	1	GGATA	AT1G51600;AT2G45050;AT3G06740;AT3G16870;AT3G21175;AT3G24050;AT3G54810;AT3G60530;AT4G17570;AT4G24470;AT4G26150;AT4G32890;AT4G34680;AT5G25830;AT5G26930;AT5G56860;AT5G66320;AT2G18380;AT3G50870;AT4G36620
TF_motif_seq_0237	GATA; tify	1474	-	1	AATCT	AT1G51600;AT2G45050;AT3G06740;AT3G16870;AT3G21175;AT3G24050;AT3G54810;AT3G60530;AT4G17570;AT4G24470;AT4G26150;AT4G32890;AT4G34680;AT5G25830;AT5G26930;AT5G56860;AT5G66320;AT2G18380;AT3G50870;AT4G36620
TF_motif_seq_0237	GATA; tify	1536	+	1	AGATA	AT1G51600;AT2G45050;AT3G06740;AT3G16870;AT3G21175;AT3G24050;AT3G54810;AT3G60530;AT4G17570;AT4G24470;AT4G26150;AT4G32890;AT4G34680;AT5G25830;AT5G26930;AT5G56860;AT5G66320;AT2G18380;AT3G50870;AT4G36620
TF_motif_seq_0237	GATA; tify	1572	+	1	TGATT	AT1G51600;AT2G45050;AT3G06740;AT3G16870;AT3G21175;AT3G24050;AT3G54810;AT3G60530;AT4G17570;AT4G24470;AT4G26150;AT4G32890;AT4G34680;AT5G25830;AT5G26930;AT5G56860;AT5G66320;AT2G18380;AT3G50870;AT4G36620
TF_motif_seq_0237	GATA; tify	1586	+	1	CGATA	AT1G51600;AT2G45050;AT3G06740;AT3G16870;AT3G21175;AT3G24050;AT3G54810;AT3G60530;AT4G17570;AT4G24470;AT4G26150;AT4G32890;AT4G34680;AT5G25830;AT5G26930;AT5G56860;AT5G66320;AT2G18380;AT3G50870;AT4G36620
TF_motif_seq_0237	GATA; tify	1606	+	1	GGATT	AT1G51600;AT2G45050;AT3G06740;AT3G16870;AT3G21175;AT3G24050;AT3G54810;AT3G60530;AT4G17570;AT4G24470;AT4G26150;AT4G32890;AT4G34680;AT5G25830;AT5G26930;AT5G56860;AT5G66320;AT2G18380;AT3G50870;AT4G36620
TF_motif_seq_0237	GATA; tify	1611	+	1	AGATA	AT1G51600;AT2G45050;AT3G06740;AT3G16870;AT3G21175;AT3G24050;AT3G54810;AT3G60530;AT4G17570;AT4G24470;AT4G26150;AT4G32890;AT4G34680;AT5G25830;AT5G26930;AT5G56860;AT5G66320;AT2G18380;AT3G50870;AT4G36620
TF_motif_seq_0237	GATA; tify	1669	-	1	CATCA	AT1G51600;AT2G45050;AT3G06740;AT3G16870;AT3G21175;AT3G24050;AT3G54810;AT3G60530;AT4G17570;AT4G24470;AT4G26150;AT4G32890;AT4G34680;AT5G25830;AT5G26930;AT5G56860;AT5G66320;AT2G18380;AT3G50870;AT4G36620
TF_motif_seq_0237	GATA; tify	1705	-	1	AATCT	AT1G51600;AT2G45050;AT3G06740;AT3G16870;AT3G21175;AT3G24050;AT3G54810;AT3G60530;AT4G17570;AT4G24470;AT4G26150;AT4G32890;AT4G34680;AT5G25830;AT5G26930;AT5G56860;AT5G66320;AT2G18380;AT3G50870;AT4G36620
TF_motif_seq_0237	GATA; tify	1725	-	1	CATCG	AT1G51600;AT2G45050;AT3G06740;AT3G16870;AT3G21175;AT3G24050;AT3G54810;AT3G60530;AT4G17570;AT4G24470;AT4G26150;AT4G32890;AT4G34680;AT5G25830;AT5G26930;AT5G56860;AT5G66320;AT2G18380;AT3G50870;AT4G36620
TF_motif_seq_0237	GATA; tify	1768	+	1	TGATA	AT1G51600;AT2G45050;AT3G06740;AT3G16870;AT3G21175;AT3G24050;AT3G54810;AT3G60530;AT4G17570;AT4G24470;AT4G26150;AT4G32890;AT4G34680;AT5G25830;AT5G26930;AT5G56860;AT5G66320;AT2G18380;AT3G50870;AT4G36620
TF_motif_seq_0237	GATA; tify	1827	-	1	AATCC	AT1G51600;AT2G45050;AT3G06740;AT3G16870;AT3G21175;AT3G24050;AT3G54810;AT3G60530;AT4G17570;AT4G24470;AT4G26150;AT4G32890;AT4G34680;AT5G25830;AT5G26930;AT5G56860;AT5G66320;AT2G18380;AT3G50870;AT4G36620
TF_motif_seq_0237	GATA; tify	1843	+	1	TGATT	AT1G51600;AT2G45050;AT3G06740;AT3G16870;AT3G21175;AT3G24050;AT3G54810;AT3G60530;AT4G17570;AT4G24470;AT4G26150;AT4G32890;AT4G34680;AT5G25830;AT5G26930;AT5G56860;AT5G66320;AT2G18380;AT3G50870;AT4G36620
TF_motif_seq_0237	GATA; tify	1865	-	1	TATCG	AT1G51600;AT2G45050;AT3G06740;AT3G16870;AT3G21175;AT3G24050;AT3G54810;AT3G60530;AT4G17570;AT4G24470;AT4G26150;AT4G32890;AT4G34680;AT5G25830;AT5G26930;AT5G56860;AT5G66320;AT2G18380;AT3G50870;AT4G36620
TF_motif_seq_0237	GATA; tify	1886	-	1	AATCT	AT1G51600;AT2G45050;AT3G06740;AT3G16870;AT3G21175;AT3G24050;AT3G54810;AT3G60530;AT4G17570;AT4G24470;AT4G26150;AT4G32890;AT4G34680;AT5G25830;AT5G26930;AT5G56860;AT5G66320;AT2G18380;AT3G50870;AT4G36620
TF_motif_seq_0237	GATA; tify	1952	-	1	TATCT	AT1G51600;AT2G45050;AT3G06740;AT3G16870;AT3G21175;AT3G24050;AT3G54810;AT3G60530;AT4G17570;AT4G24470;AT4G26150;AT4G32890;AT4G34680;AT5G25830;AT5G26930;AT5G56860;AT5G66320;AT2G18380;AT3G50870;AT4G36620
TF_motif_seq_0237	GATA; tify	1984	-	1	AATCC	AT1G51600;AT2G45050;AT3G06740;AT3G16870;AT3G21175;AT3G24050;AT3G54810;AT3G60530;AT4G17570;AT4G24470;AT4G26150;AT4G32890;AT4G34680;AT5G25830;AT5G26930;AT5G56860;AT5G66320;AT2G18380;AT3G50870;AT4G36620
TF_motif_seq_0239	Dof	10	-	1	ACTTT	AT1G29160;AT1G64620;AT2G37590;AT3G21270;AT3G45610;AT3G47500;AT4G38000;AT5G39660;AT5G60200;AT5G60850;AT5G62940;AT2G46590;AT1G07640;AT1G21340;AT1G26790;AT1G47655;AT1G51700;AT1G69570;AT2G28510;AT2G28810;AT2G34140;AT3G50410;AT3G55370;AT3G61850;AT4G00940;AT4G21050;AT4G21080;AT4G24060;AT5G02460;AT5G62430;AT5G65590;AT5G66940
TF_motif_seq_0239	Dof	26	-	1	ACTTT	AT1G29160;AT1G64620;AT2G37590;AT3G21270;AT3G45610;AT3G47500;AT4G38000;AT5G39660;AT5G60200;AT5G60850;AT5G62940;AT2G46590;AT1G07640;AT1G21340;AT1G26790;AT1G47655;AT1G51700;AT1G69570;AT2G28510;AT2G28810;AT2G34140;AT3G50410;AT3G55370;AT3G61850;AT4G00940;AT4G21050;AT4G21080;AT4G24060;AT5G02460;AT5G62430;AT5G65590;AT5G66940
TF_motif_seq_0239	Dof	41	-	1	ACTTT	AT1G29160;AT1G64620;AT2G37590;AT3G21270;AT3G45610;AT3G47500;AT4G38000;AT5G39660;AT5G60200;AT5G60850;AT5G62940;AT2G46590;AT1G07640;AT1G21340;AT1G26790;AT1G47655;AT1G51700;AT1G69570;AT2G28510;AT2G28810;AT2G34140;AT3G50410;AT3G55370;AT3G61850;AT4G00940;AT4G21050;AT4G21080;AT4G24060;AT5G02460;AT5G62430;AT5G65590;AT5G66940
TF_motif_seq_0239	Dof	50	+	1	AAGGA	AT1G29160;AT1G64620;AT2G37590;AT3G21270;AT3G45610;AT3G47500;AT4G38000;AT5G39660;AT5G60200;AT5G60850;AT5G62940;AT2G46590;AT1G07640;AT1G21340;AT1G26790;AT1G47655;AT1G51700;AT1G69570;AT2G28510;AT2G28810;AT2G34140;AT3G50410;AT3G55370;AT3G61850;AT4G00940;AT4G21050;AT4G21080;AT4G24060;AT5G02460;AT5G62430;AT5G65590;AT5G66940
TF_motif_seq_0239	Dof	87	-	1	ACTTT	AT1G29160;AT1G64620;AT2G37590;AT3G21270;AT3G45610;AT3G47500;AT4G38000;AT5G39660;AT5G60200;AT5G60850;AT5G62940;AT2G46590;AT1G07640;AT1G21340;AT1G26790;AT1G47655;AT1G51700;AT1G69570;AT2G28510;AT2G28810;AT2G34140;AT3G50410;AT3G55370;AT3G61850;AT4G00940;AT4G21050;AT4G21080;AT4G24060;AT5G02460;AT5G62430;AT5G65590;AT5G66940
TF_motif_seq_0239	Dof	202	-	1	ACTTT	AT1G29160;AT1G64620;AT2G37590;AT3G21270;AT3G45610;AT3G47500;AT4G38000;AT5G39660;AT5G60200;AT5G60850;AT5G62940;AT2G46590;AT1G07640;AT1G21340;AT1G26790;AT1G47655;AT1G51700;AT1G69570;AT2G28510;AT2G28810;AT2G34140;AT3G50410;AT3G55370;AT3G61850;AT4G00940;AT4G21050;AT4G21080;AT4G24060;AT5G02460;AT5G62430;AT5G65590;AT5G66940
TF_motif_seq_0239	Dof	222	+	1	AAAGA	AT1G29160;AT1G64620;AT2G37590;AT3G21270;AT3G45610;AT3G47500;AT4G38000;AT5G39660;AT5G60200;AT5G60850;AT5G62940;AT2G46590;AT1G07640;AT1G21340;AT1G26790;AT1G47655;AT1G51700;AT1G69570;AT2G28510;AT2G28810;AT2G34140;AT3G50410;AT3G55370;AT3G61850;AT4G00940;AT4G21050;AT4G21080;AT4G24060;AT5G02460;AT5G62430;AT5G65590;AT5G66940
TF_motif_seq_0239	Dof	255	+	1	AAAGC	AT1G29160;AT1G64620;AT2G37590;AT3G21270;AT3G45610;AT3G47500;AT4G38000;AT5G39660;AT5G60200;AT5G60850;AT5G62940;AT2G46590;AT1G07640;AT1G21340;AT1G26790;AT1G47655;AT1G51700;AT1G69570;AT2G28510;AT2G28810;AT2G34140;AT3G50410;AT3G55370;AT3G61850;AT4G00940;AT4G21050;AT4G21080;AT4G24060;AT5G02460;AT5G62430;AT5G65590;AT5G66940
TF_motif_seq_0239	Dof	324	+	1	AAAGT	AT1G29160;AT1G64620;AT2G37590;AT3G21270;AT3G45610;AT3G47500;AT4G38000;AT5G39660;AT5G60200;AT5G60850;AT5G62940;AT2G46590;AT1G07640;AT1G21340;AT1G26790;AT1G47655;AT1G51700;AT1G69570;AT2G28510;AT2G28810;AT2G34140;AT3G50410;AT3G55370;AT3G61850;AT4G00940;AT4G21050;AT4G21080;AT4G24060;AT5G02460;AT5G62430;AT5G65590;AT5G66940
TF_motif_seq_0239	Dof	356	+	1	AAGGT	AT1G29160;AT1G64620;AT2G37590;AT3G21270;AT3G45610;AT3G47500;AT4G38000;AT5G39660;AT5G60200;AT5G60850;AT5G62940;AT2G46590;AT1G07640;AT1G21340;AT1G26790;AT1G47655;AT1G51700;AT1G69570;AT2G28510;AT2G28810;AT2G34140;AT3G50410;AT3G55370;AT3G61850;AT4G00940;AT4G21050;AT4G21080;AT4G24060;AT5G02460;AT5G62430;AT5G65590;AT5G66940
TF_motif_seq_0239	Dof	371	+	1	AAAGA	AT1G29160;AT1G64620;AT2G37590;AT3G21270;AT3G45610;AT3G47500;AT4G38000;AT5G39660;AT5G60200;AT5G60850;AT5G62940;AT2G46590;AT1G07640;AT1G21340;AT1G26790;AT1G47655;AT1G51700;AT1G69570;AT2G28510;AT2G28810;AT2G34140;AT3G50410;AT3G55370;AT3G61850;AT4G00940;AT4G21050;AT4G21080;AT4G24060;AT5G02460;AT5G62430;AT5G65590;AT5G66940
TF_motif_seq_0239	Dof	542	-	1	ACTTT	AT1G29160;AT1G64620;AT2G37590;AT3G21270;AT3G45610;AT3G47500;AT4G38000;AT5G39660;AT5G60200;AT5G60850;AT5G62940;AT2G46590;AT1G07640;AT1G21340;AT1G26790;AT1G47655;AT1G51700;AT1G69570;AT2G28510;AT2G28810;AT2G34140;AT3G50410;AT3G55370;AT3G61850;AT4G00940;AT4G21050;AT4G21080;AT4G24060;AT5G02460;AT5G62430;AT5G65590;AT5G66940
TF_motif_seq_0239	Dof	565	-	1	ACTTT	AT1G29160;AT1G64620;AT2G37590;AT3G21270;AT3G45610;AT3G47500;AT4G38000;AT5G39660;AT5G60200;AT5G60850;AT5G62940;AT2G46590;AT1G07640;AT1G21340;AT1G26790;AT1G47655;AT1G51700;AT1G69570;AT2G28510;AT2G28810;AT2G34140;AT3G50410;AT3G55370;AT3G61850;AT4G00940;AT4G21050;AT4G21080;AT4G24060;AT5G02460;AT5G62430;AT5G65590;AT5G66940
TF_motif_seq_0239	Dof	623	-	1	TCCTT	AT1G29160;AT1G64620;AT2G37590;AT3G21270;AT3G45610;AT3G47500;AT4G38000;AT5G39660;AT5G60200;AT5G60850;AT5G62940;AT2G46590;AT1G07640;AT1G21340;AT1G26790;AT1G47655;AT1G51700;AT1G69570;AT2G28510;AT2G28810;AT2G34140;AT3G50410;AT3G55370;AT3G61850;AT4G00940;AT4G21050;AT4G21080;AT4G24060;AT5G02460;AT5G62430;AT5G65590;AT5G66940
TF_motif_seq_0239	Dof	624	-	1	CCTTT	AT1G29160;AT1G64620;AT2G37590;AT3G21270;AT3G45610;AT3G47500;AT4G38000;AT5G39660;AT5G60200;AT5G60850;AT5G62940;AT2G46590;AT1G07640;AT1G21340;AT1G26790;AT1G47655;AT1G51700;AT1G69570;AT2G28510;AT2G28810;AT2G34140;AT3G50410;AT3G55370;AT3G61850;AT4G00940;AT4G21050;AT4G21080;AT4G24060;AT5G02460;AT5G62430;AT5G65590;AT5G66940
TF_motif_seq_0239	Dof	653	-	1	GCCTT	AT1G29160;AT1G64620;AT2G37590;AT3G21270;AT3G45610;AT3G47500;AT4G38000;AT5G39660;AT5G60200;AT5G60850;AT5G62940;AT2G46590;AT1G07640;AT1G21340;AT1G26790;AT1G47655;AT1G51700;AT1G69570;AT2G28510;AT2G28810;AT2G34140;AT3G50410;AT3G55370;AT3G61850;AT4G00940;AT4G21050;AT4G21080;AT4G24060;AT5G02460;AT5G62430;AT5G65590;AT5G66940
[truncated: 1,593 more rows]

## Sheet: Table S3
Supplemental Table 3. Cis-acting element family analysis of SlSWEET17 promoter prediction results. (SWEET, sugars will eventually be exported transporters; DOF, DNA binding with one finger).
[truncated: 71 more rows]

## Sheet: Table S4
Supplemental Table 4. The most predicted binding sites of DOF transcription factors in SlSWEET17 promoter. (SWEET, sugars will eventually be exported transporters; DOF, DNA binding with one finger; TF, transcription factor).
[truncated: 18 more rows]

[truncated: 1 more sheets: Table S5]
