# Supplementary material for: The SlDOF9‐SlSWEET17 Module: a Switch for Controlling Sugar Distribution Between Nematode Induced Galls and Roots in Tomato
Source: Adv Sci (Weinh). 2025 May 11;12(28):2501771. doi: 10.1002/advs.202501771 (PMC12302606; doi:10.1002/advs.202501771)
Supplement: Supplementary file 3 — Supporting Information [file ADVS-12-2501771-s002.xlsx]

## Sheet: Figure 1
Figure 1b
	Ordinary one-way ANOVA (Unpaired) *: P < 0.05;**: P < 0.01; ***: P < 0.001; ns = not significant
	Tukey's multiple comparisons test	Mean Diff.	95.00% CI of diff.	Significant (P < 0.05)?	Summary	P Value
	0 vs. 7	-3.863	-6.510 to -1.215	Yes	**	0.0024
	0 vs. 14	-5.654	-8.405 to -2.903	Yes	***	<0.0001
	0 vs. 21	0.02255	-2.625 to 2.670	No	ns	>0.9999
	0 vs. 28	0.2845	-2.467 to 3.035	No	ns	0.9979
	7 vs. 14	-1.791	-4.275 to 0.6920	No	ns	0.2374
	7 vs. 21	3.885	1.517 to 6.253	Yes	***	0.0007
	7 vs. 28	4.147	1.664 to 6.630	Yes	***	0.0005
	14 vs. 21	5.676	3.193 to 8.160	Yes	***	<0.0001
	14 vs. 28	5.938	3.345 to 8.532	Yes	***	<0.0001
	21 vs. 28	0.2619	-2.221 to 2.745	No	ns	0.9977

## Sheet: Figure 4
Figure 4a
	Two-tailed Student's test *: P < 0.05;**: P < 0.01; ***: P < 0.001; ns = not significant
	Unpaired two tailed t-test comparison	t, df	Significant (P < 0.05)?	Summary	P Value
	CM vs. SlSWEET17-OE#2	t=23.98, df=4	Yes	***	<0.0001
	CM vs. SlSWEET17-OE#7	t=8.279, df=4	Yes	**	0.0012
	CM vs. SlSWEET17-OE#13	t=7.911, df=4	Yes	**	0.0014
	CM vs. SlSWEET17-OE#19	t=0.5731, df=4	No	ns	0.5972
Figure 4d
	Ordinary one-way ANOVA (Unpaired) *: P < 0.05;**: P < 0.01; ***: P < 0.001; ns = not significant
	Tukey's multiple comparisons test	Mean Diff.	95.00% CI of diff.	Significant (P < 0.05)?	Summary	P Value
	CM vs. SlSWEET17-OE#7	0.1407	-0.5211 to 0.8026	No	ns	0.9765
	CM vs. SlSWEET17-OE#13	-0.2333	-0.9373 to 0.4707	No	ns	0.8894
	CM vs. sweet17cr#21	-0.2519	-0.9137 to 0.4100	No	ns	0.8294
	CM vs. sweet17cr#28	-0.2692	-0.9369 to 0.3984	No	ns	0.7973
	SlSWEET17-OE#7 vs. SlSWEET17-OE#13	-0.3741	-1.053 to 0.3046	No	ns	0.5472
	SlSWEET17-OE#7 vs. sweet17cr#21	-0.3926	-1.027 to 0.2422	No	ns	0.4299
	SlSWEET17-OE#7 vs. sweet17cr#28	-0.41	-1.051 to 0.2309	No	ns	0.3948
	SlSWEET17-OE#13 vs. sweet17cr#21	-0.01852	-0.6972 to 0.6601	No	ns	>0.9999
	SlSWEET17-OE#13 vs. sweet17cr#28	-0.0359	-0.7202 to 0.6484	No	ns	0.9999
	sweet17cr#21 vs. sweet17cr#28	-0.01738	-0.6583 to 0.6235	No	ns	>0.9999
Figure 4e
	Ordinary one-way ANOVA (Unpaired) *: P < 0.05;**: P < 0.01; ***: P < 0.001; ns = not significant
	Tukey's multiple comparisons test	Mean Diff.	95.00% CI of diff.	Significant (P < 0.05)?	Summary	P Value
	CM vs. SlSWEET17-OE#7	-0.05387	-0.4212 to 0.3134	No	ns	0.9943
	CM vs. SlSWEET17-OE#13	0.05615	-0.2938 to 0.4061	No	ns	0.992
	CM vs. sweet17cr#21	0.002114	-0.3331 to 0.3373	No	ns	>0.9999
	CM vs. sweet17cr#28	-0.02273	-0.3566 to 0.3112	No	ns	0.9997
	SlSWEET17-OE#7 vs. SlSWEET17-OE#13	0.11	-0.2196 to 0.4397	No	ns	0.8886
	SlSWEET17-OE#7 vs. sweet17cr#21	0.05599	-0.2580 to 0.3700	No	ns	0.988
	SlSWEET17-OE#7 vs. sweet17cr#28	0.03114	-0.2815 to 0.3438	No	ns	0.9987
	SlSWEET17-OE#13 vs. sweet17cr#21	-0.05404	-0.3475 to 0.2394	No	ns	0.9865
	SlSWEET17-OE#13 vs. sweet17cr#28	-0.07888	-0.3709 to 0.2131	No	ns	0.9455
	sweet17cr#21 vs. sweet17cr#28	-0.02484	-0.2991 to 0.2494	No	ns	0.9991
Figure 4f
	Ordinary one-way ANOVA (Unpaired) *: P < 0.05;**: P < 0.01; ***: P < 0.001; ns = not significant
	Tukey's multiple comparisons test	Mean Diff.	95.00% CI of diff.	Significant (P < 0.05)?	Summary	P Value
	CM vs. SlSWEET17-OE#7	-0.01947	-0.3020 to 0.2630	No	ns	0.9997
	CM vs. SlSWEET17-OE#13	-0.03285	-0.3215 to 0.2558	No	ns	0.9978
	CM vs. sweet17cr#21	-0.107	-0.3841 to 0.1701	No	ns	0.8211
	CM vs. sweet17cr#28	-0.1879	-0.4801 to 0.1043	No	ns	0.3886
	SlSWEET17-OE#7 vs. SlSWEET17-OE#13	-0.01337	-0.2991 to 0.2724	No	ns	>0.9999
	SlSWEET17-OE#7 vs. sweet17cr#21	-0.08753	-0.3616 to 0.1865	No	ns	0.9016
	SlSWEET17-OE#7 vs. sweet17cr#28	-0.1684	-0.4577 to 0.1209	No	ns	0.4915
	SlSWEET17-OE#13 vs. sweet17cr#21	-0.07416	-0.3546 to 0.2063	No	ns	0.9483
	SlSWEET17-OE#13 vs. sweet17cr#28	-0.155	-0.4504 to 0.1403	No	ns	0.5933
	sweet17cr#21 vs. sweet17cr#28	-0.08086	-0.3649 to 0.2032	No	ns	0.9332
Figure 4g
	Ordinary one-way ANOVA (Unpaired) *: P < 0.05;**: P < 0.01; ***: P < 0.001; ns = not significant
	Tukey's multiple comparisons test	Mean Diff.	95.00% CI of diff.	Significant (P < 0.05)?	Summary	P Value
	CM vs. SlSWEET17-OE#7	0.06618	-0.2843 to 0.4167	No	ns	0.9825
	CM vs. SlSWEET17-OE#13	-0.01012	-0.3606 to 0.3404	No	ns	>0.9999
	CM vs. sweet17cr#21	-0.03251	-0.4150 to 0.3499	No	ns	0.9992
	CM vs. sweet17cr#28	0.01436	-0.3447 to 0.3734	No	ns	>0.9999
	SlSWEET17-OE#7 vs. SlSWEET17-OE#13	-0.0763	-0.4068 to 0.2542	No	ns	0.9637
	SlSWEET17-OE#7 vs. sweet17cr#21	-0.09869	-0.4629 to 0.2655	No	ns	0.9363
	SlSWEET17-OE#7 vs. sweet17cr#28	-0.05182	-0.3913 to 0.2877	No	ns	0.9922
	SlSWEET17-OE#13 vs. sweet17cr#21	-0.02239	-0.3866 to 0.3418	No	ns	0.9998
	SlSWEET17-OE#13 vs. sweet17cr#28	0.02448	-0.3150 to 0.3640	No	ns	0.9996
	sweet17cr#21 vs. sweet17cr#28	0.04687	-0.3255 to 0.4193	No	ns	0.9963
Figure 4h
	Ordinary one-way ANOVA (Unpaired) *: P < 0.05;**: P < 0.01; ***: P < 0.001; ns = not significant
	Tukey's multiple comparisons test	Mean Diff.	95.00% CI of diff.	Significant (P < 0.05)?	Summary	P Value
	CM vs. SlSWEET17-OE#7	0.4114	0.03680 to 0.7861	Yes	*	0.0266
	CM vs. SlSWEET17-OE#13	0.3332	-0.04140 to 0.7079	No	ns	0.0977
	CM vs. sweet17cr#21	-1.088	-1.365 to -0.8112	Yes	***	<0.0001
	CM vs. sweet17cr#28	-0.6235	-0.9224 to -0.3247	Yes	***	<0.0001
	SlSWEET17-OE#7 vs. SlSWEET17-OE#13	-0.0782	-0.5300 to 0.3736	No	ns	0.9853
	SlSWEET17-OE#7 vs. sweet17cr#21	-1.499	-1.874 to -1.125	Yes	***	<0.0001
	SlSWEET17-OE#7 vs. sweet17cr#28	-1.035	-1.426 to -0.6437	Yes	***	<0.0001
	SlSWEET17-OE#13 vs. sweet17cr#21	-1.421	-1.796 to -1.047	Yes	***	<0.0001
	SlSWEET17-OE#13 vs. sweet17cr#28	-0.9568	-1.348 to -0.5655	Yes	***	<0.0001
	sweet17cr#21 vs. sweet17cr#28	0.4644	0.1655 to 0.7632	Yes	**	0.0011
Figure 4i
	Ordinary one-way ANOVA (Unpaired) *: P < 0.05;**: P < 0.01; ***: P < 0.001; ns = not significant
	Tukey's multiple comparisons test	Mean Diff.	95.00% CI of diff.	Significant (P < 0.05)?	Summary	P Value
	CM vs. SlSWEET17-OE#7	0.3284	0.04146 to 0.6153	Yes	*	0.0194
	CM vs. SlSWEET17-OE#13	0.3161	0.02916 to 0.6030	Yes	*	0.0258
	CM vs. sweet17cr#21	-0.6948	-0.9043 to -0.4853	Yes	***	<0.0001
	CM vs. sweet17cr#28	-0.4216	-0.6438 to -0.1994	Yes	***	<0.0001
	SlSWEET17-OE#7 vs. SlSWEET17-OE#13	-0.0123	-0.3518 to 0.3272	No	ns	>0.9999
	SlSWEET17-OE#7 vs. sweet17cr#21	-1.023	-1.300 to -0.7460	Yes	***	<0.0001
	SlSWEET17-OE#7 vs. sweet17cr#28	-0.7499	-1.037 to -0.4631	Yes	***	<0.0001
	SlSWEET17-OE#13 vs. sweet17cr#21	-1.011	-1.288 to -0.7337	Yes	***	<0.0001
	SlSWEET17-OE#13 vs. sweet17cr#28	-0.7376	-1.025 to -0.4507	Yes	***	<0.0001
	sweet17cr#21 vs. sweet17cr#28	0.2732	0.06367 to 0.4827	Yes	**	0.0064
Figure 4j
	Ordinary one-way ANOVA (Unpaired) *: P < 0.05;**: P < 0.01; ***: P < 0.001; ns = not significant
	Tukey's multiple comparisons test	Mean Diff.	95.00% CI of diff.	Significant (P < 0.05)?	Summary	P Value
	CM vs. SlSWEET17-OE#7	0.7413	0.3175 to 1.165	Yes	***	0.0002
	CM vs. SlSWEET17-OE#13	0.4835	0.05983 to 0.9072	Yes	*	0.0197
	CM vs. sweet17cr#21	-0.6778	-0.9819 to -0.3737	Yes	***	<0.0001
	CM vs. sweet17cr#28	-0.3441	-0.6681 to -0.02024	Yes	*	0.0334
	SlSWEET17-OE#7 vs. SlSWEET17-OE#13	-0.2577	-0.7687 to 0.2533	No	ns	0.5835
	SlSWEET17-OE#7 vs. sweet17cr#21	-1.419	-1.836 to -1.002	Yes	***	<0.0001
	SlSWEET17-OE#7 vs. sweet17cr#28	-1.085	-1.517 to -0.6535	Yes	***	<0.0001
	SlSWEET17-OE#13 vs. sweet17cr#21	-1.161	-1.579 to -0.7441	Yes	***	<0.0001
	SlSWEET17-OE#13 vs. sweet17cr#28	-0.8277	-1.260 to -0.3958	Yes	***	<0.0001
	sweet17cr#21 vs. sweet17cr#28	0.3337	0.01826 to 0.6491	Yes	*	0.0344
Figure 4k
	Ordinary one-way ANOVA (Unpaired) *: P < 0.05;**: P < 0.01; ***: P < 0.001; ns = not significant
	Tukey's multiple comparisons test	Mean Diff.	95.00% CI of diff.	Significant (P < 0.05)?	Summary	P Value
	CM vs. SlSWEET17-OE#7	1.554	0.6311 to 2.476	Yes	***	0.0004
	CM vs. SlSWEET17-OE#13	1.205	0.2829 to 2.128	Yes	**	0.0062
	CM vs. sweet17cr#21	-2.46	-3.122 to -1.798	Yes	***	<0.0001
	CM vs. sweet17cr#28	-1.439	-2.144 to -0.7340	Yes	***	<0.0001
	SlSWEET17-OE#7 vs. SlSWEET17-OE#13	-0.3482	-1.461 to 0.7643	No	ns	0.8868
	SlSWEET17-OE#7 vs. sweet17cr#21	-4.014	-4.922 to -3.105	Yes	***	<0.0001
	SlSWEET17-OE#7 vs. sweet17cr#28	-2.993	-3.933 to -2.053	Yes	***	<0.0001
	SlSWEET17-OE#13 vs. sweet17cr#21	-3.666	-4.574 to -2.757	Yes	***	<0.0001
	SlSWEET17-OE#13 vs. sweet17cr#28	-2.645	-3.585 to -1.704	Yes	***	<0.0001
	sweet17cr#21 vs. sweet17cr#28	1.021	0.3344 to 1.708	Yes	**	0.0017
Figure 4l
	Ordinary one-way ANOVA (Unpaired) *: P < 0.05;**: P < 0.01; ***: P < 0.001; ns = not significant
	Tukey's multiple comparisons test	Mean Diff.	95.00% CI of diff.	Significant (P < 0.05)?	Summary	P Value
	CM vs. SlSWEET17-OE#13	24.78	16.63 to 32.93	Yes	***	<0.0001
	CM vs. SlSWEET17-OE#7	25.23	17.08 to 33.37	Yes	***	<0.0001
	SlSWEET17-OE#13 vs. SlSWEET17-OE#7	0.4468	-7.699 to 8.592	No	ns	0.99
Figure 4m
	Ordinary one-way ANOVA (Unpaired) *: P < 0.05;**: P < 0.01; ***: P < 0.001; ns = not significant
	Tukey's multiple comparisons test	Mean Diff.	95.00% CI of diff.	Significant (P < 0.05)?	Summary	P Value
	CM vs. SlSWEET17-OE#13	7.295	2.863 to 11.73	Yes	**	0.0018
	CM vs. SlSWEET17-OE#7	9.742	5.310 to 14.17	Yes	***	0.0001
	SlSWEET17-OE#13 vs. SlSWEET17-OE#7	2.447	-1.985 to 6.879	No	ns	0.3493
Figure 4n
	Ordinary one-way ANOVA (Unpaired) *: P < 0.05;**: P < 0.01; ***: P < 0.001; ns = not significant
	Tukey's multiple comparisons test	Mean Diff.	95.00% CI of diff.	Significant (P < 0.05)?	Summary	P Value
	CM vs. sweet17cr#21	-8.442	-16.67 to -0.2199	Yes	*	0.0433
	CM vs. sweet17cr#28	-13.91	-21.94 to -5.873	Yes	***	0.0006
	sweet17cr#21 vs. sweet17cr#28	-5.464	-13.50 to 2.570	No	ns	0.2293
Figure 4o
	Ordinary one-way ANOVA (Unpaired) *: P < 0.05;**: P < 0.01; ***: P < 0.001; ns = not significant
	Tukey's multiple comparisons test	Mean Diff.	95.00% CI of diff.	Significant (P < 0.05)?	Summary	P Value
	CM vs. sweet17cr#21	-2.916	-5.722 to -0.1110	Yes	*	0.0407
	CM vs. sweet17cr#28	-3.565	-6.370 to -0.7595	Yes	*	0.0116
	sweet17cr#21 vs. sweet17cr#28	-0.6485	-3.359 to 2.062	No	ns	0.8188

## Sheet: Figure 5
Figure 5c
	Two-tailed Student's test *: P < 0.05;**: P < 0.01; ***: P < 0.001; ns = not significant
	Unpaired two tailed t-test comparison	t, df	Significant (P < 0.05)?	Summary	P Value
	P1
	CM vs. SlDOF9-OE	t=4.439, df=4	Yes	*	0.0113
	P2
	CM vs. SlDOF9-OE	t=10.79, df=4	Yes	***	0.0004
	P3
	CM vs. SlDOF9-OE	t=0.3228, df=4	No	ns	0.763
Figure 5g
	Ordinary one-way ANOVA (Unpaired) *: P < 0.05;**: P < 0.01; ***: P < 0.001; ns = not significant
	Tukey's multiple comparisons test	Mean Diff.	95.00% CI of diff.	Significant (P < 0.05)?	Summary	P Value
	SlDOF9+proSWEET17-1-1800 vs. GFP+proSWEET17-1-1800	-15.41	-28.39 to -2.427	Yes	*	0.0218
	SlDOF9+proSWEET17-1-1800 vs. SlDOF9+proSWEET17-1-1029	-8.409	-21.39 to 4.571	No	ns	0.2396
	SlDOF9+proSWEET17-1-1800 vs. GFP+proSWEET17-1-1029	-24.22	-37.20 to -11.24	Yes	**	0.0015
	GFP+proSWEET17-1-1800 vs. SlDOF9+proSWEET17-1-1029	6.998	-5.982 to 19.98	No	ns	0.3712
	GFP+proSWEET17-1-1800 vs. GFP+proSWEET17-1-1029	-8.814	-21.79 to 4.166	No	ns	0.2098
	SlDOF9+proSWEET17-1-1029 vs. GFP+proSWEET17-1-1029	-15.81	-28.79 to -2.832	Yes	*	0.019

## Sheet: Figure 6
Figure 6a
	Two-tailed Student's test *: P < 0.05;**: P < 0.01; ***: P < 0.001; ns = not significant
	Unpaired two tailed t-test comparison	t, df	Significant (P < 0.05)?	Summary	P Value
	CM vs. SlDOF9-OE#1	t=52.12, df=4	Yes	****	<0.0001
	CM vs. SlDOF9-OE#2	t=30.72, df=4	Yes	****	<0.0001
	CM vs. SlDOF9-OE#4	t=8.348, df=4	Yes	**	0.0011
	CM vs. SlDOF9-OE#5	t=8.090, df=4	Yes	**	0.0013
	CM vs. SlDOF9-OE#8	t=16.18, df=4	No	****	<0.0001
Figure 6d
	Ordinary one-way ANOVA (Unpaired) *: P < 0.05;**: P < 0.01; ***: P < 0.001; ns = not significant
	Tukey's multiple comparisons test	Mean Diff.	95.00% CI of diff.	Significant (P < 0.05)?	Summary	P Value
	CM vs. SlDOF9-OE#5	-0.2308	-0.9032 to 0.4417	No	ns	0.8649
	CM vs. SlDOF9-OE#8	-0.03077	-0.6661 to 0.6045	No	ns	>0.9999
	CM vs. dof9cr#62	0.1026	-0.5699 to 0.7750	No	ns	0.9924
	CM vs. dof9cr#64	-0.005769	-0.7026 to 0.6911	No	ns	>0.9999
	SlDOF9-OE#5 vs. SlDOF9-OE#8	0.2	-0.4970 to 0.8970	No	ns	0.9245
	SlDOF9-OE#5 vs. dof9cr#62	0.3333	-0.3977 to 1.064	No	ns	0.6952
	SlDOF9-OE#5 vs. dof9cr#64	0.225	-0.5285 to 0.9785	No	ns	0.9138
	SlDOF9-OE#8 vs. dof9cr#62	0.1333	-0.5637 to 0.8303	No	ns	0.9822
	SlDOF9-OE#8 vs. dof9cr#64	0.025	-0.6956 to 0.7456	No	ns	>0.9999
	dof9cr#62 vs. dof9cr#64	-0.1083	-0.8618 to 0.6452	No	ns	0.9939
Figure 6e
	Ordinary one-way ANOVA (Unpaired) *: P < 0.05;**: P < 0.01; ***: P < 0.001; ns = not significant
	Tukey's multiple comparisons test	Mean Diff.	95.00% CI of diff.	Significant (P < 0.05)?	Summary	P Value
	CM vs. SlDOF9-OE#5	0.04615	-0.3899 to 0.4822	No	ns	0.9982
	CM vs. SlDOF9-OE#8	-0.07051	-0.4855 to 0.3444	No	ns	0.9888
	CM vs. dof9cr#62	0.04615	-0.3899 to 0.4822	No	ns	0.9982
	CM vs. dof9cr#64	-0.05385	-0.4899 to 0.3822	No	ns	0.9967
	SlDOF9-OE#5 vs. SlDOF9-OE#8	-0.1167	-0.5605 to 0.3272	No	ns	0.945
	SlDOF9-OE#5 vs. dof9cr#62	0	-0.4636 to 0.4636	No	ns	>0.9999
	SlDOF9-OE#5 vs. dof9cr#64	-0.1	-0.5636 to 0.3636	No	ns	0.9728
	SlDOF9-OE#8 vs. dof9cr#62	0.1167	-0.3272 to 0.5605	No	ns	0.945
	SlDOF9-OE#8 vs. dof9cr#64	0.01667	-0.4272 to 0.4605	No	ns	>0.9999
	dof9cr#62 vs. dof9cr#64	-0.1	-0.5636 to 0.3636	No	ns	0.9728
Figure 6f
	Ordinary one-way ANOVA (Unpaired) *: P < 0.05;**: P < 0.01; ***: P < 0.001; ns = not significant
	Tukey's multiple comparisons test	Mean Diff.	95.00% CI of diff.	Significant (P < 0.05)?	Summary	P Value
	CM vs. SlDOF9-OE#5	0.1633	-0.1490 to 0.4757	No	ns	0.5717
	CM vs. SlDOF9-OE#8	0.2128	-0.08899 to 0.5146	No	ns	0.2775
	CM vs. dof9cr#62	-0.116	-0.4414 to 0.2095	No	ns	0.8452
	CM vs. dof9cr#64	0.07958	-0.2328 to 0.3919	No	ns	0.9485
	SlDOF9-OE#5 vs. SlDOF9-OE#8	0.04944	-0.2831 to 0.3820	No	ns	0.9929
	SlDOF9-OE#5 vs. dof9cr#62	-0.2793	-0.6335 to 0.07490	No	ns	0.1816
	SlDOF9-OE#5 vs. dof9cr#64	-0.08375	-0.4259 to 0.2584	No	ns	0.9553
	SlDOF9-OE#8 vs. dof9cr#62	-0.3287	-0.6736 to 0.01615	No	ns	0.0681
	SlDOF9-OE#8 vs. dof9cr#64	-0.1332	-0.4657 to 0.1993	No	ns	0.7816
	dof9cr#62 vs. dof9cr#64	0.1955	-0.1587 to 0.5497	No	ns	0.5196
Figure 6g
	Ordinary one-way ANOVA (Unpaired) *: P < 0.05;**: P < 0.01; ***: P < 0.001; ns = not significant
	Tukey's multiple comparisons test	Mean Diff.	95.00% CI of diff.	Significant (P < 0.05)?	Summary	P Value
	CM vs. SlDOF9-OE#5	0.04585	-0.05029 to 0.1420	No	ns	0.6565
	CM vs. SlDOF9-OE#8	0.06335	-0.02705 to 0.1538	No	ns	0.2851
	CM vs. dof9cr#62	0.04313	-0.04986 to 0.1361	No	ns	0.6794
	CM vs. dof9cr#64	0.0436	-0.04940 to 0.1366	No	ns	0.6707
	SlDOF9-OE#5 vs. SlDOF9-OE#8	0.0175	-0.08064 to 0.1156	No	ns	0.9861
	SlDOF9-OE#5 vs. dof9cr#62	-0.002715	-0.1033 to 0.09782	No	ns	>0.9999
	SlDOF9-OE#5 vs. dof9cr#64	-0.002249	-0.1028 to 0.09829	No	ns	>0.9999
	SlDOF9-OE#8 vs. dof9cr#62	-0.02022	-0.1153 to 0.07485	No	ns	0.9734
	SlDOF9-OE#8 vs. dof9cr#64	-0.01975	-0.1148 to 0.07531	No	ns	0.9755
	dof9cr#62 vs. dof9cr#64	0.0004667	-0.09707 to 0.09800	No	ns	>0.9999
Figure 6h
	Ordinary one-way ANOVA (Unpaired) *: P < 0.05;**: P < 0.01; ***: P < 0.001; ns = not significant
	Tukey's multiple comparisons test	Mean Diff.	95.00% CI of diff.	Significant (P < 0.05)?	Summary	P Value
	CM vs. SlDOF9-OE#5	0.5878	0.2802 to 0.8955	Yes	**	0.0012
	CM vs. SlDOF9-OE#8	0.8272	0.5196 to 1.135	Yes	****	<0.0001
	SlDOF9-OE#5 vs. SlDOF9-OE#8	0.2394	-0.06825 to 0.5471	No	ns	0.1298
Figure 6i
	Ordinary one-way ANOVA (Unpaired) *: P < 0.05;**: P < 0.01; ***: P < 0.001; ns = not significant
	Tukey's multiple comparisons test	Mean Diff.	95.00% CI of diff.	Significant (P < 0.05)?	Summary	P Value
	CM vs. SlDOF9-OE#5	-0.265	-0.5550 to 0.02498	No	ns	0.0727
	CM vs. SlDOF9-OE#8	-0.6574	-0.9474 to -0.3674	Yes	***	0.0004
	SlDOF9-OE#5 vs. SlDOF9-OE#8	-0.3924	-0.6824 to -0.1024	Yes	*	0.0109
Figure 6j
	Ordinary one-way ANOVA (Unpaired) *: P < 0.05;**: P < 0.01; ***: P < 0.001; ns = not significant
	Tukey's multiple comparisons test	Mean Diff.	95.00% CI of diff.	Significant (P < 0.05)?	Summary	P Value
	CM vs. SlDOF9-OE#5	-0.2284	-0.3868 to -0.07002	Yes	**	0.0076
	CM vs. SlDOF9-OE#8	-0.3121	-0.4705 to -0.1537	Yes	***	0.001
	SlDOF9-OE#5 vs. SlDOF9-OE#8	-0.08372	-0.2421 to 0.07465	No	ns	0.3463
Figure 6k
	Ordinary one-way ANOVA (Unpaired) *: P < 0.05;**: P < 0.01; ***: P < 0.001; ns = not significant
	Tukey's multiple comparisons test	Mean Diff.	95.00% CI of diff.	Significant (P < 0.05)?	Summary	P Value
	CM vs. SlDOF9-OE#5	-0.3557	-0.5831 to -0.1282	Yes	**	0.0046
	CM vs. SlDOF9-OE#8	-0.3706	-0.5981 to -0.1431	Yes	**	0.0036
	SlDOF9-OE#5 vs. SlDOF9-OE#8	-0.01497	-0.2425 to 0.2125	No	ns	0.9816
Figure 6l
	Ordinary one-way ANOVA (Unpaired) *: P < 0.05;**: P < 0.01; ***: P < 0.001; ns = not significant
	Tukey's multiple comparisons test	Mean Diff.	95.00% CI of diff.	Significant (P < 0.05)?	Summary	P Value
	CM vs. SlDOF9-OE#5	-0.8491	-1.498 to -0.2006	Yes	*	0.0132
	CM vs. SlDOF9-OE#8	-1.34	-1.989 to -0.6917	Yes	***	0.0007
	SlDOF9-OE#5 vs. SlDOF9-OE#8	-0.4911	-1.140 to 0.1574	No	ns	0.1417
Figure 6m
	Ordinary one-way ANOVA (Unpaired) *: P < 0.05;**: P < 0.01; ***: P < 0.001; ns = not significant
	Tukey's multiple comparisons test	Mean Diff.	95.00% CI of diff.	Significant (P < 0.05)?	Summary	P Value
	CM vs. dof9cr#62	-0.7645	-1.180 to -0.3485	Yes	**	0.0032
	CM vs. dof9cr#64	-1.64	-2.055 to -1.224	Yes	****	<0.0001
	dof9cr#62 vs. dof9cr#64	-0.8751	-1.291 to -0.4591	Yes	**	0.0016
Figure 6n
	Ordinary one-way ANOVA (Unpaired) *: P < 0.05;**: P < 0.01; ***: P < 0.001; ns = not significant
	Tukey's multiple comparisons test	Mean Diff.	95.00% CI of diff.	Significant (P < 0.05)?	Summary	P Value
	CM vs. dof9cr#62	1.175	-0.2033 to 2.552	No	ns	0.0947
	CM vs. dof9cr#64	1.629	0.2507 to 3.007	Yes	*	0.0227
	dof9cr#62 vs. dof9cr#64	0.454	-0.9239 to 1.832	No	ns	0.642
Figure 6o
	Ordinary one-way ANOVA (Unpaired) *: P < 0.05;**: P < 0.01; ***: P < 0.001; ns = not significant
	Tukey's multiple comparisons test	Mean Diff.	95.00% CI of diff.	Significant (P < 0.05)?	Summary	P Value
	CM vs. dof9cr#62	0.3895	-0.1208 to 0.8999	No	ns	0.1382
	CM vs. dof9cr#64	0.5591	0.04871 to 1.069	Yes	*	0.033
	dof9cr#62 vs. dof9cr#64	0.1696	-0.3408 to 0.6799	No	ns	0.6375
Figure 6p
	Ordinary one-way ANOVA (Unpaired) *: P < 0.05;**: P < 0.01; ***: P < 0.001; ns = not significant
	Tukey's multiple comparisons test	Mean Diff.	95.00% CI of diff.	Significant (P < 0.05)?	Summary	P Value
	CM vs. dof9cr#62	0.6826	-0.1148 to 1.480	No	ns	0.0933
	CM vs. dof9cr#64	1.133	0.3356 to 1.930	Yes	**	0.0083
	dof9cr#62 vs. dof9cr#64	0.4503	-0.3470 to 1.248	No	ns	0.3037
Figure 6q
	Ordinary one-way ANOVA (Unpaired) *: P < 0.05;**: P < 0.01; ***: P < 0.001; ns = not significant
	Tukey's multiple comparisons test	Mean Diff.	95.00% CI of diff.	Significant (P < 0.05)?	Summary	P Value
	CM vs. dof9cr#62	2.247	0.4244 to 4.069	Yes	*	0.0182
	CM vs. dof9cr#64	3.321	1.498 to 5.143	Yes	**	0.0017
	dof9cr#62 vs. dof9cr#64	1.074	-0.7484 to 2.896	No	ns	0.2771
Figure 6r
	Ordinary one-way ANOVA (Unpaired) *: P < 0.05;**: P < 0.01; ***: P < 0.001; ns = not significant
	Tukey's multiple comparisons test	Mean Diff.	95.00% CI of diff.	Significant (P < 0.05)?	Summary	P Value
	CM vs. SlDOF9-OE#5	-23.44	-45.24 to -1.637	Yes	*	0.0341
	CM vs. SlDOF9-OE#8	-29.39	-53.40 to -5.380	Yes	*	0.0156
	SlDOF9-OE#5 vs. SlDOF9-OE#8	-5.956	-30.62 to 18.71	No	ns	0.8115
Figure 6s
	Ordinary one-way ANOVA (Unpaired) *: P < 0.05;**: P < 0.01; ***: P < 0.001; ns = not significant
	Tukey's multiple comparisons test	Mean Diff.	95.00% CI of diff.	Significant (P < 0.05)?	Summary	P Value
	CM vs. SlDOF9-OE#5	-10.77	-16.48 to -5.051	Yes	***	0.0005
	CM vs. SlDOF9-OE#8	-9.806	-15.52 to -4.089	Yes	**	0.0013
	SlDOF9-OE#5 vs. SlDOF9-OE#8	0.962	-4.755 to 6.679	No	ns	0.9007
Figure 6t
	Ordinary one-way ANOVA (Unpaired) *: P < 0.05;**: P < 0.01; ***: P < 0.001; ns = not significant
	Tukey's multiple comparisons test	Mean Diff.	95.00% CI of diff.	Significant (P < 0.05)?	Summary	P Value
	CM vs. dof9cr#62	36.01	16.31 to 55.72	Yes	***	0.0006
	CM vs. dof9cr#64	36.42	17.44 to 55.41	Yes	***	0.0004
	dof9cr#62 vs. dof9cr#64	0.4109	-18.57 to 19.40	No	ns	0.9983
Figure 6u
	Ordinary one-way ANOVA (Unpaired) *: P < 0.05;**: P < 0.01; ***: P < 0.001; ns = not significant
	Tukey's multiple comparisons test	Mean Diff.	95.00% CI of diff.	Significant (P < 0.05)?	Summary	P Value
	CM vs. dof9cr#62	7.378	0.8561 to 13.90	Yes	*	0.0242
	CM vs. dof9cr#64	10.12	3.913 to 16.32	Yes	**	0.0011
	dof9cr#62 vs. dof9cr#64	2.737	-3.642 to 9.117	No	ns	0.5441

## Sheet: Figure 7
Figure 7a
	Ordinary one-way ANOVA (Unpaired) *: P < 0.05;**: P < 0.01; ***: P < 0.001; ns = not significant
	Tukey's multiple comparisons test	Mean Diff.	95.00% CI of diff.	Significant (P < 0.05)?	Summary	P Value
	CM vs. sweet17cr#28	-1.253	-1.524 to -0.9819	Yes	***	<0.0001
	CM vs. dof9cr#64	0.5592	0.2881 to 0.8303	Yes	***	0.0003
	CM vs. dof9crsweet17cr	-1.242	-1.513 to -0.9710	Yes	***	<0.0001
	sweet17cr#28 vs. dof9cr#64	1.812	1.541 to 2.083	Yes	***	<0.0001
	sweet17cr#28 vs. dof9crsweet17cr	0.01085	-0.2603 to 0.2820	No	ns	0.9994
	dof9cr#64 vs. dof9crsweet17cr	-1.801	-2.072 to -1.530	Yes	***	<0.0001
Figure 7b
	Ordinary one-way ANOVA (Unpaired) *: P < 0.05;**: P < 0.01; ***: P < 0.001; ns = not significant
	Tukey's multiple comparisons test	Mean Diff.	95.00% CI of diff.	Significant (P < 0.05)?	Summary	P Value
	CM vs. sweet17cr#28	-0.3055	-0.5421 to -0.06901	Yes	*	0.011
	CM vs. dof9cr#64	0.3735	0.1370 to 0.6101	Yes	**	0.0025
	CM vs. dof9crsweet17cr	-0.5113	-0.7478 to -0.2747	Yes	***	0.0002
	sweet17cr#28 vs. dof9cr#64	0.6791	0.4425 to 0.9156	Yes	***	<0.0001
	sweet17cr#28 vs. dof9crsweet17cr	-0.2057	-0.4423 to 0.03081	No	ns	0.0964
	dof9cr#64 vs. dof9crsweet17cr	-0.8848	-1.121 to -0.6483	Yes	***	<0.0001
Figure 7c
	Ordinary one-way ANOVA (Unpaired) *: P < 0.05;**: P < 0.01; ***: P < 0.001; ns = not significant
	Tukey's multiple comparisons test	Mean Diff.	95.00% CI of diff.	Significant (P < 0.05)?	Summary	P Value
	CM vs. sweet17cr#28	-0.2496	-0.4514 to -0.04773	Yes	*	0.0147
	CM vs. dof9cr#64	0.2121	0.01030 to 0.4140	Yes	*	0.0385
	CM vs. dof9crsweet17cr	-0.2642	-0.4660 to -0.06234	Yes	*	0.0101
	sweet17cr#28 vs. dof9cr#64	0.4617	0.2599 to 0.6635	Yes	***	<0.0001
	sweet17cr#28 vs. dof9crsweet17cr	-0.01461	-0.2165 to 0.1872	No	ns	0.9963
	dof9cr#64 vs. dof9crsweet17cr	-0.4763	-0.6782 to -0.2745	Yes	***	<0.0001
Figure 7d
	Ordinary one-way ANOVA (Unpaired) *: P < 0.05;**: P < 0.01; ***: P < 0.001; ns = not significant
	Tukey's multiple comparisons test	Mean Diff.	95.00% CI of diff.	Significant (P < 0.05)?	Summary	P Value
	CM vs. sweet17cr#28	-1.808	-2.424 to -1.192	Yes	***	<0.0001
	CM vs. dof9cr#64	1.145	0.5291 to 1.761	Yes	***	0.0007
	CM vs. dof9crsweet17cr	-2.018	-2.633 to -1.402	Yes	***	<0.0001
	sweet17cr#28 vs. dof9cr#64	2.953	2.337 to 3.569	Yes	***	<0.0001
	sweet17cr#28 vs. dof9crsweet17cr	-0.2095	-0.8252 to 0.4062	No	ns	0.7468
	dof9cr#64 vs. dof9crsweet17cr	-3.162	-3.778 to -2.547	Yes	***	<0.0001
Figure 7e
	Ordinary one-way ANOVA (Unpaired) *: P < 0.05;**: P < 0.01; ***: P < 0.001; ns = not significant
	Tukey's multiple comparisons test	Mean Diff.	95.00% CI of diff.	Significant (P < 0.05)?	Summary	P Value
	CM vs. sweet17cr#28	-11.84	-22.36 to -1.306	Yes	*	0.024
	CM vs. dof9cr#64	6.364	-12.70 to -0.02785	Yes	*	0.0492
	CM vs. sweet17crdof9cr	-12.34	-22.87 to -1.812	Yes	*	0.0179
	sweet17cr#28 vs. dof9cr#64	18.2	8.054 to 28.35	Yes	***	0.0003
	sweet17cr#28 vs. sweet17crdof9cr	-0.5054	-11.03 to 10.02	No	ns	0.9991
	dof9cr#64 vs. sweet17crdof9cr	-18.71	-28.85 to -8.559	Yes	***	0.0002
Figure 7f
	Ordinary one-way ANOVA (Unpaired) *: P < 0.05;**: P < 0.01; ***: P < 0.001; ns = not significant
	Tukey's multiple comparisons test	Mean Diff.	95.00% CI of diff.	Significant (P < 0.05)?	Summary	P Value
	CM vs. sweet17cr#28	-8.363	-15.36 to -1.368	Yes	*	0.0163
	CM vs. dof9cr#64	8.529	1.831 to 15.23	Yes	*	0.0103
	CM vs. dof9crsweet17cr	-7.696	-14.69 to -0.6999	Yes	*	0.0284
	sweet17cr#28 vs. dof9cr#64	16.89	10.19 to 23.59	Yes	***	<0.0001
	sweet17cr#28 vs. dof9crsweet17cr	0.6676	-6.328 to 7.663	No	ns	0.9928
	dof9cr#64 vs. dof9crsweet17cr	-16.22	-22.92 to -9.527	Yes	***	<0.0001

## Sheet: Supplemental Figure 6
Figure S6a
	Two-tailed Student's test *: P < 0.05;**: P < 0.01; ***: P < 0.001; ns = not significant
	Unpaired two tailed t-test comparison	t, df	Significant (P < 0.05)?	Summary	P Value
	CM vs. SlSWEET17-OE#7	t=7.266, df=9	Yes	****	<0.0001
	CM vs. SlSWEET17-OE#13	t=3.521, df=9	Yes	**	0.0065
	CM vs. sweet17cr#21	t=2.298, df=11	Yes	*	0.0422
	CM vs. sweet17cr#28	t=2.490, df=8	Yes	*	0.0375
Figure S6b
	Two-tailed Student's test *: P < 0.05;**: P < 0.01; ***: P < 0.001; ns = not significant
	Unpaired two tailed t-test comparison	t, df	Significant (P < 0.05)?	Summary	P Value
	CM vs. SlSWEET17-OE#7	t=3.518, df=4	Yes	*	0.0245
	CM vs. SlSWEET17-OE#13	t=4.984, df=4	Yes	**	0.0076
	CM vs. sweet17cr#21	t=2.438, df=4	No	ns	0.0714
	CM vs. sweet17cr#28	t=5.661, df=4	Yes	**	0.0048
Figure S6c
	Two-tailed Student's test *: P < 0.05;**: P < 0.01; ***: P < 0.001; ns = not significant
	Unpaired two tailed t-test comparison	t, df	Significant (P < 0.05)?	Summary	P Value
	CM vs. SlSWEET17-OE#7	t=2.566, df=4	No	ns	0.0622
	CM vs. SlSWEET17-OE#13	t=4.393, df=4	Yes	*	0.0118
	CM vs. sweet17cr#21	t=7.210, df=4	Yes	**	0.002
	CM vs. sweet17cr#28	t=9.443, df=4	Yes	***	0.0007
Figure S6d
	Two-tailed Student's test *: P < 0.05;**: P < 0.01; ***: P < 0.001; ns = not significant
	Unpaired two tailed t-test comparison	t, df	Significant (P < 0.05)?	Summary	P Value
	CM vs. SlSWEET17-OE#7	t=1.746, df=4	No	ns	0.1557
	CM vs. SlSWEET17-OE#13	t=0.06720, df=4	No	ns	0.9496
	CM vs. sweet17cr#21	t=6.027, df=4	Yes	**	0.0038
	CM vs. sweet17cr#28	t=5.045, df=3	Yes	*	0.015

## Sheet: Supplemental Figure 7
Figure S7b
	Two-tailed Student's test *: P < 0.05;**: P < 0.01; ***: P < 0.001; ns = not significant
	Unpaired two tailed t-test comparison	t, df	Significant (P < 0.05)?	Summary	P Value
	0 vs. 7	t=14.01, df=10	Yes	****	<0.0001
	0 vs. 14	t=3.345, df=9	Yes	**	0.0086
	0 vs. 21	t=3.112, df=9	Yes	*	0.0125
	0 vs. 28	t=2.591, df=8	Yes	*	0.0321
